# Supplementary material for: Clonal expansion of global pneumococcal sequence cluster 3 within serotype 8 after 13-valent pneumococcal conjugate vaccine introduction, South Africa
Source: Microb Genom. 2026 Jun 2;12(6):001737. doi: 10.1099/mgen.0.001737 (PMC13229004; doi:10.1099/mgen.0.001737)
Supplement: Supplementary Material 2. [file mgen-12-01737-s002.xlsx]

## Sheet: Serotype 8 genomes ZA
Isolate_ID	Isolate_accession_numbers	Public_name	Lab_number	Year	Vaccine_Period	Age_category	Phenotypic_serotype	In_silico_serotype	Serotype_concordance	Sequence_type	Clonal_complex	GPSC	GPSC-type	PBP1A-2B-2X	WGS_penicillin_MIC	WGS_penicillin_SIR_Meningitis	WGS_erythromycin_MIC	WGS_erythromycin_SIR	WGS_cotrimoxazole_MIC	WGS_cotrimoxazole_SIR	WGS_tetracycline_MIC	WGS_tetracycline_SIR
12837_1#63	ERS428652	ZA_GPS_SP305	2736	2005	Pre-PCV	25-44y	8	8	Concordant	53	CC53	3	NVT>50%	3-6-5	<=0.03	S	0.06	S	0.5	S	<=0.25	S
12837_1#82	ERS428671	ZA_GPS_SP323	387	2005	Pre-PCV	0-4y	8	8	Concordant	3847	CC53	3	NVT>50%	3-NEW-5	<=0.03	S	0.06	S	0.5	S	<=0.25	S
12837_2#3	ERS428680	ZA_GPS_SP331	780	2005	Pre-PCV	25-44y	8	8	Concordant	53	CC53	3	NVT>50%	3-6-5	<=0.03	S	0.06	S	0.5	S	<=0.25	S
12837_2#56	ERS428733	ZA_GPS_SP384	03087/03088	2005	Pre-PCV	25-44y	8	8	Concordant	53	CC53	3	NVT>50%	3-6-5	<=0.03	S	0.06	S	0.5	S	<=0.25	S
12837_2#58	ERS428735	ZA_GPS_SP386	765	2005	Pre-PCV	45-64y	8	8	Concordant	53	CC53	3	NVT>50%	3-6-5	<=0.03	S	0.06	S	0.5	S	<=0.25	S
12837_3#6	ERS428771	ZA_GPS_SP422	3287	2005	Pre-PCV	0-4y	8	8	Concordant	53	CC53	3	NVT>50%	3-6-5	<=0.03	S	0.06	S	0.5	S	<=0.25	S
12837_3#74	ERS428839	ZA_GPS_SP488	05034/05058	2005	Pre-PCV	0-4y	8	8	Concordant	53	CC53	3	NVT>50%	3-6-5	<=0.03	S	0.06	S	0.5	S	<=0.25	S
12837_3#80	ERS428845	ZA_GPS_SP494	04010/04018	2005	Pre-PCV	0-4y	8	8	Concordant	53	CC53	3	NVT>50%	3-6-5	<=0.03	S	0.06	S	0.5	S	<=0.25	S
12837_4#35	ERS428888	ZA_GPS_SP537	6224	2006	Pre-PCV	0-4y	8	8	Concordant	3847	CC53	3	NVT>50%	3-NEW-5	<=0.03	S	0.06	S	0.5	S	<=0.25	S
12837_5#12	ERS428953	ZA_GPS_SP601	07166/07278	2006	Pre-PCV	0-4y	8	8	Concordant	53	CC53	3	NVT>50%	3-6-5	<=0.03	S	0.06	S	0.5	S	<=0.25	S
13414_8#11	ERS464193	GPS_ZA_628	6416	2006	Pre-PCV	0-4y	8	8	Concordant	1480	CC1480	98	NVT-only	3-2-5	<=0.03	S	0.06	S	0.5	S	<=0.25	S
13414_8#27	ERS464209	GPS_ZA_644	6489	2006	Pre-PCV	25-44y	8	8	Concordant	53	CC53	3	NVT>50%	3-6-5	<=0.03	S	0.06	S	0.5	S	<=0.25	S
13414_8#71	ERS464253	GPS_ZA_688	08462/08464	2006	Pre-PCV	25-44y	8	8	Concordant	53	CC53	3	NVT>50%	3-6-5	<=0.03	S	0.06	S	0.5	S	<=0.25	S
13414_8#79	ERS464261	GPS_ZA_696	08509/08513	2006	Pre-PCV	25-44y	8	8	Concordant	53	CC53	3	NVT>50%	3-6-5	<=0.03	S	0.06	S	0.5	S	<=0.25	S
13414_8#82	ERS464264	GPS_ZA_699	6380	2006	Pre-PCV	25-44y	8	8	Concordant	53	CC53	3	NVT>50%	3-6-5	<=0.03	S	0.06	S	0.5	S	<=0.25	S
13415_5#17	ERS464390	GPS_ZA_825	11076	2007	Pre-PCV	0-4y	8	8	Concordant	3847	CC53	3	NVT>50%	3-NEW-5	<=0.03	S	0.06	S	0.5	S	<=0.25	S
13415_5#24	ERS464397	GPS_ZA_832	11016	2007	Pre-PCV	25-44y	8	8	Concordant	53	CC53	3	NVT>50%	3-6-5	<=0.03	S	0.06	S	0.5	S	<=0.25	S
13415_5#91	ERS464511	GPS_ZA_899	11204	2007	Pre-PCV	0-4y	8	8	Concordant	12542	CC53	3	NVT>50%	3-6-5	<=0.03	S	0.06	S	0.5	S	<=0.25	S
13415_6#37	ERS464553	GPS_ZA_941	23585/23718	2009	PCV7	45-64y	8	8	Concordant	53	CC53	3	NVT>50%	3-6-5	<=0.03	S	0.06	S	0.5	S	<=0.25	S
13415_6#55	ERS464571	GPS_ZA_959	12314	2007	Pre-PCV	0-4y	8	8	Concordant	3847	CC53	3	NVT>50%	3-NEW-5	<=0.03	S	0.06	S	0.5	S	<=0.25	S
13415_7#44	ERS464656	GPS_ZA_1044	22019/22023	2009	PCV7	45-64y	8	8	Concordant	53	CC53	3	NVT>50%	3-6-5	<=0.03	S	0.06	S	0.5	S	<=0.25	S
13415_7#69	ERS464681	GPS_ZA_1069	21365	2009	PCV7	0-4y	8	8	Concordant	12547	CC53	3	NVT>50%	3-6-5	<=0.03	S	0.06	S	0.5	S	<=0.25	S
13415_7#81	ERS464693	GPS_ZA_1081	21820	2009	PCV7	0-4y	8	8	Concordant	53	CC53	3	NVT>50%	3-6-5	<=0.03	S	0.06	S	0.5	S	<=0.25	S
13415_8#59	ERS464767	GPS_ZA_1155	26502	2010	PCV7	0-4y	8	8	Concordant	53	CC53	3	NVT>50%	0-6-5	<=0.03	S	0.06	S	0.5	S	<=0.25	S
13415_8#79	ERS464787	GPS_ZA_1175	23079	2009	PCV7	25-44y	8	8	Concordant	53	CC53	3	NVT>50%	3-6-5	<=0.03	S	0.06	S	0.5	S	<=0.25	S
14257_1#42	ERS508418	GPS_ZA_1419	16527	2008	Pre-PCV	0-4y	8	8	Concordant	53	CC53	3	NVT>50%	0-6-5	<=0.03	S	0.06	S	0.5	S	<=0.25	S
14410_8#38	ERS508434	GPS_ZA_1510	18702	2008	Pre-PCV	0-4y	8	8	Concordant	53	CC53	3	NVT>50%	3-6-5	<=0.03	S	0.06	S	0.5	S	<=0.25	S
14410_8#62	ERS508503	GPS_ZA_1534	18598	2008	Pre-PCV	0-4y	8	8	Concordant	53	CC53	3	NVT>50%	3-6-5	<=0.03	S	0.06	S	0.5	S	<=0.25	S
14412_1#40	ERS508726	GPS_ZA_1702	20544	2008	Pre-PCV	25-44y	8	8	Concordant	53	CC53	3	NVT>50%	3-6-5	<=0.03	S	0.06	S	0.5	S	<=0.25	S
14412_2#52	ERS508892	GPS_ZA_1904	28400	2010	PCV7	25-44y	8	8	Concordant	53	CC53	3	NVT>50%	3-6-5	<=0.03	S	0.06	S	0.5	S	<=0.25	S
14412_2#81	ERS508922	GPS_ZA_1933	27210	2010	PCV7	0-4y	8	8	Concordant	53	CC53	3	NVT>50%	0-6-5	<=0.03	S	0.06	S	0.5	S	<=0.25	S
14555_3#48	ERS508417	GPS_ZA_1330	15874/15875	2008	Pre-PCV	5-14y	8	8	Concordant	53	CC53	3	NVT>50%	3-6-5	<=0.03	S	0.06	S	0.5	S	<=0.25	S
14555_3#59	ERS508452	GPS_ZA_1341	14889	2007	Pre-PCV	0-4y	8	8	Concordant	53	CC53	3	NVT>50%	3-6-5	<=0.03	S	0.06	S	0.5	S	<=0.25	S
14555_3#72	ERS508491	GPS_ZA_1354	7518	2006	Pre-PCV	25-44y	8	8	Concordant	53	CC53	3	NVT>50%	3-6-5	<=0.03	S	0.06	S	0.5	S	<=0.25	S
14555_4#23	ERS508988	GPS_ZA_2065	32307	2011	early-PCV13	45-64y	8	8	Concordant	53	CC53	3	NVT>50%	3-6-5	<=0.03	S	0.06	S	0.5	S	<=0.25	S
14555_4#53	ERS509050	GPS_ZA_2095	32794/32878	2011	early-PCV13	0-4y	8	8	Concordant	53	CC53	3	NVT>50%	3-6-5	<=0.03	S	0.06	S	0.5	S	<=0.25	S
14566_5#6	ERS508631	GPS_ZA_1763	27428	2010	PCV7	5-14y	8	8	Concordant	3406	CC3406	98	NVT-only	3-2-5	<=0.03	S	0.06	S	0.5	S	<=0.25	S
14566_6#70	ERS509065	GPS_ZA_2017	31253	2011	early-PCV13	0-4y	8	8	Concordant	53	CC53	3	NVT>50%	3-6-5	<=0.03	S	0.06	S	0.5	S	<=0.25	S
14566_6#79	ERS509083	GPS_ZA_2026	31423	2011	early-PCV13	0-4y	8	8	Concordant	3406	CC3406	98	NVT-only	3-2-5	<=0.03	S	0.06	S	0.5	S	<=0.25	S
14566_6#82	ERS509089	GPS_ZA_2029	30769/30770	2011	early-PCV13	0-4y	8	8	Concordant	53	CC53	3	NVT>50%	3-6-5	<=0.03	S	0.06	S	0.5	S	<=0.25	S
14913_2#44	ERS566444	GPS_ZA_2276	34326	2011	early-PCV13	0-4y	8	8	Concordant	53	CC53	3	NVT>50%	3-6-5	<=0.03	S	0.06	S	0.5	S	<=0.25	S
14913_2#92	ERS566556	GPS_ZA_2324	34413	2011	early-PCV13	25-44y	8	8	Concordant	53	CC53	3	NVT>50%	3-6-5	<=0.03	S	0.06	S	0.5	S	<=0.25	S
14913_3#19	ERS566312	GPS_ZA_2156	19037	2008	Pre-PCV	25-44y	8	8	Concordant	53	CC53	3	NVT>50%	3-6-5	<=0.03	S	0.06	S	0.5	S	<=0.25	S
14913_3#3	ERS566296	GPS_ZA_2140	20690/20718	2008	Pre-PCV	25-44y	8	8	Concordant	53	CC53	3	NVT>50%	3-6-5	<=0.03	S	0.06	S	0.5	S	<=0.25	S
14913_3#35	ERS566328	GPS_ZA_2172	19111	2008	Pre-PCV	25-44y	8	8	Concordant	12574	CC53	3	NVT>50%	3-6-5	<=0.03	S	0.06	S	0.5	S	<=0.25	S
14913_3#45	ERS566342	GPS_ZA_2182	18949	2008	Pre-PCV	25-44y	8	8	Concordant	53	CC53	3	NVT>50%	3-6-5	<=0.03	S	0.06	S	0.5	S	<=0.25	S
14913_3#63	ERS566401	GPS_ZA_2200	33388	2011	early-PCV13	25-44y	8	8	Concordant	53	CC53	3	NVT>50%	3-6-5	<=0.03	S	0.06	S	0.5	S	<=0.25	S
14913_3#70	ERS566424	GPS_ZA_2207	33680/33685	2011	early-PCV13	25-44y	8	8	Concordant	3847	CC53	3	NVT>50%	3-NEW-5	<=0.03	S	0.06	S	0.5	S	<=0.25	S
14913_4#22	ERS566413	GPS_ZA_2349	35677	2012	early-PCV13	0-4y	8	8	Concordant	3847	CC53	3	NVT>50%	3-NEW-5	<=0.03	S	0.06	S	0.5	S	<=0.25	S
14913_4#31	ERS566442	GPS_ZA_2358	35922/35925	2012	early-PCV13	0-4y	8	8	Concordant	53	CC53	3	NVT>50%	3-6-5	<=0.03	S	0.06	S	0.5	S	<=0.25	S
14913_4#48	ERS566495	GPS_ZA_2375	36178	2012	early-PCV13	0-4y	8	8	Concordant	3847	CC53	3	NVT>50%	3-NEW-5	<=0.03	S	0.06	S	0.5	S	<=0.25	S
14913_4#57	ERS566517	GPS_ZA_2384	35218	2012	early-PCV13	0-4y	8	8	Concordant	10852	CC3406	98	NVT-only	3-2-5	<=0.03	S	0.06	S	0.5	S	<=0.25	S
14913_4#58	ERS566520	GPS_ZA_2385	35344	2012	early-PCV13	25-44y	8	8	Concordant	53	CC53	3	NVT>50%	3-6-5	<=0.03	S	0.06	S	0.5	S	<=0.25	S
14913_4#59	ERS566522	GPS_ZA_2386	35522	2012	early-PCV13	0-4y	8	8	Concordant	53	CC53	3	NVT>50%	3-6-5	<=0.03	S	0.06	S	0.5	S	<=0.25	S
14913_4#65	ERS566533	GPS_ZA_2392	35235	2012	early-PCV13	0-4y	8	8	Concordant	53	CC53	3	NVT>50%	3-6-5	<=0.03	S	0.06	S	0.5	S	<=0.25	S
14913_4#7	ERS566361	GPS_ZA_2334	35851	2012	early-PCV13	0-4y	8	8	Concordant	53	CC53	3	NVT>50%	3-6-5	<=0.03	S	0.06	S	0.5	S	<=0.25	S
14913_4#70	ERS566543	GPS_ZA_2397	35778	2012	early-PCV13	0-4y	8	8	Concordant	53	CC53	3	NVT>50%	3-6-5	<=0.03	S	0.06	S	0.5	S	<=0.25	S
14913_4#75	ERS566553	GPS_ZA_2402	35538	2012	early-PCV13	0-4y	8	8	Concordant	53	CC53	3	NVT>50%	3-6-5	<=0.03	S	0.06	S	0.5	S	<=0.25	S
14913_4#88	ERS566571	GPS_ZA_2415	36279	2012	early-PCV13	0-4y	8	8	Concordant	53	CC53	3	NVT>50%	3-6-5	<=0.03	S	0.06	S	0.5	S	<=0.25	S
14913_4#95	ERS566578	GPS_ZA_2422	36095	2012	early-PCV13	25-44y	8	8	Concordant	53	CC53	3	NVT>50%	3-6-5	<=0.03	S	0.06	S	0.5	S	<=0.25	S
14913_5#15	ERS566783	GPS_ZA_2627	40128	2013	early-PCV13	25-44y	8	8	Concordant	53	CC53	3	NVT>50%	3-6-5	<=0.03	S	0.06	S	0.5	S	<=0.25	S
14913_5#16	ERS566784	GPS_ZA_2628	40245/40246	2013	early-PCV13	0-4y	8	8	Concordant	53	CC53	3	NVT>50%	3-6-5	<=0.03	S	0.06	S	0.5	S	<=0.25	S
14913_5#51	ERS566819	GPS_ZA_2663	39752	2013	early-PCV13	0-4y	8	8	Concordant	53	CC53	3	NVT>50%	3-6-5	<=0.03	S	0.06	S	0.5	S	<=0.25	S
14913_5#55	ERS566823	GPS_ZA_2667	40186	2013	early-PCV13	0-4y	8	8	Concordant	53	CC53	3	NVT>50%	3-6-5	<=0.03	S	0.06	S	0.5	S	<=0.25	S
14913_5#63	ERS566831	GPS_ZA_2675	40202	2013	early-PCV13	0-4y	8	8	Concordant	53	CC53	3	NVT>50%	3-6-5	<=0.03	S	0.06	S	0.5	S	<=0.25	S
14913_5#7	ERS566775	GPS_ZA_2619	40124	2013	early-PCV13	25-44y	8	8	Concordant	53	CC53	3	NVT>50%	3-6-5	<=0.03	S	0.06	S	0.5	S	<=0.25	S
14913_5#77	ERS566845	GPS_ZA_2689	39999	2013	early-PCV13	25-44y	8	8	Concordant	53	CC53	3	NVT>50%	3-6-5	<=0.03	S	0.06	S	0.5	S	<=0.25	S
14913_5#81	ERS566849	GPS_ZA_2693	39521	2013	early-PCV13	0-4y	8	8	Concordant	53	CC53	3	NVT>50%	3-6-5	<=0.03	S	0.06	S	0.5	S	<=0.25	S
14913_6#3	ERS566866	GPS_ZA_2710	40667	2013	early-PCV13	0-4y	8	8	Concordant	3847	CC53	3	NVT>50%	3-NEW-5	<=0.03	S	0.06	S	0.5	S	<=0.25	S
14913_6#36	ERS566899	GPS_ZA_2743	40678/40681	2013	early-PCV13	0-4y	8	8	Concordant	53	CC53	3	NVT>50%	3-6-5	<=0.03	S	0.06	S	0.5	S	<=0.25	S
14913_6#65	ERS566928	GPS_ZA_2759	40501	2013	early-PCV13	0-4y	8	8	Concordant	53	CC53	3	NVT>50%	3-6-5	<=0.03	S	0.06	S	0.5	S	<=0.25	S
14913_6#75	ERS566938	GPS_ZA_2767	40818	2013	early-PCV13	>64y	8	8	Concordant	12574	CC53	3	NVT>50%	3-6-5	<=0.03	S	0.06	S	0.5	S	<=0.25	S
14913_6#89	ERS566952	GPS_ZA_2777	40533	2013	early-PCV13	0-4y	8	8	Concordant	53	CC53	3	NVT>50%	3-6-5	<=0.03	S	0.06	S	0.5	S	<=0.25	S
14913_6#9	ERS566872	GPS_ZA_2716	40552/40553	2013	early-PCV13	0-4y	8	8	Concordant	53	CC53	3	NVT>50%	3-6-5	<=0.03	S	0.06	S	0.5	S	<=0.25	S
14913_7#1	ERS566579	GPS_ZA_2423	36307	2012	early-PCV13	25-44y	8	8	Concordant	53	CC53	3	NVT>50%	3-6-5	<=0.03	S	0.06	S	0.5	S	<=0.25	S
14913_7#34	ERS566612	GPS_ZA_2456	36651/36652/36734	2012	early-PCV13	5-14y	8	8	Concordant	4216	ST4216	224	N/A	50-0-0	<=0.03	S	0.06	S	0.5	S	>8	R
14913_7#53	ERS566631	GPS_ZA_2475	37215	2012	early-PCV13	>64y	8	8	Concordant	53	CC53	3	NVT>50%	3-6-5	<=0.03	S	0.06	S	0.5	S	<=0.25	S
14913_7#56	ERS566634	GPS_ZA_2478	38504/38505	2013	early-PCV13	25-44y	8	8	Concordant	53	CC53	3	NVT>50%	3-6-5	<=0.03	S	0.06	S	0.5	S	<=0.25	S
14913_7#57	ERS566635	GPS_ZA_2479	36442/36444	2012	early-PCV13	0-4y	8	8	Concordant	53	CC53	3	NVT>50%	3-6-5	<=0.03	S	0.06	S	0.5	S	<=0.25	S
14913_7#68	ERS566646	GPS_ZA_2490	36994/37003	2012	early-PCV13	0-4y	8	8	Concordant	53	CC53	3	NVT>50%	3-6-5	<=0.03	S	0.06	S	0.5	S	<=0.25	S
14913_7#75	ERS566653	GPS_ZA_2497	32903	2011	early-PCV13	0-4y	8	8	Concordant	53	CC53	3	NVT>50%	3-6-5	<=0.03	S	0.06	S	0.5	S	<=0.25	S
14913_7#81	ERS566659	GPS_ZA_2503	36478	2012	early-PCV13	0-4y	8	8	Concordant	53	CC53	3	NVT>50%	3-6-5	<=0.03	S	0.06	S	0.5	S	<=0.25	S
14913_7#95	ERS566673	GPS_ZA_2517	38404	2013	early-PCV13	0-4y	8	8	Concordant	53	CC53	3	NVT>50%	3-6-5	<=0.03	S	0.06	S	0.5	S	<=0.25	S
14936_4#22	ERS566695	GPS_ZA_2539	39081	2013	early-PCV13	25-44y	8	8	Concordant	10868	CC10588	277	N/A	50-2-162	<=0.03	S	0.06	S	0.5	S	<=0.25	S
14936_4#26	ERS566699	GPS_ZA_2543	38708	2013	early-PCV13	15-24y	8	8	Concordant	53	CC53	3	NVT>50%	3-6-5	<=0.03	S	0.06	S	0.5	S	<=0.25	S
14936_4#31	ERS566704	GPS_ZA_2548	39215	2013	early-PCV13	0-4y	8	8	Concordant	3847	CC53	3	NVT>50%	3-NEW-5	<=0.03	S	0.06	S	0.5	S	<=0.25	S
14936_4#39	ERS566712	GPS_ZA_2556	39222	2013	early-PCV13	5-14y	8	8	Concordant	4216	ST4216	224	N/A	50-0-0	<=0.03	S	0.06	S	0.5	S	>8	R
14936_4#43	ERS566716	GPS_ZA_2560	38835/38857	2013	early-PCV13	0-4y	8	8	Concordant	53	CC53	3	NVT>50%	3-6-5	<=0.03	S	0.06	S	0.5	S	<=0.25	S
14936_4#44	ERS566717	GPS_ZA_2561	38942	2013	early-PCV13	0-4y	8	8	Concordant	3847	CC53	3	NVT>50%	3-NEW-5	<=0.03	S	0.06	S	0.5	S	<=0.25	S
14936_4#53	ERS566726	GPS_ZA_2570	38990	2013	early-PCV13	5-14y	8	8	Concordant	53	CC53	3	NVT>50%	3-6-5	<=0.03	S	0.06	S	0.5	S	<=0.25	S
14936_4#56	ERS566729	GPS_ZA_2573	39381	2013	early-PCV13	0-4y	8	8	Concordant	53	CC53	3	NVT>50%	3-6-5	<=0.03	S	0.06	S	0.5	S	<=0.25	S
14936_4#60	ERS566733	GPS_ZA_2577	38951	2013	early-PCV13	25-44y	8	8	Concordant	53	CC53	3	NVT>50%	3-6-5	<=0.03	S	0.06	S	0.5	S	<=0.25	S
14936_4#67	ERS566740	GPS_ZA_2584	38854	2013	early-PCV13	45-64y	8	8	Concordant	4216	ST4216	224	N/A	50-0-0	<=0.03	S	0.06	S	0.5	S	>8	R
14936_4#77	ERS566750	GPS_ZA_2594	39017	2013	early-PCV13	0-4y	8	8	Concordant	3847	CC53	3	NVT>50%	3-NEW-5	<=0.03	S	0.06	S	0.5	S	<=0.25	S
14936_4#92	ERS566765	GPS_ZA_2609	38512/38519	2013	early-PCV13	0-4y	8	8	Concordant	53	CC53	3	NVT>50%	3-6-5	<=0.03	S	0.06	S	0.5	S	<=0.25	S
17138_3#32	ERS708503	GPS_ZA_3056	44558	2014	early-PCV13	0-4y	8	8	Concordant	53	CC53	3	NVT>50%	3-6-5	<=0.03	S	0.06	S	0.5	S	<=0.25	S
17138_3#5	ERS708622	GPS_ZA_3047	43607/43608	2014	early-PCV13	0-4y	8	8	Concordant	11074	CC53	3	NVT>50%	3-6-5	<=0.03	S	0.06	S	0.5	S	<=0.25	S
17150_5#49	ERS708168	GPS_ZA_2793	42027	2014	early-PCV13	0-4y	8	8	Concordant	53	CC53	3	NVT>50%	3-NEW-5	<=0.03	S	0.06	S	0.5	S	<=0.25	S
17150_5#88	ERS708244	GPS_ZA_2804	41932	2014	early-PCV13	0-4y	8	8	Concordant	3847	CC53	3	NVT>50%	3-NEW-5	<=0.03	S	0.06	S	0.5	S	<=0.25	S
17150_6#12	ERS708460	GPS_ZA_2986	42892	2014	early-PCV13	25-44y	8	8	Concordant	53	CC53	3	NVT>50%	3-6-5	<=0.03	S	0.06	S	0.5	S	<=0.25	S
17150_6#51	ERS708530	GPS_ZA_3017	43645	2014	early-PCV13	0-4y	8	8	Concordant	53	CC53	3	NVT>50%	3-6-5	<=0.03	S	0.06	S	0.5	S	<=0.25	S
17150_6#6	ERS708448	GPS_ZA_2980	43143	2014	early-PCV13	25-44y	8	8	Concordant	53	CC53	3	NVT>50%	3-6-5	<=0.03	S	0.06	S	0.5	S	<=0.25	S
17175_7#10	ERS708274	GPS_ZA_2807	41837	2014	early-PCV13	45-64y	8	8	Concordant	3847	CC53	3	NVT>50%	3-NEW-5	<=0.03	S	0.06	S	0.5	S	<=0.25	S
17175_7#16	ERS708285	GPS_ZA_2813	42228	2014	early-PCV13	25-44y	8	8	Concordant	53	CC53	3	NVT>50%	3-6-NEW	<=0.03	S	0.06	S	0.5	S	<=0.25	S
17175_7#20	ERS708292	GPS_ZA_2816	41643/41644	2014	early-PCV13	0-4y	8	8	Concordant	53	CC53	3	NVT>50%	0-6-5	<=0.03	S	0.06	S	0.5	S	<=0.25	S
17175_7#25	ERS708302	GPS_ZA_2821	42450	2014	early-PCV13	25-44y	8	8	Concordant	53	CC53	3	NVT>50%	0-6-5	<=0.03	S	0.06	S	0.5	S	<=0.25	S
17175_7#33	ERS708319	GPS_ZA_2828	42452	2014	early-PCV13	0-4y	8	8	Concordant	53	CC53	3	NVT>50%	3-6-5	<=0.03	S	0.06	S	0.5	S	<=0.25	S
17175_7#36	ERS708325	GPS_ZA_2830	41658	2014	early-PCV13	0-4y	8	8	Concordant	53	CC53	3	NVT>50%	3-6-5	<=0.03	S	0.06	S	0.5	S	<=0.25	S
17175_7#37	ERS708326	GPS_ZA_2831	42497	2014	early-PCV13	0-4y	8	8	Concordant	3847	CC53	3	NVT>50%	3-NEW-5	<=0.03	S	0.06	S	0.5	S	<=0.25	S
17175_7#51	ERS708356	GPS_ZA_2844	42049/42051	2014	early-PCV13	0-4y	8	8	Concordant	53	CC53	3	NVT>50%	3-6-5	<=0.03	S	0.06	S	0.5	S	<=0.25	S
17175_8#14	ERS708279	GPS_ZA_2896	42252	2014	early-PCV13	0-4y	8	8	Concordant	53	CC53	3	NVT>50%	3-6-5	<=0.03	S	0.06	S	0.5	S	<=0.25	S
17175_8#18	ERS708288	GPS_ZA_2900	42896	2014	early-PCV13	25-44y	8	8	Concordant	53	CC53	3	NVT>50%	3-6-5	<=0.03	S	0.06	S	0.5	S	<=0.25	S
17175_8#26	ERS708305	GPS_ZA_2908	42902	2014	early-PCV13	0-4y	8	8	Concordant	53	CC53	3	NVT>50%	3-6-5	<=0.03	S	0.06	S	0.5	S	<=0.25	S
17175_8#34	ERS708320	GPS_ZA_2916	42903	2014	early-PCV13	0-4y	8	8	Concordant	53	CC53	3	NVT>50%	3-6-5	<=0.03	S	0.06	S	0.5	S	<=0.25	S
17175_8#35	ERS708322	GPS_ZA_2917	43066	2014	early-PCV13	5-14y	8	8	Concordant	53	CC53	3	NVT>50%	3-6-5	<=0.03	S	0.06	S	0.5	S	<=0.25	S
17175_8#4	ERS708447	GPS_ZA_2886	42345	2014	early-PCV13	0-4y	8	8	Concordant	53	CC53	3	NVT>50%	3-6-5	<=0.03	S	0.06	S	0.5	S	<=0.25	S
17175_8#46	ERS708344	GPS_ZA_2927	42333	2014	early-PCV13	0-4y	8	8	Concordant	53	CC53	3	NVT>50%	3-6-5	<=0.03	S	0.06	S	0.5	S	<=0.25	S
17175_8#53	ERS708357	GPS_ZA_2934	43599	2014	early-PCV13	0-4y	8	8	Concordant	53	CC53	3	NVT>50%	3-6-5	<=0.03	S	0.06	S	0.5	S	<=0.25	S
17175_8#54	ERS708358	GPS_ZA_2935	42310	2014	early-PCV13	0-4y	8	8	Concordant	53	CC53	3	NVT>50%	3-6-5	<=0.03	S	0.06	S	0.5	S	<=0.25	S
17175_8#56	ERS708362	GPS_ZA_2937	41696	2014	early-PCV13	25-44y	8	8	Concordant	3847	CC53	3	NVT>50%	3-NEW-5	<=0.03	S	0.06	S	0.5	S	<=0.25	S
17175_8#86	ERS708422	GPS_ZA_2967	41964	2014	early-PCV13	0-4y	8	8	Concordant	53	CC53	3	NVT>50%	3-6-5	<=0.03	S	0.06	S	0.5	S	<=0.25	S
17175_8#88	ERS708426	GPS_ZA_2969	42343	2014	early-PCV13	25-44y	8	8	Concordant	12148	CC53	3	NVT>50%	3-6-5	<=0.03	S	0.06	S	0.5	S	<=0.25	S
42139_2#100	ERS8079939	GPS_ZA_5156	45577/45579	2015	late-PCV13	0-4y	8	8	Concordant	53	CC53	3	NVT>50%	3-6-5	<=0.03	S	0.06	S	0.5	S	<=0.25	S
42139_2#104	ERS8079942	GPS_ZA_5158	45696	2015	late-PCV13	25-44y	8	8	Concordant	53	CC53	3	NVT>50%	3-6-5	<=0.03	S	0.06	S	0.5	S	<=0.25	S
42139_2#119	ERS8080076	GPS_ZA_5255	46929	2015	late-PCV13	0-4y	8	8	Concordant	53	CC53	3	NVT>50%	3-6-5	<=0.03	S	0.06	S	0.5	S	<=0.25	S
42139_2#125	ERS8080079	GPS_ZA_5258	46982	2015	late-PCV13	0-4y	8	8	Concordant	53	CC53	3	NVT>50%	3-NEW-5	<=0.03	S	0.06	S	0.5	S	<=0.25	S
42139_2#14	ERS8079923	GPS_ZA_5137	45567/45568	2015	late-PCV13	0-4y	8	8	Concordant	53	CC53	3	NVT>50%	3-6-5	<=0.03	S	0.06	S	0.5	S	<=0.25	S
42139_2#166	ERS8079956	GPS_ZA_5173	45977	2015	late-PCV13	0-4y	8	8	Concordant	53	CC53	3	NVT>50%	3-6-5	<=0.03	S	0.06	S	0.5	S	<=0.25	S
42139_2#167	ERS8080000	GPS_ZA_5073	44892	2015	late-PCV13	0-4y	8	8	Concordant	53	CC53	3	NVT>50%	3-6-5	<=0.03	S	Flag	Flag	0.5	S	<=0.25	S
42139_2#171	ERS8080001	GPS_ZA_5075	44924	2015	late-PCV13	45-64y	8	8	Concordant	53	CC53	3	NVT>50%	3-6-5	<=0.03	S	0.06	S	0.5	S	<=0.25	S
42139_2#188	ERS8080187	GPS_ZA_5369	48008	2016	late-PCV13	45-64y	8	8	Concordant	17734	ST17734	22	NVT>50%	0-151-5	0.06	S	0.06	S	>=4	R	<=0.25	S
42139_2#192	ERS8080189	GPS_ZA_5371	48018	2016	late-PCV13	0-4y	8	8	Concordant	53	CC53	3	NVT>50%	3-6-5	<=0.03	S	0.06	S	0.5	S	<=0.25	S
42139_2#195	ERS8080004	GPS_ZA_5079	44975	2015	late-PCV13	0-4y	8	8	Concordant	53	CC53	3	NVT>50%	3-6-5	<=0.03	S	0.06	S	0.5	S	<=0.25	S
42139_2#20	ERS8080147	GPS_ZA_5325	46413	2015	late-PCV13	0-4y	8	8	Concordant	53	CC53	3	NVT>50%	3-6-5	<=0.03	S	0.06	S	0.5	S	<=0.25	S
42139_2#218	ERS8080194	GPS_ZA_5376	48087	2016	late-PCV13	0-4y	8	8	Concordant	53	CC53	3	NVT>50%	3-6-5	<=0.03	S	0.06	S	0.5	S	<=0.25	S
42139_2#226	ERS8079970	GPS_ZA_5187	46093	2015	late-PCV13	0-4y	8	8	Concordant	53	CC53	3	NVT>50%	3-6-5	<=0.03	S	0.06	S	0.5	S	<=0.25	S
42139_2#23	ERS8080050	GPS_ZA_5230	46607	2015	late-PCV13	0-4y	8	8	Concordant	1480	CC1480	98	NVT-only	3-2-0	<=0.03	S	0.06	S	0.5	S	<=0.25	S
42139_2#230	ERS8079972	GPS_ZA_5189	46113	2015	late-PCV13	0-4y	8	8	Concordant	53	CC53	3	NVT>50%	3-6-5	<=0.03	S	0.06	S	0.5	S	<=0.25	S
42139_2#238	ERS8079976	GPS_ZA_5193	46179	2015	late-PCV13	0-4y	8	8	Concordant	53	CC53	3	NVT>50%	3-6-5	<=0.03	S	0.06	S	0.5	S	<=0.25	S
42139_2#246	ERS8080514	GPS_ZA_5382	48157	2016	late-PCV13	0-4y	8	8	Concordant	53	CC53	3	NVT>50%	3-6-5	<=0.03	S	0.06	S	0.5	S	<=0.25	S
42139_2#247	ERS8080108	GPS_ZA_5287	47177	2015	late-PCV13	0-4y	8	8	Concordant	53	CC53	3	NVT>50%	3-6-5	<=0.03	S	0.06	S	0.5	S	<=0.25	S
42139_2#249	ERS8080109	GPS_ZA_5288	47211	2015	late-PCV13	0-4y	8	8	Concordant	3847	CC53	3	NVT>50%	3-NEW-5	<=0.03	S	0.06	S	0.5	S	<=0.25	S
42139_2#27	ERS8080054	GPS_ZA_5233	46625/46673	2015	late-PCV13	0-4y	8	8	Concordant	53	CC53	3	NVT>50%	3-6-5	<=0.03	S	0.06	S	0.5	S	<=0.25	S
42139_2#271	ERS8079887	GPS_ZA_5104	44954/44962	2015	late-PCV13	0-4y	8	8	Concordant	53	CC53	3	NVT>50%	3-6-5	<=0.03	S	0.06	S	0.5	S	<=0.25	S
42139_2#272	ERS8080023	GPS_ZA_5202	46278	2015	late-PCV13	25-44y	8	8	Concordant	53	CC53	3	NVT>50%	3-6-5	<=0.03	S	0.06	S	0.5	S	<=0.25	S
42139_2#280	ERS8080523	GPS_ZA_5391	48277/48311	2016	late-PCV13	0-4y	8	8	Concordant	53	CC53	3	NVT>50%	3-6-5	<=0.03	S	0.06	S	0.5	S	<=0.25	S
42139_2#298	ERS8080028	GPS_ZA_5207	46336	2015	late-PCV13	0-4y	8	8	Concordant	53	CC53	3	NVT>50%	3-6-5	<=0.03	S	0.06	S	0.5	S	<=0.25	S
42139_2#300	ERS8080029	GPS_ZA_5208	46346	2015	late-PCV13	0-4y	8	8	Concordant	53	CC53	3	NVT>50%	3-6-5	<=0.03	S	0.06	S	0.5	S	<=0.25	S
42139_2#301	ERS8079894	GPS_ZA_5111	45279/45282	2015	late-PCV13	0-4y	8	8	Concordant	53	CC53	3	NVT>50%	0-6-5	<=0.03	S	0.06	S	0.5	S	<=0.25	S
42139_2#308	ERS8080529	GPS_ZA_5397	48308	2016	late-PCV13	0-4y	8	8	Concordant	53	CC53	3	NVT>50%	3-6-5	<=0.03	S	0.06	S	0.5	S	<=0.25	S
42139_2#316	ERS8080533	GPS_ZA_5401	48341	2016	late-PCV13	0-4y	8	8	Concordant	53	CC53	3	NVT>50%	3-6-5	<=0.03	S	0.06	S	0.5	S	<=0.25	S
42139_2#318	ERS8080534	GPS_ZA_5402	48368/48422	2016	late-PCV13	0-4y	8	8	Concordant	53	CC53	3	NVT>50%	3-6-5	<=0.03	S	0.06	S	0.5	S	<=0.25	S
42139_2#319	ERS8080128	GPS_ZA_5307	47476	2015	late-PCV13	25-44y	8	8	Concordant	53	CC53	3	NVT>50%	3-6-5	<=0.03	S	0.06	S	0.5	S	<=0.25	S
42139_2#325	ERS8079900	GPS_ZA_5117	45356	2015	late-PCV13	5-14y	8	8	Concordant	53	CC53	3	NVT>50%	3-6-5	<=0.03	S	0.06	S	0.5	S	<=0.25	S
42139_2#338	ERS8080536	GPS_ZA_5404	48386	2016	late-PCV13	0-4y	8	8	Concordant	53	CC53	3	NVT>50%	3-6-5	<=0.03	S	0.06	S	0.5	S	<=0.25	S
42139_2#344	ERS8080539	GPS_ZA_5407	48394	2016	late-PCV13	0-4y	8	8	Concordant	53	CC53	3	NVT>50%	3-6-5	<=0.03	S	0.06	S	0.5	S	<=0.25	S
42139_2#35	ERS8080783	GPS_ZA_5647	50246	2016	late-PCV13	0-4y	8	8	Concordant	53	CC53	3	NVT>50%	3-6-5	<=0.03	S	0.06	S	0.5	S	<=0.25	S
42139_2#362	ERS8079911	GPS_ZA_5128	45456	2015	late-PCV13	0-4y	8	8	Concordant	3847	CC53	3	NVT>50%	3-NEW-5	<=0.03	S	0.06	S	0.5	S	<=0.25	S
42139_2#363	ERS8080045	GPS_ZA_5224	46476	2015	late-PCV13	0-4y	8	8	Concordant	53	CC53	3	NVT>50%	3-6-5	<=0.03	S	0.06	S	0.5	S	<=0.25	S
42139_2#369	ERS8080138	GPS_ZA_5317	44897	2015	late-PCV13	0-4y	8	8	Concordant	53	CC53	3	NVT>50%	3-6-5	<=0.03	S	0.06	S	0.5	S	<=0.25	S
42139_2#371	ERS8080140	GPS_ZA_5319	45452	2015	late-PCV13	0-4y	8	8	Concordant	53	CC53	3	NVT>50%	3-6-5	<=0.03	S	0.06	S	0.5	S	<=0.25	S
42139_2#38	ERS8079924	GPS_ZA_5141	45585	2015	late-PCV13	0-4y	8	8	Concordant	53	CC53	3	NVT>50%	3-6-5	<=0.03	S	0.06	S	0.5	S	<=0.25	S
42139_2#48	ERS8079929	GPS_ZA_5146	45641	2015	late-PCV13	25-44y	8	8	Concordant	3847	CC53	3	NVT>50%	3-NEW-5	<=0.03	S	0.06	S	0.5	S	<=0.25	S
42139_2#50	ERS8080153	GPS_ZA_5332	45067	2015	late-PCV13	45-64y	8	8	Concordant	17867	CC53	3	NVT>50%	3-6-5	<=0.03	S	0.06	S	0.5	S	<=0.25	S
42139_2#51	ERS8080058	GPS_ZA_5237	46639	2015	late-PCV13	0-4y	8	8	Concordant	53	CC53	3	NVT>50%	3-6-5	<=0.03	S	0.06	S	0.5	S	<=0.25	S
42139_2#71	ERS8079871	GPS_ZA_5048	44610	2015	late-PCV13	25-44y	8	8	Concordant	53	CC53	3	NVT>50%	3-6-5	<=0.03	S	0.06	S	0.5	S	<=0.25	S
42139_2#73	ERS8079868	GPS_ZA_5049	44636/44728	2015	late-PCV13	0-4y	8	8	Concordant	53	CC53	3	NVT>50%	3-6-5	<=0.03	S	0.06	S	0.5	S	<=0.25	S
42139_2#74	ERS8079934	GPS_ZA_5151	45758	2015	late-PCV13	0-4y	8	8	Concordant	53	CC53	3	NVT>50%	3-6-5	<=0.03	S	0.06	S	0.5	S	<=0.25	S
42139_2#75	ERS8079869	GPS_ZA_5050	44637	2015	late-PCV13	0-4y	8	8	Concordant	53	CC53	3	NVT>50%	3-6-5	<=0.03	S	0.06	S	0.5	S	<=0.25	S
42139_2#76	ERS8079935	GPS_ZA_5152	45760	2015	late-PCV13	0-4y	8	8	Concordant	53	CC53	3	NVT>50%	3-6-5	<=0.03	S	0.06	S	0.5	S	<=0.25	S
42139_2#9	ERS8079896	GPS_ZA_5113	45304	2015	late-PCV13	0-4y	8	8	Concordant	53	CC53	3	NVT>50%	3-6-5	<=0.03	S	0.06	S	0.5	S	<=0.25	S
42139_2#96	ERS8080619	GPS_ZA_5347	46753	2015	late-PCV13	25-44y	8	8	Concordant	53	CC53	3	NVT>50%	3-6-5	<=0.03	S	0.06	S	0.5	S	<=0.25	S
43380_1#109	ERS8080574	GPS_ZA_5442	48716	2016	late-PCV13	15-24y	8	8	Concordant	11074	CC53	3	NVT>50%	3-6-5	<=0.03	S	0.06	S	0.5	S	<=0.25	S
43380_1#111	ERS8080575	GPS_ZA_5443	48728/48729	2016	late-PCV13	0-4y	8	8	Concordant	53	CC53	3	NVT>50%	3-6-5	<=0.03	S	0.06	S	0.5	S	<=0.25	S
43380_1#116	ERS8080869	GPS_ZA_5733	51432	2017	late-PCV13	5-14y	8	8	Concordant	53	CC53	3	NVT>50%	3-6-5	<=0.03	S	0.06	S	0.5	S	<=0.25	S
43380_1#119	ERS8080651	GPS_ZA_5632	50007	2016	late-PCV13	25-44y	8	8	Concordant	53	CC53	3	NVT>50%	3-6-5	<=0.03	S	0.06	S	0.5	S	<=0.25	S
43380_1#122	ERS8080872	GPS_ZA_5736	51746	2017	late-PCV13	>64y	8	8	Concordant	53	CC53	3	NVT>50%	3-6-5	<=0.03	S	0.06	S	0.5	S	<=0.25	S
43380_1#132	ERS8080705	GPS_ZA_5541	50101	2016	late-PCV13	5-14y	8	8	Concordant	1480	CC1480	98	NVT-only	3-2-0	<=0.03	S	0.06	S	0.5	S	<=0.25	S
43380_1#140	ERS8080710	GPS_ZA_5545	50130	2016	late-PCV13	25-44y	8	8	Concordant	53	CC53	3	NVT>50%	3-6-5	<=0.03	S	0.06	S	0.5	S	<=0.25	S
43380_1#144	ERS8080712	GPS_ZA_5547	50148	2016	late-PCV13	0-4y	8	8	Concordant	53	CC53	3	NVT>50%	3-6-NEW	<=0.03	S	0.06	S	0.5	S	<=0.25	S
43380_1#145	ERS8080773	GPS_ZA_5637	50282	2016	late-PCV13	0-4y	8	8	Concordant	53	CC53	3	NVT>50%	3-6-5	<=0.03	S	0.06	S	0.5	S	<=0.25	S
43380_1#162	ERS8080713	GPS_ZA_5548	50155	2016	late-PCV13	0-4y	8	8	Concordant	53	CC53	3	NVT>50%	3-6-5	<=0.03	S	0.06	S	0.5	S	<=0.25	S
43380_1#166	ERS8080715	GPS_ZA_5550	50191	2016	late-PCV13	45-64y	8	8	Concordant	53	CC53	3	NVT>50%	3-6-5	<=0.03	S	0.06	S	0.5	S	<=0.25	S
43380_1#171	ERS8080588	GPS_ZA_5457	48886	2016	late-PCV13	25-44y	8	8	Concordant	53	CC53	3	NVT>50%	3-6-5	<=0.03	S	0.06	S	0.5	S	<=0.25	S
43380_1#172	ERS8080720	GPS_ZA_5553	50218	2016	late-PCV13	0-4y	8	8	Concordant	53	CC53	3	NVT>50%	3-6-5	<=0.03	S	0.06	S	0.5	S	<=0.25	S
43380_1#178	ERS8080885	GPS_ZA_5749	51879/51979	2017	late-PCV13	0-4y	8	8	Concordant	53	CC53	3	NVT>50%	3-6-5	<=0.03	S	0.06	S	0.5	S	<=0.25	S
43380_1#187	ERS8080789	GPS_ZA_5653	50724/50725	2017	late-PCV13	0-4y	8	8	Concordant	53	CC53	3	NVT>50%	3-6-5	<=0.03	S	0.06	S	0.5	S	<=0.25	S
43380_1#189	ERS8080791	GPS_ZA_5654	50768	2017	late-PCV13	0-4y	8	8	Concordant	53	CC53	3	NVT>50%	3-6-5	<=0.03	S	0.06	S	0.5	S	<=0.25	S
43380_1#19	ERS8080625	GPS_ZA_5606	50517	2016	late-PCV13	0-4y	8	8	Concordant	53	CC53	3	NVT>50%	3-6-5	<=0.03	S	0.06	S	0.5	S	<=0.25	S
43380_1#193	ERS8080591	GPS_ZA_5460	48895	2016	late-PCV13	0-4y	8	8	Concordant	53	CC53	3	NVT>50%	3-6-5	<=0.03	S	0.06	S	0.5	S	<=0.25	S
43380_1#201	ERS8080596	GPS_ZA_5464	48913	2016	late-PCV13	0-4y	8	8	Concordant	53	CC53	3	NVT>50%	3-6-5	<=0.03	S	0.06	S	0.5	S	<=0.25	S
43380_1#219	ERS8080797	GPS_ZA_5661	50857	2017	late-PCV13	0-4y	8	8	Concordant	53	CC53	3	NVT>50%	3-6-5	<=0.03	S	0.06	S	0.5	S	<=0.25	S
43380_1#227	ERS8080601	GPS_ZA_5469	48968	2016	late-PCV13	>64y	8	8	Concordant	1012	CC1012	3	NVT>50%	3-0-2	<=0.03	S	0.06	S	0.5	S	<=0.25	S
43380_1#231	ERS8080603	GPS_ZA_5471	48971	2016	late-PCV13	25-44y	8	8	Concordant	53	CC53	3	NVT>50%	3-6-5	<=0.03	S	0.06	S	0.5	S	<=0.25	S
43380_1#238	ERS8080735	GPS_ZA_5570	50328/50331	2016	late-PCV13	45-64y	8	8	Concordant	53	CC53	3	NVT>50%	3-6-5	<=0.03	S	0.06	S	0.5	S	<=0.25	S
43380_1#240	ERS8080736	GPS_ZA_5571	50356/50370	2016	late-PCV13	0-4y	8	8	Concordant	53	CC53	3	NVT>50%	3-6-5	<=0.03	S	0.06	S	0.5	S	<=0.25	S
43380_1#248	ERS8080905	GPS_ZA_5769	52183	2017	late-PCV13	>64y	8	8	Concordant	53	CC53	3	NVT>50%	0-6-5	<=0.03	S	0.06	S	0.5	S	<=0.25	S
43380_1#260	ERS8080738	GPS_ZA_5573	50364	2016	late-PCV13	0-4y	8	8	Concordant	53	CC53	3	NVT>50%	3-6-5	<=0.03	S	0.06	S	0.5	S	<=0.25	S
43380_1#263	ERS8080611	GPS_ZA_5479	49242	2016	late-PCV13	0-4y	8	8	Concordant	53	CC53	3	NVT>50%	3-6-5	<=0.03	S	0.06	S	0.5	S	<=0.25	S
43380_1#265	ERS8080612	GPS_ZA_5480	49243	2016	late-PCV13	25-44y	8	8	Concordant	53	CC53	3	NVT>50%	3-6-5	<=0.03	S	0.06	S	0.5	S	<=0.25	S
43380_1#286	ERS8080916	GPS_ZA_5780	52412/52413	2017	late-PCV13	25-44y	8	8	Concordant	53	CC53	3	NVT>50%	3-6-5	<=0.03	S	0.06	S	0.5	S	<=0.25	S
43380_1#296	ERS8080748	GPS_ZA_5583	50458/59	2016	late-PCV13	0-4y	8	8	Concordant	53	CC53	3	NVT>50%	3-6-5	<=0.03	S	0.06	S	0.5	S	<=0.25	S
43380_1#301	ERS8080655	GPS_ZA_5490	49407	2016	late-PCV13	0-4y	8	8	Concordant	53	CC53	3	NVT>50%	3-6-5	<=0.03	S	0.06	S	0.5	S	<=0.25	S
43380_1#305	ERS8080817	GPS_ZA_5681	51093	2017	late-PCV13	0-4y	8	8	Concordant	53	CC53	3	NVT>50%	3-6-5	<=0.03	S	0.06	S	0.5	S	<=0.25	S
43380_1#309	ERS8080820	GPS_ZA_5683	51113	2017	late-PCV13	0-4y	8	8	Concordant	53	CC53	3	NVT>50%	3-6-5	<=0.03	S	0.06	S	0.5	S	<=0.25	S
43380_1#318	ERS8080924	GPS_ZA_5788	52649/52650	2017	late-PCV13	0-4y	8	8	Concordant	53	CC53	3	NVT>50%	3-6-5	<=0.03	S	0.06	S	0.5	S	<=0.25	S
43380_1#321	ERS8080659	GPS_ZA_5492	49445	2016	late-PCV13	0-4y	8	8	Concordant	53	CC53	3	NVT>50%	3-6-5	<=0.03	S	0.06	S	0.5	S	<=0.25	S
43380_1#325	ERS8080658	GPS_ZA_5494	49460	2016	late-PCV13	25-44y	8	8	Concordant	53	CC53	3	NVT>50%	0-6-5	<=0.03	S	0.06	S	0.5	S	<=0.25	S
43380_1#329	ERS8080661	GPS_ZA_5496	49494	2016	late-PCV13	0-4y	8	8	Concordant	53	CC53	3	NVT>50%	3-6-5	<=0.03	S	0.06	S	0.5	S	<=0.25	S
43380_1#337	ERS8080826	GPS_ZA_5690	51178	2017	late-PCV13	45-64y	8	8	Concordant	53	CC53	3	NVT>50%	3-6-5	<=0.03	S	0.06	S	0.5	S	<=0.25	S
43380_1#339	ERS8080827	GPS_ZA_5691	51181	2017	late-PCV13	0-4y	8	8	Concordant	53	CC53	3	NVT>50%	3-6-5	<=0.03	S	0.06	S	0.5	S	<=0.25	S
43380_1#343	ERS8080829	GPS_ZA_5693	51198	2017	late-PCV13	0-4y	8	8	Concordant	53	CC53	3	NVT>50%	3-6-5	<=0.03	S	0.06	S	0.5	S	<=0.25	S
43380_1#345	ERS8080830	GPS_ZA_5694	51204	2017	late-PCV13	25-44y	8	8	Concordant	3847	CC53	3	NVT>50%	3-NEW-5	<=0.03	S	0.06	S	0.5	S	<=0.25	S
43380_1#349	ERS8080832	GPS_ZA_5696	51226	2017	late-PCV13	0-4y	8	8	Concordant	53	CC53	3	NVT>50%	3-6-5	<=0.03	S	0.06	S	0.5	S	<=0.25	S
43380_1#350	ERS8080932	GPS_ZA_5796	52345	2017	late-PCV13	25-44y	8	8	Concordant	53	CC53	3	NVT>50%	3-6-5	<=0.03	S	0.06	S	0.5	S	<=0.25	S
43380_1#353	ERS8080762	GPS_ZA_5597	47525	2016	late-PCV13	0-4y	8	8	Concordant	53	CC53	3	NVT>50%	3-6-5	<=0.03	S	0.06	S	0.5	S	<=0.25	S
43380_1#356	ERS8080667	GPS_ZA_5502	49583	2016	late-PCV13	0-4y	8	8	Concordant	12574	CC53	3	NVT>50%	3-6-5	<=0.03	S	0.06	S	0.5	S	<=0.25	S
43380_1#372	ERS8080839	GPS_ZA_5703	51392	2017	late-PCV13	0-4y	8	8	Concordant	53	CC53	3	NVT>50%	3-6-5	<=0.03	S	0.06	S	0.5	S	<=0.25	S
43380_1#44	ERS8080685	GPS_ZA_5521	49795	2016	late-PCV13	0-4y	8	8	Concordant	53	CC53	3	NVT>50%	3-6-5	<=0.03	S	0.06	S	0.5	S	<=0.25	S
43380_1#47	ERS8080558	GPS_ZA_5426	48548	2016	late-PCV13	45-64y	8	8	Concordant	3406	CC3406	98	NVT-only	3-2-5	<=0.03	S	0.06	S	0.5	S	<=0.25	S
43380_1#55	ERS8080635	GPS_ZA_5616	48726	2016	late-PCV13	0-4y	8	8	Concordant	53	CC53	3	NVT>50%	3-6-5	<=0.03	S	0.06	S	0.5	S	<=0.25	S
43380_1#56	ERS8080853	GPS_ZA_5718	51583	2017	late-PCV13	0-4y	8	8	Concordant	53	CC53	3	NVT>50%	3-6-5	<=0.03	S	0.06	S	0.5	S	<=0.25	S
43380_1#65	ERS8080559	GPS_ZA_5427	48554	2016	late-PCV13	25-44y	8	8	Concordant	53	CC53	3	NVT>50%	3-6-5	<=0.03	S	0.06	S	0.5	S	<=0.25	S
43380_1#69	ERS8080561	GPS_ZA_5429	48559	2016	late-PCV13	0-4y	8	8	Concordant	53	CC53	3	NVT>50%	3-6-5	<=0.03	S	0.06	S	0.5	S	<=0.25	S
43380_1#74	ERS8080693	GPS_ZA_5528	49906/49907	2016	late-PCV13	0-4y	8	8	Concordant	53	CC53	3	NVT>50%	3-6-5	<=0.03	S	0.06	S	0.5	S	<=0.25	S
43380_1#86	ERS8080861	GPS_ZA_5725	51659	2017	late-PCV13	0-4y	8	8	Concordant	53	CC53	3	NVT>50%	3-6-5	<=0.03	S	0.06	S	0.5	S	<=0.25	S
43380_1#87	ERS8080643	GPS_ZA_5624	49422	2016	late-PCV13	45-64y	8	8	Concordant	53	CC53	3	NVT>50%	3-6-5	<=0.03	S	0.06	S	0.5	S	<=0.25	S
43380_1#89	ERS8080645	GPS_ZA_5625	49518	2016	late-PCV13	>64y	8	8	Concordant	17890	CC53	3	NVT>50%	3-6-5	<=0.03	S	0.06	S	0.5	S	<=0.25	S
43684_1#102	ERS10172592	GPS_ZA_5919	52691	2017	late-PCV13	45-64y	8	8	Concordant	17900	CC53	3	NVT>50%	3-6-5	<=0.03	S	0.06	S	0.5	S	<=0.25	S
43684_1#108	ERS10172598	GPS_ZA_5922	52786	2017	late-PCV13	25-44y	8	8	Concordant	53	CC53	3	NVT>50%	3-6-5	<=0.03	S	0.06	S	0.5	S	<=0.25	S
43684_1#114	ERS10172747	GPS_ZA_6109	57081	2018	late-PCV13	>64y	8	8	Concordant	53	CC53	3	NVT>50%	0-6-5	<=0.03	S	0.06	S	0.5	S	<=0.25	S
43684_1#123	ERS10172656	GPS_ZA_6018	56838	2018	late-PCV13	0-4y	8	8	Concordant	53	CC53	3	NVT>50%	3-6-5	<=0.03	S	0.06	S	0.5	S	<=0.25	S
43684_1#127	ERS10172658	GPS_ZA_6020	56863	2018	late-PCV13	>64y	8	8	Concordant	53	CC53	3	NVT>50%	3-6-5	<=0.03	S	0.06	S	0.5	S	<=0.25	S
43684_1#130	ERS10172599	GPS_ZA_5925	53043	2017	late-PCV13	25-44y	8	8	Concordant	53	CC53	3	NVT>50%	3-6-5	<=0.03	S	0.06	S	0.5	S	<=0.25	S
43684_1#132	ERS10172600	GPS_ZA_5926	53047	2017	late-PCV13	15-24y	8	8	Concordant	53	CC53	3	NVT>50%	3-6-5	<=0.03	S	0.06	S	0.5	S	<=0.25	S
43684_1#138	ERS10172602	GPS_ZA_5929	54000	2017	late-PCV13	0-4y	8	8	Concordant	53	CC53	3	NVT>50%	3-6-5	<=0.03	S	0.06	S	0.5	S	<=0.25	S
43684_1#140	ERS10172604	GPS_ZA_5930	53867	2017	late-PCV13	25-44y	8	8	Concordant	53	CC53	3	NVT>50%	3-6-5	<=0.03	S	0.06	S	0.5	S	<=0.25	S
43684_1#147	ERS10172660	GPS_ZA_6022	56967	2018	late-PCV13	45-64y	8	8	Concordant	4216	ST4216	224	N/A	50-0-0	<=0.03	S	0.06	S	0.5	S	>8	R
43684_1#159	ERS10172665	GPS_ZA_6028	57277	2018	late-PCV13	25-44y	8	8	Concordant	53	CC53	3	NVT>50%	3-6-5	<=0.03	S	0.06	S	0.5	S	<=0.25	S
43684_1#16	ERS10172574	GPS_ZA_5900	51688	2017	late-PCV13	15-24y	8	8	Concordant	53	CC53	3	NVT>50%	3-6-5	<=0.03	S	0.06	S	0.5	S	<=0.25	S
43684_1#167	ERS10172514	GPS_ZA_5840	53508	2017	late-PCV13	>64y	8	8	Concordant	53	CC53	3	NVT>50%	0-6-5	<=0.03	S	0.06	S	0.5	S	<=0.25	S
43684_1#175	ERS10172518	GPS_ZA_5844	53580	2017	late-PCV13	0-4y	8	8	Concordant	53	CC53	3	NVT>50%	3-6-5	<=0.03	S	0.06	S	0.5	S	<=0.25	S
43684_1#188	ERS10172836	GPS_ZA_6130	57423	2018	late-PCV13	45-64y	8	8	Concordant	53	CC53	3	NVT>50%	3-6-5	<=0.03	S	0.06	S	0.5	S	<=0.25	S
43684_1#193	ERS10172519	GPS_ZA_5845	53587	2017	late-PCV13	25-44y	8	8	Concordant	53	CC53	3	NVT>50%	3-6-5	<=0.03	S	0.06	S	0.5	S	<=0.25	S
43684_1#207	ERS10172527	GPS_ZA_5852	53774	2017	late-PCV13	25-44y	8	8	Concordant	53	CC53	3	NVT>50%	3-6-5	<=0.03	S	0.06	S	0.5	S	<=0.25	S
43684_1#212	ERS10172840	GPS_ZA_6134	57453	2018	late-PCV13	45-64y	8	8	Concordant	53	CC53	3	NVT>50%	0-6-5	<=0.03	S	0.06	S	0.5	S	<=0.25	S
43684_1#223	ERS10172681	GPS_ZA_6044	54313	2018	late-PCV13	>64y	8	8	Concordant	1110	CC53	3	NVT>50%	3-6-5	<=0.03	S	0.06	S	0.5	S	<=0.25	S
43684_1#240	ERS10172477	GPS_ZA_5956	54562/54563	2018	late-PCV13	0-4y	8	8	Concordant	53	CC53	3	NVT>50%	3-6-5	<=0.03	S	0.06	S	0.5	S	<=0.25	S
43684_1#248	ERS10172850	GPS_ZA_6144	55701/55703	2018	late-PCV13	>64y	8	8	Concordant	53	CC53	3	NVT>50%	0-6-5	<=0.03	S	0.06	S	0.5	S	<=0.25	S
43684_1#25	ERS10172630	GPS_ZA_5993	56049	2018	late-PCV13	0-4y	8	8	Concordant	53	CC53	3	NVT>50%	3-6-5	<=0.03	S	0.06	S	0.5	S	<=0.25	S
43684_1#258	ERS10172476	GPS_ZA_5957	54576	2018	late-PCV13	45-64y	8	8	Concordant	53	CC53	3	NVT>50%	3-6-5	<=0.03	S	0.06	S	0.5	S	<=0.25	S
43684_1#262	ERS10172480	GPS_ZA_5959	54598	2018	late-PCV13	45-64y	8	8	Concordant	53	CC53	3	NVT>50%	3-6-5	<=0.03	S	0.06	S	0.5	S	<=0.25	S
43684_1#27	ERS10172632	GPS_ZA_5994	56081	2018	late-PCV13	0-4y	8	8	Concordant	53	CC53	3	NVT>50%	3-6-5	<=0.03	S	0.06	S	0.5	S	<=0.25	S
43684_1#273	ERS10172689	GPS_ZA_6053	54471	2018	late-PCV13	45-64y	8	8	Concordant	53	CC53	3	NVT>50%	3-6-5	<=0.03	S	0.06	S	0.5	S	<=0.25	S
43684_1#283	ERS10172696	GPS_ZA_6058	54527	2018	late-PCV13	45-64y	8	8	Concordant	53	CC53	3	NVT>50%	3-6-5	<=0.03	S	0.06	S	0.5	S	<=0.25	S
43684_1#287	ERS10172698	GPS_ZA_6060	54530	2018	late-PCV13	45-64y	8	8	Concordant	53	CC53	3	NVT>50%	3-6-5	<=0.03	S	0.06	S	0.5	S	<=0.25	S
43684_1#29	ERS10172633	GPS_ZA_5995	56107	2018	late-PCV13	0-4y	8	8	Concordant	53	CC53	3	NVT>50%	3-6-5	<=0.03	S	0.06	S	0.5	S	<=0.25	S
43684_1#309	ERS10172701	GPS_ZA_6063	54554	2018	late-PCV13	25-44y	8	8	Concordant	53	CC53	3	NVT>50%	3-6-5	<=0.03	S	0.06	S	0.5	S	<=0.25	S
43684_1#312	ERS10172866	GPS_ZA_6160	56070/56076	2018	late-PCV13	25-44y	8	8	Concordant	53	CC53	3	NVT>50%	3-6-5	<=0.03	S	0.06	S	0.5	S	<=0.25	S
43684_1#317	ERS10172705	GPS_ZA_6067	54558	2018	late-PCV13	>64y	8	8	Concordant	53	CC53	3	NVT>50%	3-6-5	<=0.03	S	0.06	S	0.5	S	<=0.25	S
43684_1#318	ERS10172870	GPS_ZA_6163	56077	2018	late-PCV13	25-44y	8	8	Concordant	53	CC53	3	NVT>50%	3-6-5	<=0.03	S	0.06	S	0.5	S	<=0.25	S
43684_1#326	ERS10172496	GPS_ZA_5975	55652	2018	late-PCV13	45-64y	8	8	Concordant	53	CC53	3	NVT>50%	3-6-5	<=0.03	S	0.06	S	0.5	S	<=0.25	S
43684_1#328	ERS10172612	GPS_ZA_5976	55655	2018	late-PCV13	25-44y	8	8	Concordant	3847	CC53	3	NVT>50%	3-NEW-5	<=0.03	S	0.06	S	0.5	S	<=0.25	S
43684_1#33	ERS10172439	GPS_ZA_5804	52932	2017	late-PCV13	25-44y	8	8	Concordant	3847	CC53	3	NVT>50%	3-NEW-5	<=0.03	S	0.06	S	0.5	S	<=0.25	S
43684_1#341	ERS10172708	GPS_ZA_6071	54578	2018	late-PCV13	25-44y	8	8	Concordant	53	CC53	3	NVT>50%	3-6-5	<=0.03	S	0.06	S	0.5	S	<=0.25	S
43684_1#362	ERS10172622	GPS_ZA_5985	55799	2018	late-PCV13	>64y	8	8	Concordant	53	CC53	3	NVT>50%	3-6-NEW	<=0.03	S	0.06	S	0.5	S	<=0.25	S
43684_1#366	ERS10172626	GPS_ZA_5987	55824	2018	late-PCV13	0-4y	8	8	Concordant	1480	CC1480	98	NVT-only	3-2-0	<=0.03	S	0.06	S	0.5	S	<=0.25	S
43684_1#368	ERS10172625	GPS_ZA_5988	55827	2018	late-PCV13	0-4y	8	8	Concordant	53	CC53	3	NVT>50%	3-6-5	<=0.03	S	0.06	S	0.5	S	<=0.25	S
43684_1#370	ERS10172879	GPS_ZA_6173	56146	2018	late-PCV13	25-44y	8	8	Concordant	53	CC53	3	NVT>50%	3-6-5	<=0.03	S	0.06	S	0.5	S	<=0.25	S
43684_1#380	ERS10172722	GPS_ZA_6084	54609	2018	late-PCV13	25-44y	8	8	Concordant	3847	CC53	3	NVT>50%	3-NEW-5	<=0.03	S	0.06	S	0.5	S	<=0.25	S
43684_1#39	ERS10172446	GPS_ZA_5807	52995	2017	late-PCV13	0-4y	8	8	Concordant	3406	CC3406	98	NVT-only	3-2-5	<=0.03	S	0.06	S	0.5	S	<=0.25	S
43684_1#4	ERS10172568	GPS_ZA_5894	51455	2017	late-PCV13	45-64y	8	8	Concordant	3847	CC53	3	NVT>50%	3-NEW-5	<=0.03	S	0.06	S	0.5	S	<=0.25	S
43684_1#43	ERS10172450	GPS_ZA_5809	52999	2017	late-PCV13	0-4y	8	8	Concordant	53	CC53	3	NVT>50%	3-6-5	<=0.03	S	0.06	S	0.5	S	<=0.25	S
43684_1#45	ERS10172447	GPS_ZA_5810	53005/53029	2017	late-PCV13	0-4y	8	8	Concordant	3847	CC53	3	NVT>50%	3-NEW-5	<=0.03	S	0.06	S	0.5	S	<=0.25	S
43684_1#52	ERS10172733	GPS_ZA_6094	56809	2018	late-PCV13	25-44y	8	8	Concordant	53	CC53	3	NVT>50%	3-6-5	<=0.03	S	0.06	S	0.5	S	<=0.25	S
43684_1#66	ERS10172583	GPS_ZA_5909	52100	2017	late-PCV13	45-64y	8	8	Concordant	53	CC53	3	NVT>50%	3-6-NEW	<=0.03	S	0.06	S	0.5	S	<=0.25	S
43684_1#71	ERS10172453	GPS_ZA_5815	53163	2017	late-PCV13	45-64y	8	8	Concordant	53	CC53	3	NVT>50%	3-6-5	<=0.03	S	0.06	S	0.5	S	<=0.25	S
43684_1#72	ERS10172587	GPS_ZA_5912	52342	2017	late-PCV13	15-24y	8	8	Concordant	53	CC53	3	NVT>50%	3-6-5	<=0.03	S	0.06	S	0.5	S	<=0.25	S
43684_1#81	ERS10172643	GPS_ZA_6005	56314/56315	2018	late-PCV13	0-4y	8	8	Concordant	53	CC53	3	NVT>50%	3-6-5	<=0.03	S	0.06	S	0.5	S	<=0.25	S
43684_1#94	ERS10172745	GPS_ZA_6107	57024	2018	late-PCV13	>64y	8	8	Concordant	1012	CC1012	3	NVT>50%	3-0-2	<=0.03	S	0.06	S	0.5	S	<=0.25	S
43684_1#95	ERS10172650	GPS_ZA_6012	56473	2018	late-PCV13	0-4y	8	8	Concordant	53	CC53	3	NVT>50%	3-6-NEW	<=0.03	S	0.06	S	0.5	S	<=0.25	S
43684_1#96	ERS10172746	GPS_ZA_6108	57036	2018	late-PCV13	25-44y	8	8	Concordant	53	CC53	3	NVT>50%	3-6-5	<=0.03	S	0.06	S	0.5	S	<=0.25	S
43684_1#97	ERS10172458	GPS_ZA_5820	53209/53210	2017	late-PCV13	0-4y	8	8	Concordant	3847	CC53	3	NVT>50%	3-NEW-5	<=0.03	S	0.06	S	0.5	S	<=0.25	S
43684_2#103	ERS10172760	GPS_ZA_6204	56371	2018	late-PCV13	25-44y	8	8	Concordant	17911	CC53	3	NVT>50%	3-6-5	<=0.03	S	0.06	S	0.5	S	<=0.25	S
43684_2#108	ERS10172940	GPS_ZA_6302	58771	2019	late-PCV13	0-4y	8	8	Concordant	53	CC53	3	NVT>50%	3-6-5	<=0.03	S	0.06	S	0.5	S	<=0.25	S
43684_2#130	ERS10172942	GPS_ZA_6305	58793	2019	late-PCV13	0-4y	8	8	Concordant	53	CC53	3	NVT>50%	3-6-5	<=0.03	S	0.06	S	0.5	S	<=0.25	S
43684_2#131	ERS10172764	GPS_ZA_6210	56664/56666	2018	late-PCV13	25-44y	8	8	Concordant	53	CC53	3	NVT>50%	3-6-5	<=0.03	S	0.06	S	0.5	S	<=0.25	S
43684_2#132	ERS10172944	GPS_ZA_6306	58794	2019	late-PCV13	0-4y	8	8	Concordant	53	CC53	3	NVT>50%	3-6-5	<=0.03	S	0.06	S	0.5	S	<=0.25	S
43684_2#139	ERS10172768	GPS_ZA_6214	56496	2018	late-PCV13	>64y	8	8	Concordant	53	CC53	3	NVT>50%	3-6-5	<=0.03	S	0.06	S	0.5	S	<=0.25	S
43684_2#144	ERS10172950	GPS_ZA_6312	58874	2019	late-PCV13	25-44y	8	8	Concordant	3847	CC53	3	NVT>50%	3-NEW-5	<=0.03	S	0.06	S	0.5	S	<=0.25	S
43684_2#145	ERS10173038	GPS_ZA_6401	59771	2019	late-PCV13	45-64y	8	8	Concordant	53	CC53	3	NVT>50%	3-6-5	<=0.03	S	0.06	S	0.5	S	<=0.25	S
43684_2#15	ERS10172890	GPS_ZA_6184	56187	2018	late-PCV13	45-64y	8	8	Concordant	53	CC53	3	NVT>50%	3-6-5	<=0.03	S	0.06	S	0.5	S	<=0.25	S
43684_2#153	ERS10173043	GPS_ZA_6405	59819/59821	2019	late-PCV13	0-4y	8	8	Concordant	53	CC53	3	NVT>50%	3-6-5	<=0.03	S	0.06	S	0.5	S	<=0.25	S
43684_2#157	ERS10173045	GPS_ZA_6407	59828	2019	late-PCV13	0-4y	8	8	Concordant	53	CC53	3	NVT>50%	3-6-5	<=0.03	S	0.06	S	0.5	S	<=0.25	S
43684_2#168	ERS10172954	GPS_ZA_6316	58945	2019	late-PCV13	0-4y	8	8	Concordant	53	CC53	3	NVT>50%	3-6-5	<=0.03	S	0.06	S	0.5	S	<=0.25	S
43684_2#170	ERS10172955	GPS_ZA_6317	58949	2019	late-PCV13	0-4y	8	8	Concordant	53	CC53	3	NVT>50%	3-6-5	<=0.03	S	0.06	S	0.5	S	<=0.25	S
43684_2#176	ERS10172958	GPS_ZA_6320	58978	2019	late-PCV13	>64y	8	8	Concordant	53	CC53	3	NVT>50%	3-6-5	<=0.03	S	0.06	S	0.5	S	<=0.25	S
43684_2#179	ERS10173047	GPS_ZA_6410	59847	2019	late-PCV13	0-4y	8	8	Concordant	53	CC53	3	NVT>50%	3-6-5	<=0.03	S	0.06	S	0.5	S	<=0.25	S
43684_2#180	ERS10173107	GPS_ZA_6506	61240	2019	late-PCV13	25-44y	8	8	Concordant	53	CC53	3	NVT>50%	3-6-5	<=0.03	S	0.06	S	0.5	S	<=0.25	S
43684_2#181	ERS10173049	GPS_ZA_6411	59858/59859	2019	late-PCV13	0-4y	8	8	Concordant	53	CC53	3	NVT>50%	3-6-5	<=0.03	S	0.06	S	0.5	S	<=0.25	S
43684_2#188	ERS10173112	GPS_ZA_6510	61301/61563	2019	late-PCV13	0-4y	8	8	Concordant	53	CC53	3	NVT>50%	3-6-5	<=0.03	S	0.06	S	0.5	S	<=0.25	S
43684_2#190	ERS10173111	GPS_ZA_6511	61308	2019	late-PCV13	45-64y	8	8	Concordant	53	CC53	3	NVT>50%	3-6-5	<=0.03	S	0.06	S	0.5	S	<=0.25	S
43684_2#198	ERS10172962	GPS_ZA_6323	58982	2019	late-PCV13	45-64y	8	8	Concordant	53	CC53	3	NVT>50%	3-6-5	<=0.03	S	0.06	S	0.5	S	<=0.25	S
43684_2#206	ERS10172964	GPS_ZA_6327	57549/57497	2019	late-PCV13	0-4y	8	8	Concordant	53	CC53	3	NVT>50%	3-6-5	<=0.03	S	0.06	S	0.5	S	<=0.25	S
43684_2#209	ERS10173163	GPS_ZA_6417	59894	2019	late-PCV13	15-24y	8	8	Concordant	53	CC53	3	NVT>50%	3-6-5	<=0.03	S	0.06	S	0.5	S	<=0.25	S
43684_2#237	ERS10172793	GPS_ZA_6239	55716	2018	late-PCV13	45-64y	8	8	Concordant	53	CC53	3	NVT>50%	3-6-5	<=0.03	S	0.06	S	0.5	S	<=0.25	S
43684_2#238	ERS10172973	GPS_ZA_6335	58984	2019	late-PCV13	0-4y	8	8	Concordant	53	CC53	3	NVT>50%	3-6-5	<=0.03	S	0.06	S	0.5	S	<=0.25	S
43684_2#240	ERS10172974	GPS_ZA_6336	58991	2019	late-PCV13	0-4y	8	8	Concordant	53	CC53	3	NVT>50%	3-6-5	<=0.03	S	0.06	S	0.5	S	<=0.25	S
43684_2#258	ERS10172976	GPS_ZA_6337	59001	2019	late-PCV13	45-64y	8	8	Concordant	53	CC53	3	NVT>50%	3-6-5	<=0.03	S	0.06	S	0.5	S	<=0.25	S
43684_2#265	ERS10172799	GPS_ZA_6245	55768	2018	late-PCV13	45-64y	8	8	Concordant	53	CC53	3	NVT>50%	3-6-5	<=0.03	S	0.06	S	0.5	S	<=0.25	S
43684_2#270	ERS10172980	GPS_ZA_6343	59089	2019	late-PCV13	5-14y	8	8	Concordant	53	CC53	3	NVT>50%	3-6-5	<=0.03	S	0.06	S	0.5	S	<=0.25	S
43684_2#284	ERS10173134	GPS_ZA_6534	58531/58532	2019	late-PCV13	25-44y	8	8	Concordant	53	CC53	3	NVT>50%	3-6-5	<=0.03	S	0.06	S	0.5	S	<=0.25	S
43684_2#285	ERS10173181	GPS_ZA_6439	60146/60250	2019	late-PCV13	0-4y	8	8	Concordant	53	CC53	3	NVT>50%	3-6-5	<=0.03	S	0.06	S	0.5	S	<=0.25	S
43684_2#292	ERS10172983	GPS_ZA_6346	59122	2019	late-PCV13	0-4y	8	8	Concordant	53	CC53	3	NVT>50%	3-6-5	<=0.03	S	0.06	S	0.5	S	<=0.25	S
43684_2#293	ERS10172805	GPS_ZA_6251	55821	2018	late-PCV13	45-64y	8	8	Concordant	11074	CC53	3	NVT>50%	3-6-5	<=0.03	S	0.06	S	0.5	S	<=0.25	S
43684_2#296	ERS10172986	GPS_ZA_6348	59181	2019	late-PCV13	25-44y	8	8	Concordant	53	CC53	3	NVT>50%	3-6-5	<=0.03	S	0.06	S	0.5	S	<=0.25	S
43684_2#298	ERS10172987	GPS_ZA_6349	59192/59274	2019	late-PCV13	0-4y	8	8	Concordant	53	CC53	3	NVT>50%	3-6-NEW	<=0.03	S	0.06	S	0.5	S	<=0.25	S
43684_2#31	ERS10173014	GPS_ZA_6376	59543	2019	late-PCV13	0-4y	8	8	Concordant	53	CC53	3	NVT>50%	3-6-5	<=0.03	S	0.06	S	0.5	S	<=0.25	S
43684_2#313	ERS10173188	GPS_ZA_6445	60244	2019	late-PCV13	0-4y	8	8	Concordant	53	CC53	3	NVT>50%	3-6-5	<=0.03	S	0.06	S	0.5	S	<=0.25	S
43684_2#314	ERS10173142	GPS_ZA_6541	59589	2019	late-PCV13	25-44y	8	8	Concordant	53	CC53	3	NVT>50%	3-6-5	<=0.03	S	0.06	S	0.5	S	<=0.25	S
43684_2#326	ERS10172993	GPS_ZA_6355	59326	2019	late-PCV13	0-4y	8	8	Concordant	3847	CC53	3	NVT>50%	3-NEW-5	<=0.03	S	0.06	S	0.5	S	<=0.25	S
43684_2#330	ERS10172995	GPS_ZA_6357	59347	2019	late-PCV13	0-4y	8	8	Concordant	17922	CC53	3	NVT>50%	3-6-5	<=0.03	S	0.06	S	0.5	S	<=0.25	S
43684_2#333	ERS10172817	GPS_ZA_6263	57927	2019	late-PCV13	25-44y	8	8	Concordant	53	CC53	3	NVT>50%	3-6-5	<=0.03	S	0.06	S	0.5	S	<=0.25	S
43684_2#34	ERS10172919	GPS_ZA_6281	58529	2019	late-PCV13	45-64y	8	8	Concordant	53	CC53	3	NVT>50%	3-6-5	<=0.03	S	0.06	S	0.5	S	<=0.25	S
43684_2#341	ERS10173194	GPS_ZA_6451	60319	2019	late-PCV13	45-64y	8	8	Concordant	17890	CC53	3	NVT>50%	3-6-5	<=0.03	S	0.06	S	0.5	S	<=0.25	S
43684_2#354	ERS10172998	GPS_ZA_6361	59397	2019	late-PCV13	25-44y	8	8	Concordant	53	CC53	3	NVT>50%	3-6-5	<=0.03	S	0.06	S	0.5	S	<=0.25	S
43684_2#355	ERS10172901	GPS_ZA_6266	58083	2019	late-PCV13	0-4y	8	8	Concordant	53	CC53	3	NVT>50%	3-6-5	<=0.03	S	0.06	S	0.5	S	<=0.25	S
43684_2#363	ERS10172908	GPS_ZA_6270	58227/58228	2019	late-PCV13	0-4y	8	8	Concordant	53	CC53	3	NVT>50%	3-6-5	<=0.03	S	0.06	S	0.5	S	<=0.25	S
43684_2#366	ERS10173005	GPS_ZA_6367	59423	2019	late-PCV13	0-4y	8	8	Concordant	53	CC53	3	NVT>50%	3-6-5	<=0.03	S	0.06	S	0.5	S	<=0.25	S
43684_2#371	ERS10173060	GPS_ZA_6458	60426	2019	late-PCV13	0-4y	8	8	Concordant	53	CC53	3	NVT>50%	3-6-5	<=0.03	S	0.06	S	0.5	S	<=0.25	S
43684_2#39	ERS10172894	GPS_ZA_6188	56211	2018	late-PCV13	25-44y	8	8	Concordant	3847	CC53	3	NVT>50%	3-NEW-5	<=0.03	S	0.06	S	0.5	S	<=0.25	S
43684_2#4	ERS10172913	GPS_ZA_6274	58313/58356	2019	late-PCV13	0-4y	8	8	Concordant	53	CC53	3	NVT>50%	3-6-5	<=0.03	S	0.06	S	0.5	S	<=0.25	S
43684_2#65	ERS10172898	GPS_ZA_6193	56253	2018	late-PCV13	>64y	8	8	Concordant	53	CC53	3	NVT>50%	3-6-5	<=0.03	S	0.06	S	0.5	S	<=0.25	S
43684_2#74	ERS10172932	GPS_ZA_6293	58679	2019	late-PCV13	0-4y	8	8	Concordant	53	CC53	3	NVT>50%	3-6-5	<=0.03	S	0.06	S	0.5	S	<=0.25	S
43684_2#83	ERS10173022	GPS_ZA_6386	59646/59647	2019	late-PCV13	0-4y	8	8	Concordant	53	CC53	3	NVT>50%	3-6-5	<=0.03	S	0.06	S	0.5	S	<=0.25	S
43684_2#98	ERS10172935	GPS_ZA_6297	58702	2019	late-PCV13	0-4y	8	8	Concordant	53	CC53	3	NVT>50%	3-6-5	<=0.03	S	0.06	S	0.5	S	<=0.25	S
61423_S36	ERS20371603	GPS_ZA_8375	61423	2020	late-PCV13	0-4y	8	8	Concordant	53	CC53	3	NVT>50%	3-6-5	<=0.03	S	0.06	S	0.5	S	<=0.25	S
61440_S39	ERS20371604	GPS_ZA_8376	61440	2020	late-PCV13	15-24y	8	8	Concordant	53	CC53	3	NVT>50%	3-6-5	<=0.03	S	0.06	S	0.5	S	<=0.25	S
61797_S43	ERS20371629	GPS_ZA_8402	61797	2020	late-PCV13	25-44y	8	8	Concordant	53	CC53	3	NVT>50%	3-6-5	<=0.03	S	0.06	S	0.5	S	<=0.25	S
61859_S	ERS20371637	GPS_ZA_8413	61859/61883	2020	late-PCV13	25-44y	8	8	Concordant	53	CC53	3	NVT>50%	3-6-5	<=0.03	S	0.06	S	0.5	S	<=0.25	S
61905_S	ERS20371641	GPS_ZA_8417	61905	2020	late-PCV13	0-4y	8	8	Concordant	53	CC53	3	NVT>50%	3-6-5	<=0.03	S	0.06	S	0.5	S	<=0.25	S
62019_S	ERS20371652	GPS_ZA_8429	62019	2020	late-PCV13	25-44y	8	8	Concordant	53	CC53	3	NVT>50%	3-6-5	<=0.03	S	0.06	S	0.5	S	<=0.25	S
62118_S31	ERS20371668	GPS_ZA_8445	62118	2020	late-PCV13	>64y	8	8	Concordant	53	CC53	3	NVT>50%	3-NF-5	NF	NF	0.06	S	0.5	S	<=0.25	S
62177_S	ERS20371675	GPS_ZA_8453	62177	2020	late-PCV13	15-24y	8	8	Concordant	53	CC53	3	NVT>50%	3-6-5	<=0.03	S	0.06	S	0.5	S	<=0.25	S
62195_S104	ERS20371676	GPS_ZA_8454	62195	2020	late-PCV13	0-4y	8	8	Concordant	53	CC53	3	NVT>50%	3-6-5	<=0.03	S	0.06	S	0.5	S	<=0.25	S
62212_S	ERS20371680	GPS_ZA_8458	62212	2020	late-PCV13	45-64y	8	8	Concordant	53	CC53	3	NVT>50%	3-6-5	<=0.03	S	0.06	S	0.5	S	<=0.25	S
62359_S	ERS20371701	GPS_ZA_8479	62359	2020	late-PCV13	45-64y	8	8	Concordant	53	CC53	3	NVT>50%	3-6-5	<=0.03	S	0.06	S	0.5	S	<=0.25	S
62428_S	ERS20371706	GPS_ZA_8484	62428/62446	2020	late-PCV13	0-4y	8	8	Concordant	53	CC53	3	NVT>50%	3-6-5	<=0.03	S	0.06	S	0.5	S	<=0.25	S
62473_S	ERS20371713	GPS_ZA_8491	62473	2020	late-PCV13	0-4y	8	8	Concordant	53	CC53	3	NVT>50%	3-6-5	<=0.03	S	0.06	S	0.5	S	<=0.25	S
62477_S	ERS20371714	GPS_ZA_8492	62477	2020	late-PCV13	15-24y	8	8	Concordant	53	CC53	3	NVT>50%	3-6-5	<=0.03	S	0.06	S	0.5	S	<=0.25	S
62517_S	ERS20371720	GPS_ZA_8498	62517	2020	late-PCV13	0-4y	8	8	Concordant	53	CC53	3	NVT>50%	3-6-5	<=0.03	S	0.06	S	0.5	S	<=0.25	S
62524_S	ERS20371723	GPS_ZA_8501	62524	2020	late-PCV13	0-4y	8	8	Concordant	53	CC53	3	NVT>50%	3-6-5	<=0.03	S	0.06	S	0.5	S	<=0.25	S
62549_S32	ERS20371729	GPS_ZA_8507	62549	2020	late-PCV13	25-44y	8	8	Concordant	53	CC53	3	NVT>50%	3-6-NEW	<=0.03	S	0.06	S	0.5	S	<=0.25	S
62551_S34	ERS20371731	GPS_ZA_8509	62551	2020	late-PCV13	0-4y	8	8	Concordant	53	CC53	3	NVT>50%	3-6-5	<=0.03	S	0.06	S	0.5	S	<=0.25	S
62580_S39	ERS20371733	GPS_ZA_8512	62580	2020	late-PCV13	0-4y	8	8	Concordant	53	CC53	3	NVT>50%	3-6-5	<=0.03	S	0.06	S	0.5	S	<=0.25	S
62582_S41	ERS20371735	GPS_ZA_8514	62582	2020	late-PCV13	25-44y	8	8	Concordant	3500	ST4216	224	N/A	50-0-0	<=0.03	S	0.06	S	0.5	S	>8	R
62583_S42	ERS20371736	GPS_ZA_8515	62583/62578	2020	late-PCV13	0-4y	8	8	Concordant	53	CC53	3	NVT>50%	3-6-5	<=0.03	S	0.06	S	0.5	S	<=0.25	S
62604_S43	ERS20371737	GPS_ZA_8516	62604/62634	2020	late-PCV13	0-4y	8	8	Concordant	53	CC53	3	NVT>50%	3-6-5	<=0.03	S	0.06	S	0.5	S	<=0.25	S
62611_S45	ERS20371740	GPS_ZA_8518	62611	2020	late-PCV13	25-44y	8	8	Concordant	53	CC53	3	NVT>50%	3-6-5	<=0.03	S	0.06	S	0.5	S	<=0.25	S
62700_S43	ERS20371755	GPS_ZA_8533	62700	2020	late-PCV13	0-4y	8	8	Concordant	53	CC53	3	NVT>50%	3-6-5	<=0.03	S	0.06	S	0.5	S	<=0.25	S
62770_S59	ERS20371763	GPS_ZA_8541	62770	2020	late-PCV13	0-4y	8	8	Concordant	3406	CC3406	98	NVT-only	3-2-5	<=0.03	S	0.06	S	0.5	S	<=0.25	S
62802_S113	ERS20371765	GPS_ZA_8543	62802	2020	late-PCV13	0-4y	8	8	Concordant	53	CC53	3	NVT>50%	3-6-5	<=0.03	S	0.06	S	0.5	S	<=0.25	S
62876_S34	ERS20371768	GPS_ZA_8547	62876/62877	2020	late-PCV13	0-4y	8	8	Concordant	53	CC53	3	NVT>50%	3-6-5	<=0.03	S	0.06	S	0.5	S	<=0.25	S
62903_S118	ERS20371770	GPS_ZA_8550	62903	2020	late-PCV13	0-4y	8	8	Concordant	53	CC53	3	NVT>50%	3-6-5	<=0.03	S	0.06	S	0.5	S	<=0.25	S
62933_S123	ERS20371772	GPS_ZA_8553	62933/62963	2020	late-PCV13	0-4y	8	8	Concordant	53	CC53	3	NVT>50%	3-6-5	<=0.03	S	0.06	S	0.5	S	<=0.25	S
62960_S132	ERS20371774	GPS_ZA_8555	62960	2020	late-PCV13	0-4y	8	8	Concordant	53	CC53	3	NVT>50%	3-6-5	<=0.03	S	0.06	S	0.5	S	<=0.25	S
63038_S32	ERS20371779	GPS_ZA_8560	63038/63039	2020	late-PCV13	25-44y	8	8	Concordant	53	CC53	3	NVT>50%	3-6-5	<=0.03	S	0.06	S	0.5	S	<=0.25	S
63107_S45	ERS20371785	GPS_ZA_8566	63107	2020	late-PCV13	25-44y	8	8	Concordant	12574	CC53	3	NVT>50%	3-6-5	<=0.03	S	0.06	S	0.5	S	<=0.25	S
63146_S51	ERS20371789	GPS_ZA_8570	63146	2020	late-PCV13	45-64y	8	8	Concordant	53	CC53	3	NVT>50%	3-6-5	<=0.03	S	0.06	S	0.5	S	<=0.25	S
63157_S52	ERS20371790	GPS_ZA_8571	63157	2020	late-PCV13	25-44y	8	8	Concordant	53	CC53	3	NVT>50%	3-6-5	<=0.03	S	0.06	S	0.5	S	<=0.25	S
63232_S186	ERS20371797	GPS_ZA_8578	63232	2020	late-PCV13	0-4y	8	8	Concordant	53	CC53	3	NVT>50%	3-6-5	<=0.03	S	0.06	S	0.5	S	<=0.25	S
63302_S18	ERS20371803	GPS_ZA_8585	63302	2020	late-PCV13	0-4y	8	8	Concordant	53	CC53	3	NVT>50%	3-6-5	<=0.03	S	0.06	S	0.5	S	<=0.25	S
63341_S112	ERS20371805	GPS_ZA_8587	63341	2020	late-PCV13	15-24y	8	8	Concordant	53	CC53	3	NVT>50%	0-6-5	<=0.03	S	0.06	S	0.5	S	<=0.25	S
63353_S120	ERS20371807	GPS_ZA_8589	63353	2020	late-PCV13	45-64y	8	8	Concordant	53	CC53	3	NVT>50%	3-6-5	<=0.03	S	0.06	S	0.5	S	<=0.25	S
63355_S149	ERS20371809	GPS_ZA_8591	63355/63337	2020	late-PCV13	0-4y	8	8	Concordant	53	CC53	3	NVT>50%	3-6-5	<=0.03	S	0.06	S	0.5	S	<=0.25	S
63360_S135	ERS20371810	GPS_ZA_8592	63360	2020	late-PCV13	25-44y	8	8	Concordant	53	CC53	3	NVT>50%	3-6-5	<=0.03	S	0.06	S	0.5	S	<=0.25	S
63449_S153	ERS20371816	GPS_ZA_8598	63449	2020	late-PCV13	25-44y	8	8	Concordant	53	CC53	3	NVT>50%	3-6-5	<=0.03	S	0.06	S	0.5	S	<=0.25	S
63459_S154	ERS20371817	GPS_ZA_8599	63459	2020	late-PCV13	0-4y	8	8	Concordant	53	CC53	3	NVT>50%	3-6-5	<=0.03	S	0.06	S	0.5	S	<=0.25	S
63497_S156	ERS20371824	GPS_ZA_8608	63497/63547	2020	late-PCV13	0-4y	8	8	Concordant	53	CC53	3	NVT>50%	3-6-5	<=0.03	S	0.06	S	0.5	S	<=0.25	S
63505_S8	ERS20371827	GPS_ZA_8611	63505/63506	2020	late-PCV13	15-24y	8	8	Concordant	53	CC53	3	NVT>50%	3-6-5	<=0.03	S	0.06	S	0.5	S	<=0.25	S
63528_S160	ERS20371830	GPS_ZA_8615	63528	2020	late-PCV13	0-4y	8	8	Concordant	3847	CC53	3	NVT>50%	3-NEW-5	<=0.03	S	0.06	S	0.5	S	<=0.25	S
63598_S164	ERS20371836	GPS_ZA_8622	63598	2020	late-PCV13	25-44y	8	8	Concordant	53	CC53	3	NVT>50%	3-6-NEW	<=0.03	S	0.06	S	0.5	S	<=0.25	S
63673_S171	ERS20371849	GPS_ZA_8636	63673	2020	late-PCV13	0-4y	8	8	Concordant	53	CC53	3	NVT>50%	0-6-5	<=0.03	S	0.06	S	0.5	S	<=0.25	S
63703_S110	ERS20371854	GPS_ZA_8641	63703	2020	late-PCV13	45-64y	8	8	Concordant	53	CC53	3	NVT>50%	3-6-5	<=0.03	S	0.06	S	0.5	S	<=0.25	S
63711_S130	ERS20371855	GPS_ZA_8642	63711	2020	late-PCV13	25-44y	8	8	Concordant	53	CC53	3	NVT>50%	3-6-5	<=0.03	S	0.06	S	0.5	S	<=0.25	S
63780_S143	ERS20371861	GPS_ZA_8649	63780	2020	late-PCV13	25-44y	8	8	Concordant	4216	ST4216	224	N/A	50-0-0	<=0.03	S	0.06	S	0.5	S	>8	R
63786_S145	ERS20371863	GPS_ZA_8651	63786	2020	late-PCV13	45-64y	8	8	Concordant	53	CC53	3	NVT>50%	3-6-5	<=0.03	S	0.06	S	0.5	S	<=0.25	S
63838_S177	ERS20371869	GPS_ZA_8657	63838	2020	late-PCV13	0-4y	8	8	Concordant	53	CC53	3	NVT>50%	3-6-5	<=0.03	S	0.06	S	0.5	S	<=0.25	S
63909_S181	ERS20371874	GPS_ZA_8662	63909	2020	late-PCV13	0-4y	8	8	Concordant	53	CC53	3	NVT>50%	3-6-5	<=0.03	S	0.06	S	0.5	S	<=0.25	S
63915_S182	ERS20371875	GPS_ZA_8663	63915	2020	late-PCV13	0-4y	8	8	Concordant	53	CC53	3	NVT>50%	3-6-5	<=0.03	S	0.06	S	0.5	S	<=0.25	S
63920_S183	ERS20371877	GPS_ZA_8665	63920	2020	late-PCV13	0-4y	8	8	Concordant	53	CC53	3	NVT>50%	3-6-5	<=0.03	S	0.06	S	0.5	S	<=0.25	S

## Sheet: Serotype 8 global
Sample_name	Public_name	Lane_id	Continent	Country	Year	Age category	Source	Phenotypic_serotype	ST	CC	aroE	gdh	gki	recP	spi	xpt	ddl	GPSC	In_silico_serotype	pbp1a	pbp2b	pbp2x	WGS_PEN	WGS_PEN_SIR_Meningitis	WGS_PEN_SIR_Nonmeningitis	WGS_AMO	WGS_AMO_SIR	WGS_MER	WGS_MER_SIR	WGS_TAX	WGS_TAX_SIR_Meningitis	WGS_TAX_SIR_Nonmeningitis	WGS_CFT	WGS_CFT_SIR_Meningitis	WGS_CFT_SIR_Nonmeningitis	WGS_CFX	WGS_CFX_SIR	WGS_ERY	WGS_ERY_SIR	WGS_CLI	WGS_CLI_SIR	WGS_SYN	WGS_SYN_SIR	WGS_LZO	WGS_LZO_SIR	WGS_ERY_CLI	WGS_COT	WGS_COT_SIR	WGS_TET
10552	GPS_BD_10552	20957_7#120	Asia	Bangladesh	2009	<5y	Cerebrospinal Fluid	8	4216	ST4216	15	60	34	16	9	14	262	224	8	50	0	0	<=0.03	S	S	<=0.03	S	<=0.06	S	<=0.06	S	S	<=0.5	S	S	<=0.5	S	0.06	S	0.06	S	<=1	S	<=2	S	neg	0.5	S	>8
313	GPS_BY_313	21127_1#98	Europe	Belarus	2014	<5y	Nasopharyngeal Swab	8	404	CC1480	7	9	15	11	42	1	70	98	8	3	2	5	<=0.03	S	S	<=0.03	S	<=0.06	S	<=0.06	S	S	<=0.5	S	S	<=0.5	S	0.06	S	0.06	S	<=1	S	<=2	S	neg	0.5	S	<=0.25
420	GPS_BY_420	21127_1#121	Europe	Belarus	2015	≥5y	Nasopharyngeal Swab	8	53	CC53	2	5	1	11	16	3	14	3	8	3	6	5	<=0.03	S	S	<=0.03	S	<=0.06	S	<=0.06	S	S	<=0.5	S	S	<=0.5	S	0.06	S	0.06	S	<=1	S	<=2	S	neg	0.5	S	<=0.25
0297_08	GPS_BR_0297_08	21127_2#5	Latin America	Brazil	2008	<5y	Blood	8	404	CC1480	7	9	15	11	42	1	70	98	8	3	2	5	<=0.03	S	S	<=0.03	S	<=0.06	S	<=0.06	S	S	<=0.5	S	S	<=0.5	S	0.06	S	0.06	S	<=1	S	<=2	S	neg	0.5	S	<=0.25
0521_09	GPS_BR_0521_09	21127_2#164	Latin America	Brazil	2009	≥5y	Blood	8	53	CC53	2	5	1	11	16	3	14	3	8	3	6	5	<=0.03	S	S	<=0.03	S	<=0.06	S	<=0.06	S	S	<=0.5	S	S	<=0.5	S	0.06	S	0.06	S	<=1	S	<=2	S	neg	0.5	S	>8
0558_12	GPS_BR_0558_12	21999_7#114	Latin America	Brazil	2012	≥5y	Blood	8	53	CC53	2	5	1	11	16	3	14	3	8	3	6	5	<=0.03	S	S	<=0.03	S	<=0.06	S	<=0.06	S	S	<=0.5	S	S	<=0.5	S	0.06	S	0.06	S	<=1	S	<=2	S	neg	0.5	S	>8
1041_12	GPS_BR_1041_12	21999_7#164	Latin America	Brazil	2012	≥5y	Blood	3	53	CC53	2	5	1	11	16	3	14	3	8	3	6	5	<=0.03	S	S	<=0.03	S	<=0.06	S	<=0.06	S	S	<=0.5	S	S	<=0.5	S	0.06	S	0.06	S	<=1	S	<=2	S	neg	0.5	S	>8
1071_12	GPS_BR_1071_12	21999_7#170	Latin America	Brazil	2012	<5y	Cerebrospinal Fluid	8	53	CC53	2	5	1	11	16	3	14	3	8	3	6	5	<=0.03	S	S	<=0.03	S	<=0.06	S	<=0.06	S	S	<=0.5	S	S	<=0.5	S	0.06	S	0.06	S	<=1	S	<=2	S	neg	0.5	S	>8
0963_12	GPS_BR_0963_12_R1	24775_1#165	Latin America	Brazil	2012	<5y	Blood	12F	53	CC53	2	5	1	11	16	3	14	3	8	3	6	5	<=0.03	S	S	<=0.03	S	<=0.06	S	<=0.06	S	S	<=0.5	S	S	<=0.5	S	0.06	S	0.06	S	<=1	S	<=2	S	neg	0.5	S	>8
0365_13	GPS_BR_0365_13	21999_8#39	Latin America	Brazil	2013	≥5y	Blood	8	53	CC53	2	5	1	11	16	3	14	3	8	3	6	5	<=0.03	S	S	<=0.03	S	<=0.06	S	<=0.06	S	S	<=0.5	S	S	<=0.5	S	0.06	S	0.06	S	<=1	S	<=2	S	neg	0.5	S	<=0.25
0405_13	GPS_BR_0405_13	21999_8#45	Latin America	Brazil	2013	≥5y	Cerebrospinal Fluid	8	53	CC53	2	5	1	11	16	3	14	3	8	3	6	5	<=0.03	S	S	<=0.03	S	<=0.06	S	<=0.06	S	S	<=0.5	S	S	<=0.5	S	0.06	S	0.06	S	<=1	S	<=2	S	neg	0.5	S	<=0.25
0603_13	GPS_BR_0603_13	21999_8#69	Latin America	Brazil	2013	<5y	Blood	8	12574	CC53	2	5	1	11	16	703	14	3	8	3	6	5	<=0.03	S	S	<=0.03	S	<=0.06	S	<=0.06	S	S	<=0.5	S	S	<=0.5	S	0.06	S	0.06	S	<=1	S	<=2	S	neg	0.5	S	>8
0687_13	GPS_BR_0687_13_R1	24775_1#180	Latin America	Brazil	2013	≥5y	Blood	8	53	CC53	2	5	1	11	16	3	14	3	8	3	6	5	<=0.03	S	S	<=0.03	S	<=0.06	S	<=0.06	S	S	<=0.5	S	S	<=0.5	S	0.06	S	0.06	S	<=1	S	<=2	S	neg	0.5	S	>8
PATH4817	GPS_US_PATH4817	14723_3#20	Europe	Bulgaria	1999	_	Cerebrospinal Fluid	8	53	CC53	2	5	1	11	16	3	14	3	8	3	NEW	5	<=0.03	S	S	<=0.03	S	<=0.06	S	<=0.06	S	S	<=0.5	S	S	<=0.5	S	0.06	S	0.06	S	<=1	S	<=2	S	neg	0.5	S	>8
GPS_HK_394	GPS_HK_394	19341_3#73	Asia	China	2009	<5y	Nasopharyngeal Swab	8	4216	ST4216	15	60	34	16	9	14	262	224	8	50	0	0	<=0.03	S	S	<=0.03	S	<=0.06	S	<=0.06	S	S	<=0.5	S	S	<=0.5	S	0.06	S	0.06	S	<=1	S	<=2	S	neg	0.5	S	>8
PATH377	GPS_US_PATH377	17794_7#87	Africa	Egypt	1999	<5y	Cerebrospinal Fluid	8	2894	ST2894	7	9	4	11	93	1	9	98	8	0	0	0	<=0.03	S	S	<=0.03	S	<=0.06	S	<=0.06	S	S	<=0.5	S	S	<=0.5	S	0.06	S	0.06	S	<=1	S	<=2	S	neg	0.5	S	>8
PATH4210	GPS_US_PATH4210	18090_1#173	Africa	Ethiopia	_	_	Nasopharyngeal Swab	8	3500	ST3500	15	15	34	16	6	12	262	224	8	50	0	0	<=0.03	S	S	<=0.03	S	<=0.06	S	<=0.06	S	S	<=0.5	S	S	<=0.5	S	0.06	S	0.06	S	<=1	S	<=2	S	neg	0.5	S	>8
PATH1310	GPS_US_PATH1310	14723_1#4	Europe	France	2001	_	Blood	8	53	CC53	2	5	1	11	16	3	14	3	8	3	6	5	<=0.03	S	S	<=0.03	S	<=0.06	S	<=0.06	S	S	<=0.5	S	S	<=0.5	S	0.06	S	0.06	S	<=1	S	<=2	S	neg	0.5	S	<=0.25
PATH5345	GPS_US_PATH5345	14723_3#56	Asia	India	1999	<5y	Blood	8	6197	CC10588	10	13	34	16	15	111	31	277	8	50	4	0	<=0.03	S	S	<=0.03	S	<=0.06	S	<=0.06	S	S	<=0.5	S	S	<=0.5	S	0.06	S	0.06	S	<=1	S	<=2	S	neg	0.5	S	<=0.25
PIDOPS_24	GPS_IN_P24	20925_3#10	Asia	India	2014	≥5y	Blood	8	2234	CC12793	2	5	9	1	125	14	31	336	8	0	4	137	<=0.03	S	S	<=0.03	S	<=0.06	S	0.12	S	S	<=0.5	S	S	1	I	0.06	S	0.06	S	<=1	S	<=2	S	neg	0.5	S	<=0.25
G11	GPS_IN_G11	22335_7#9	Asia	India	2014	≥5y	Blood	8	2234	CC12793	2	5	9	1	125	14	31	336	8	0	4	137	<=0.03	S	S	<=0.03	S	<=0.06	S	0.12	S	S	<=0.5	S	S	1	I	0.06	S	0.06	S	<=1	S	<=2	S	neg	0.5	S	<=0.25
PIDOPS_74	GPS_IN_P74	20925_3#92	Asia	India	2015	≥5y	Cerebrospinal Fluid	8	2234	CC12793	2	5	9	1	125	14	31	336	8	0	4	2	<=0.03	S	S	<=0.03	S	<=0.06	S	<=0.06	S	S	<=0.5	S	S	<=0.5	S	0.06	S	0.06	S	<=1	S	<=2	S	neg	>=4	R	<=0.25
G102	GPS_IN_G102	22335_7#98	Asia	India	2016	≥5y	Blood	8	14431	ST14431	2	5	662	1	125	14	31	336	8	0	4	2	<=0.03	S	S	<=0.03	S	<=0.06	S	<=0.06	S	S	<=0.5	S	S	<=0.5	S	0.06	S	0.06	S	<=1	S	<=2	S	neg	0.5	S	<=0.25
G116	GPS_IN_G116	28522_3#316	Asia	India	2017	≥5y	Blood	_	6197	CC10588	10	13	34	16	15	111	31	277	8	50	4	0	<=0.03	S	S	<=0.03	S	<=0.06	S	<=0.06	S	S	<=0.5	S	S	<=0.5	S	0.06	S	0.06	S	<=1	S	<=2	S	neg	0.5	S	<=0.25
G122	GPS_IN_G122	28522_3#181	Asia	India	2018	≥5y	Cerebrospinal Fluid	8	15546	ST15546	10	13	34	16	659	111	31	277	8	50	4	0	<=0.03	S	S	<=0.03	S	<=0.06	S	<=0.06	S	S	<=0.5	S	S	<=0.5	S	0.06	S	0.06	S	<=1	S	<=2	S	neg	0.5	S	>8
G123	GPS_IN_G123	28522_3#60	Asia	India	2018	≥5y	Blood	8	6197	CC10588	10	13	34	16	15	111	31	277	8	50	4	0	<=0.03	S	S	<=0.03	S	<=0.06	S	<=0.06	S	S	<=0.5	S	S	<=0.5	S	0.06	S	0.06	S	<=1	S	<=2	S	neg	0.5	S	<=0.25
A1695	GPS_IN_A1695	28522_3#93	Asia	India	2018	≥5y	Blood	_	2234	CC12793	2	5	9	1	125	14	31	336	8	0	4	2	<=0.03	S	S	<=0.03	S	<=0.06	S	<=0.06	S	S	<=0.5	S	S	<=0.5	S	0.06	S	0.06	S	<=1	S	<=2	S	neg	0.5	S	<=0.25
PATH1831	GPS_US_PATH1831	14723_1#59	Asia	India	_	_	_	8	8254	ST8254	8	5	5	1	6	20	442	732	8	3	4	2	<=0.03	S	S	<=0.03	S	<=0.06	S	<=0.06	S	S	<=0.5	S	S	<=0.5	S	0.06	S	0.06	S	<=1	S	<=2	S	neg	0.5	S	<=0.25
9210	GPS_IL_9210	22841_3#58	Europe	Israel	2006	<5y	Blood	8	13914	CC1480	7	9	15	11	42	823	70	98	8	3	2	5	<=0.03	S	S	<=0.03	S	<=0.06	S	<=0.06	S	S	<=0.5	S	S	<=0.5	S	0.06	S	0.06	S	<=1	S	<=2	S	neg	0.5	S	<=0.25
9491	GPS_IL_9491	22841_3#112	Europe	Israel	2007	<5y	Blood	8	53	CC53	2	5	1	11	16	3	14	3	8	3	6	5	<=0.03	S	S	<=0.03	S	<=0.06	S	<=0.06	S	S	<=0.5	S	S	<=0.5	S	0.06	S	0.06	S	<=1	S	<=2	S	neg	0.5	S	<=0.25
10015	GPS_IL_10015	22841_3#141	Europe	Israel	2007	<5y	Blood	8	53	CC53	2	5	1	11	16	3	14	3	8	3	6	5	<=0.03	S	S	<=0.03	S	<=0.06	S	<=0.06	S	S	<=0.5	S	S	<=0.5	S	0.06	S	0.06	S	<=1	S	<=2	S	neg	0.5	S	<=0.25
23880	GPS_IL_23880	22027_1#156	Europe	Israel	2009	<5y	Blood	8	53	CC53	2	5	1	11	16	3	14	3	8	3	6	5	<=0.03	S	S	<=0.03	S	<=0.06	S	<=0.06	S	S	<=0.5	S	S	<=0.5	S	0.06	S	0.06	S	<=1	S	<=2	S	neg	0.5	S	<=0.25
23334	GPS_IL_23334	22667_7#170	Europe	Israel	2009	≥5y	Blood	8	53	CC53	2	5	1	11	16	3	14	3	8	3	6	5	<=0.03	S	S	<=0.03	S	<=0.06	S	<=0.06	S	S	<=0.5	S	S	<=0.5	S	0.06	S	0.06	S	<=1	S	<=2	S	neg	0.5	S	<=0.25
23935	GPS_IL_23935	22667_7#189	Europe	Israel	2009	≥5y	Blood	8	53	CC53	2	5	1	11	16	3	14	3	8	3	6	5	<=0.03	S	S	<=0.03	S	<=0.06	S	<=0.06	S	S	<=0.5	S	S	<=0.5	S	0.06	S	0.06	S	<=1	S	<=2	S	neg	0.5	S	<=0.25
10976	GPS_IL_10976	22667_8#58	Europe	Israel	2009	<5y	Blood	8	53	CC53	2	5	1	11	16	3	14	3	8	3	6	5	<=0.03	S	S	<=0.03	S	<=0.06	S	<=0.06	S	S	<=0.5	S	S	<=0.5	S	0.06	S	0.06	S	<=1	S	<=2	S	neg	0.5	S	<=0.25
24800	GPS_IL_24800	22841_1#33	Europe	Israel	2010	<5y	Blood	8	53	CC53	2	5	1	11	16	3	14	3	8	3	6	5	<=0.03	S	S	<=0.03	S	<=0.06	S	<=0.06	S	S	<=0.5	S	S	<=0.5	S	0.06	S	0.06	S	<=1	S	<=2	S	neg	0.5	S	<=0.25
27030	GPS_IL_27030	22841_2#108	Europe	Israel	2013	≥5y	Blood	8	53	CC53	2	5	1	11	16	3	14	3	8	3	6	5	<=0.03	S	S	<=0.03	S	<=0.06	S	<=0.06	S	S	<=0.5	S	S	<=0.5	S	0.06	S	0.06	S	<=1	S	<=2	S	neg	0.5	S	<=0.25
27156	GPS_IL_27156	22841_2#30	Europe	Israel	2013	<5y	Blood	8	53	CC53	2	5	1	11	16	3	14	3	8	3	6	5	<=0.03	S	S	<=0.03	S	<=0.06	S	<=0.06	S	S	<=0.5	S	S	<=0.5	S	0.06	S	0.06	S	<=1	S	<=2	S	neg	0.5	S	<=0.25
27541	GPS_IL_27541	22841_2#55	Europe	Israel	2014	<5y	Cerebrospinal Fluid	8	4202	ST4202	7	9	15	11	178	19	18	98	8	3	0	5	<=0.03	S	S	<=0.03	S	<=0.06	S	<=0.06	S	S	<=0.5	S	S	<=0.5	S	0.06	S	0.06	S	<=1	S	<=2	S	neg	0.5	S	<=0.25
D31938	GPS_MW_D31938_R1	17870_8#116	Africa	Malawi	2005	<5y	Blood	_	12156	CC10588	10	13	524	16	15	111	145	277	8	50	2	162	<=0.03	S	S	<=0.03	S	<=0.06	S	<=0.06	S	S	<=0.5	S	S	<=0.5	S	0.06	S	0.06	S	<=1	S	<=2	S	neg	0.5	S	<=0.25
D41275	GPS_MW_D41275	17966_5#51	Africa	Malawi	2007	_	Blood	_	10868	CC10588	10	13	34	16	15	111	145	277	8	50	2	162	<=0.03	S	S	<=0.03	S	<=0.06	S	<=0.06	S	S	<=0.5	S	S	<=0.5	S	0.06	S	0.06	S	<=1	S	<=2	S	neg	0.5	S	<=0.25
1010114	GPS_MW_1010114	17966_5#54	Africa	Malawi	2011	<5y	Cerebrospinal Fluid	_	10868	CC10588	10	13	34	16	15	111	145	277	8	50	2	162	<=0.03	S	S	<=0.03	S	<=0.06	S	<=0.06	S	S	<=0.5	S	S	<=0.5	S	0.06	S	0.06	S	<=1	S	<=2	S	neg	0.5	S	<=0.25
BQN1MK	GPS_MW_BQN1MK	17966_5#16	Africa	Malawi	2015	<5y	Nasopharyngeal Swab	_	10868	CC10588	10	13	34	16	15	111	145	277	8	50	2	162	<=0.03	S	S	<=0.03	S	<=0.06	S	<=0.06	S	S	<=0.5	S	S	<=0.5	S	0.06	S	0.06	S	<=1	S	<=2	S	neg	0.5	S	<=0.25
BHABPT	GPS_MW_BHABPT	19341_2#40	Africa	Malawi	2015	≥5y	Blood	_	1480	CC1480	7	9	15	11	93	1	70	98	8	3	2	0	<=0.03	S	S	<=0.03	S	<=0.06	S	<=0.06	S	S	<=0.5	S	S	<=0.5	S	0.06	S	0.06	S	<=1	S	<=2	S	neg	0.5	S	<=0.25
MY_UMSP_31	MY_UMSP_31	19646_1#55	Asia	Malaysia	2011	≥5y	Blood	8	5039	ST5039	13	5	69	30	15	1	6	694	8	2	2	0	<=0.03	S	S	<=0.03	S	<=0.06	S	<=0.06	S	S	<=0.5	S	S	<=0.5	S	0.06	S	0.06	S	<=1	S	<=2	S	neg	0.5	S	>8
MY_UMSP_34NM	MY_UMSP_34NM	19646_1#58	Asia	Malaysia	2011	≥5y	Blood	8	6022	ST6022	15	15	1	16	6	20	17	224	8	50	NEW	0	<=0.03	S	S	<=0.03	S	<=0.06	S	<=0.06	S	S	<=0.5	S	S	<=0.5	S	0.06	S	0.06	S	<=1	S	<=2	S	neg	0.5	S	<=0.25
PATH493	GPS_US_PATH493	14673_5#6	Asia	Mongolia	2002	_	Cerebrospinal Fluid	8	4216	ST4216	15	60	34	16	9	14	262	224	8	50	0	0	<=0.03	S	S	<=0.03	S	<=0.06	S	<=0.06	S	S	<=0.5	S	S	<=0.5	S	0.06	S	0.06	S	<=1	S	<=2	S	neg	0.5	S	>8
239/009	GPS_MA_239	17794_7#67	Africa	Morocco	2009	<5y	Blood	8	53	CC53	2	5	1	11	16	3	14	3	8	3	6	5	<=0.03	S	S	<=0.03	S	<=0.06	S	<=0.06	S	S	<=0.5	S	S	<=0.5	S	0.06	S	0.06	S	<=1	S	<=2	S	neg	0.5	S	<=0.25
PATH5539	GPS_US_PATH5539	14723_4#71	Africa	Mozambique	2008	<5y	Blood	8	53	CC53	2	5	1	11	16	3	14	3	8	3	6	5	<=0.03	S	S	<=0.03	S	<=0.06	S	<=0.06	S	S	<=0.5	S	S	<=0.5	S	0.06	S	0.06	S	<=1	S	<=2	S	neg	0.5	S	<=0.25
PATH5538	GPS_US_PATH5538	14723_4#70	Africa	Mozambique	2009	≥5y	Blood	8	2894	ST2894	7	9	4	11	93	1	9	98	8	0	0	0	<=0.03	S	S	<=0.03	S	<=0.06	S	<=0.06	S	S	<=0.5	S	S	<=0.5	S	0.06	S	0.06	S	<=1	S	<=2	S	neg	0.5	S	<=0.25
PATH5569	GPS_US_PATH5569	14723_6#4	Africa	Mozambique	2009	<5y	Blood	8	53	CC53	2	5	1	11	16	3	14	3	8	3	6	5	<=0.03	S	S	<=0.03	S	<=0.06	S	<=0.06	S	S	<=0.5	S	S	<=0.5	S	0.06	S	0.06	S	<=1	S	<=2	S	neg	0.5	S	<=0.25
GPS_NP_0017	GPS_NP_0017	16288_7#15	Asia	Nepal	2007	<5y	Blood	8	6022	ST6022	15	15	1	16	6	20	17	224	8	50	NEW	0	<=0.03	S	S	<=0.03	S	<=0.06	S	<=0.06	S	S	<=0.5	S	S	<=0.5	S	0.06	S	0.06	S	<=1	S	<=2	S	neg	0.5	S	<=0.25
GPS_NP_0062	GPS_NP_0062	16288_3#41	Asia	Nepal	2012	<5y	Blood	9N/9L	6022	ST6022	15	15	1	16	6	20	17	224	8	50	NEW	0	<=0.03	S	S	<=0.03	S	<=0.06	S	<=0.06	S	S	<=0.5	S	S	<=0.5	S	0.06	S	0.06	S	<=1	S	<=2	S	neg	0.5	S	<=0.25
GPS_NP_0063	GPS_NP_0063	16288_3#42	Asia	Nepal	2012	<5y	Cerebrospinal Fluid	18C	6022	ST6022	15	15	1	16	6	20	17	224	8	50	NEW	0	<=0.03	S	S	<=0.03	S	<=0.06	S	<=0.06	S	S	<=0.5	S	S	<=0.5	S	0.06	S	0.06	S	<=1	S	<=2	S	neg	0.5	S	<=0.25
GPS_NP_2122	GPS_NP_2122	16288_3#57	Asia	Nepal	2012	<5y	Nasopharyngeal Swab	11D	6022	ST6022	15	15	1	16	6	20	17	224	8	50	NEW	0	<=0.03	S	S	<=0.03	S	<=0.06	S	<=0.06	S	S	<=0.5	S	S	<=0.5	S	0.06	S	0.06	S	<=1	S	<=2	S	neg	0.5	S	<=0.25
GPS_NP_4045	GPS_NP_4045	16288_4#75	Asia	Nepal	2014	≥5y	Nasopharyngeal Swab	8	4216	ST4216	15	60	34	16	9	14	262	224	8	50	0	0	<=0.03	S	S	<=0.03	S	<=0.06	S	<=0.06	S	S	<=0.5	S	S	<=0.5	S	0.06	S	0.06	S	<=1	S	<=2	S	neg	0.5	S	>8
GPS_NP_4137	GPS_NP_4137	16288_5#31	Asia	Nepal	2014	<5y	Nasopharyngeal Swab	8	6022	ST6022	15	15	1	16	6	20	17	224	8	50	NEW	0	<=0.03	S	S	<=0.03	S	<=0.06	S	<=0.06	S	S	<=0.5	S	S	<=0.5	S	0.06	S	0.06	S	<=1	S	<=2	S	neg	0.5	S	<=0.25
GPS_NP_6125	GPS_NP_6125	16288_5#65	Asia	Nepal	2014	<5y	Nasopharyngeal Swab	8	6022	ST6022	15	15	1	16	6	20	17	224	8	50	NEW	0	<=0.03	S	S	<=0.03	S	<=0.06	S	<=0.06	S	S	<=0.5	S	S	<=0.5	S	0.06	S	0.06	S	<=1	S	<=2	S	neg	0.5	S	<=0.25
GPS_NP_6555	GPS_NP_6555	16288_6#30	Asia	Nepal	2014	<5y	Nasopharyngeal Swab	8	12793	CC12793	2	5	559	1	125	14	31	336	8	0	4	2	<=0.03	S	S	<=0.03	S	<=0.06	S	<=0.06	S	S	<=0.5	S	S	<=0.5	S	0.06	S	0.06	S	<=1	S	<=2	S	neg	0.5	S	<=0.25
CC-4342(S)	GPS_NP_8012	28832_1#126	Asia	Nepal	2017	<5y	Nasopharyngeal Swab	NT	4216	ST4216	15	60	34	16	9	14	262	224	8	50	0	0	<=0.03	S	S	<=0.03	S	<=0.06	S	<=0.06	S	S	<=0.5	S	S	<=0.5	S	0.06	S	0.06	S	<=1	S	<=2	S	neg	0.5	S	<=0.25
IP-1348	GPS_NP_9149	28832_1#162	Asia	Nepal	2017	≥5y	Nasopharyngeal Swab	8	3500	ST3500	15	15	34	16	6	12	262	224	8	50	0	0	<=0.03	S	S	<=0.03	S	<=0.06	S	<=0.06	S	S	<=0.5	S	S	<=0.5	S	0.06	S	0.06	S	<=1	S	<=2	S	neg	0.5	S	>8
CC-4343	GPS_NP_8013	28832_1#275	Asia	Nepal	2017	<5y	Nasopharyngeal Swab	8	4216	ST4216	15	60	34	16	9	14	262	224	8	50	0	0	<=0.03	S	S	<=0.03	S	<=0.06	S	<=0.06	S	S	<=0.5	S	S	<=0.5	S	0.06	S	0.06	S	<=1	S	<=2	S	neg	0.5	S	<=0.25
CC-4469	GPS_NP_8111	29102_1#17	Asia	Nepal	2017	<5y	Nasopharyngeal Swab	35B	6197	CC10588	10	13	34	16	15	111	31	277	8	50	4	0	<=0.03	S	S	<=0.03	S	<=0.06	S	<=0.06	S	S	<=0.5	S	S	<=0.5	S	0.06	S	0.06	S	<=1	S	<=2	S	neg	0.5	S	>8
CC-4529	GPS_NP_8156	29102_1#306	Asia	Nepal	2018	<5y	Nasopharyngeal Swab	8	6022	ST6022	15	15	1	16	6	20	17	224	8	50	NEW	0	<=0.03	S	S	<=0.03	S	<=0.06	S	<=0.06	S	S	<=0.5	S	S	<=0.5	S	0.06	S	0.06	S	<=1	S	<=2	S	neg	0.5	S	<=0.25
10050_2#17	_	10050_2#17	Europe	Netherlands	2001	≥5y	_	_	53	CC53	2	5	1	11	16	3	14	3	8	3	NEW	5	<=0.03	S	S	<=0.03	S	<=0.06	S	<=0.06	S	S	<=0.5	S	S	<=0.5	S	0.06	S	0.06	S	<=1	S	<=2	S	neg	0.5	S	<=0.25
10050_2#5	_	10050_2#5	Europe	Netherlands	2001	≥5y	_	_	53	CC53	2	5	1	11	16	3	14	3	8	3	6	5	<=0.03	S	S	<=0.03	S	<=0.06	S	<=0.06	S	S	<=0.5	S	S	<=0.5	S	0.06	S	0.06	S	<=1	S	<=2	S	neg	0.5	S	<=0.25
10050_2#30	_	10050_2#30	Europe	Netherlands	2002	≥5y	_	_	53	CC53	2	5	1	11	16	3	14	3	8	3	6	5	<=0.03	S	S	<=0.03	S	<=0.06	S	<=0.06	S	S	<=0.5	S	S	<=0.5	S	0.06	S	0.06	S	<=1	S	<=2	S	neg	0.5	S	<=0.25
WTCHG_904270_72385214	_	WTCHG_904270_72385214	Europe	Netherlands	2002	≥5y	_	_	53	CC53	2	5	1	11	16	3	14	3	8	3	6	5	<=0.03	S	S	<=0.03	S	<=0.06	S	<=0.06	S	S	<=0.5	S	S	<=0.5	S	0.06	S	0.06	S	<=1	S	<=2	S	neg	0.5	S	<=0.25
WTCHG_904270_72545230	_	WTCHG_904270_72545230	Europe	Netherlands	2002	≥5y	_	_	53	CC53	2	5	1	11	16	3	14	3	8	3	6	5	<=0.03	S	S	<=0.03	S	<=0.06	S	<=0.06	S	S	<=0.5	S	S	<=0.5	S	0.06	S	0.06	S	<=1	S	<=2	S	neg	0.5	S	<=0.25
10050_2#49	_	10050_2#49	Europe	Netherlands	2003	≥5y	_	_	53	CC53	2	5	1	11	16	3	14	3	8	3	6	5	<=0.03	S	S	<=0.03	S	<=0.06	S	<=0.06	S	S	<=0.5	S	S	<=0.5	S	0.06	S	0.06	S	<=1	S	<=2	S	neg	0.5	S	<=0.25
10050_2#51	_	10050_2#51	Europe	Netherlands	2003	≥5y	_	_	53	CC53	2	5	1	11	16	3	14	3	8	3	6	5	<=0.03	S	S	<=0.03	S	<=0.06	S	<=0.06	S	S	<=0.5	S	S	<=0.5	S	0.06	S	0.06	S	<=1	S	<=2	S	neg	0.5	S	<=0.25
10050_2#56	_	10050_2#56	Europe	Netherlands	2003	≥5y	_	_	944	ST944	2	5	14	1	6	1	29	32	8	3	0	2	<=0.03	S	S	<=0.03	S	<=0.06	S	<=0.06	S	S	<=0.5	S	S	<=0.5	S	0.06	S	0.06	S	<=1	S	<=2	S	neg	0.5	S	<=0.25
10050_2#82	_	10050_2#82	Europe	Netherlands	2003	≥5y	_	_	53	CC53	2	5	1	11	16	3	14	3	8	3	6	5	<=0.03	S	S	<=0.03	S	<=0.06	S	<=0.06	S	S	<=0.5	S	S	<=0.5	S	0.06	S	0.06	S	<=1	S	<=2	S	neg	0.5	S	<=0.25
10050_2#85	_	10050_2#85	Europe	Netherlands	2003	≥5y	_	_	53	CC53	2	5	1	11	16	3	14	3	8	3	6	5	<=0.03	S	S	<=0.03	S	<=0.06	S	<=0.06	S	S	<=0.5	S	S	<=0.5	S	0.06	S	0.06	S	<=1	S	<=2	S	neg	0.5	S	<=0.25
9953_7#15	_	9953_7#15	Europe	Netherlands	2004	≥5y	_	_	53	CC53	2	5	1	11	16	3	14	3	8	3	6	5	<=0.03	S	S	<=0.03	S	<=0.06	S	<=0.06	S	S	<=0.5	S	S	<=0.5	S	0.06	S	0.06	S	<=1	S	<=2	S	neg	0.5	S	<=0.25
9953_7#2	_	9953_7#2	Europe	Netherlands	2004	≥5y	_	_	53	CC53	2	5	1	11	16	3	14	3	8	3	6	5	<=0.03	S	S	<=0.03	S	<=0.06	S	<=0.06	S	S	<=0.5	S	S	<=0.5	S	0.06	S	0.06	S	<=1	S	<=2	S	neg	0.5	S	<=0.25
9953_7#20	_	9953_7#20	Europe	Netherlands	2004	≥5y	_	_	53	CC53	2	5	1	11	16	3	14	3	8	3	6	5	<=0.03	S	S	<=0.03	S	<=0.06	S	<=0.06	S	S	<=0.5	S	S	<=0.5	S	0.06	S	0.06	S	<=1	S	<=2	S	neg	0.5	S	<=0.25
9953_7#25	_	9953_7#25	Europe	Netherlands	2004	≥5y	_	_	53	CC53	2	5	1	11	16	3	14	3	8	3	6	5	<=0.03	S	S	<=0.03	S	<=0.06	S	<=0.06	S	S	<=0.5	S	S	<=0.5	S	0.06	S	0.06	S	<=1	S	<=2	S	neg	0.5	S	<=0.25
9953_7#27	_	9953_7#27	Europe	Netherlands	2004	≥5y	_	_	53	CC53	2	5	1	11	16	3	14	3	8	3	6	5	<=0.03	S	S	<=0.03	S	<=0.06	S	<=0.06	S	S	<=0.5	S	S	<=0.5	S	0.06	S	0.06	S	<=1	S	<=2	S	neg	0.5	S	<=0.25
9953_7#36	_	9953_7#36	Europe	Netherlands	2005	≥5y	_	_	53	CC53	2	5	1	11	16	3	14	3	8	3	6	5	<=0.03	S	S	<=0.03	S	<=0.06	S	<=0.06	S	S	<=0.5	S	S	<=0.5	S	0.06	S	0.06	S	<=1	S	<=2	S	neg	0.5	S	<=0.25
9953_7#39	_	9953_7#39	Europe	Netherlands	2005	≥5y	_	_	53	CC53	2	5	1	11	16	3	14	3	8	3	6	5	<=0.03	S	S	<=0.03	S	<=0.06	S	<=0.06	S	S	<=0.5	S	S	<=0.5	S	0.06	S	0.06	S	<=1	S	<=2	S	neg	0.5	S	<=0.25
9953_7#42	_	9953_7#42	Europe	Netherlands	2005	≥5y	_	_	53	CC53	2	5	1	11	16	3	14	3	8	3	6	5	<=0.03	S	S	<=0.03	S	<=0.06	S	<=0.06	S	S	<=0.5	S	S	<=0.5	S	0.06	S	0.06	S	<=1	S	<=2	S	neg	0.5	S	<=0.25
9953_7#46	_	9953_7#46	Europe	Netherlands	2005	≥5y	_	_	53	CC53	2	5	1	11	16	3	14	3	8	3	6	5	<=0.03	S	S	<=0.03	S	<=0.06	S	<=0.06	S	S	<=0.5	S	S	<=0.5	S	0.06	S	0.06	S	<=1	S	<=2	S	neg	0.5	S	<=0.25
9953_7#48	_	9953_7#48	Europe	Netherlands	2005	≥5y	_	_	53	CC53	2	5	1	11	16	3	14	3	8	3	6	5	<=0.03	S	S	<=0.03	S	<=0.06	S	<=0.06	S	S	<=0.5	S	S	<=0.5	S	0.06	S	0.06	S	<=1	S	<=2	S	neg	0.5	S	<=0.25
WTCHG_904270_72005272	_	WTCHG_904270_72005272	Europe	Netherlands	2005	≥5y	_	_	53	CC53	2	5	1	11	16	3	14	3	8	3	6	5	<=0.03	S	S	<=0.03	S	<=0.06	S	<=0.06	S	S	<=0.5	S	S	<=0.5	S	0.06	S	0.06	S	<=1	S	<=2	S	neg	0.5	S	<=0.25
WTCHG_904270_72165288	_	WTCHG_904270_72165288	Europe	Netherlands	2005	≥5y	_	_	53	CC53	2	5	1	11	16	3	14	3	8	3	6	5	<=0.03	S	S	<=0.03	S	<=0.06	S	<=0.06	S	S	<=0.5	S	S	<=0.5	S	0.06	S	0.06	S	<=1	S	<=2	S	neg	0.5	S	<=0.25
WTCHG_904270_72485224	_	WTCHG_904270_72485224	Europe	Netherlands	2005	≥5y	_	_	404	CC1480	7	9	15	11	42	1	70	98	8	3	2	5	<=0.03	S	S	<=0.03	S	<=0.06	S	<=0.06	S	S	<=0.5	S	S	<=0.5	S	>32	R	>2	R	<=1	S	<=2	S	pos	0.5	S	>8
9953_7#63	_	9953_7#63	Europe	Netherlands	2006	≥5y	_	_	53	CC53	2	5	1	11	16	3	14	3	8	3	6	5	<=0.03	S	S	<=0.03	S	<=0.06	S	<=0.06	S	S	<=0.5	S	S	<=0.5	S	0.06	S	0.06	S	<=1	S	<=2	S	neg	0.5	S	<=0.25
WTCHG_904270_70205092	_	WTCHG_904270_70205092	Europe	Netherlands	2006	≥5y	_	_	53	CC53	2	5	1	11	16	3	14	3	8	3	6	5	<=0.03	S	S	<=0.03	S	<=0.06	S	<=0.06	S	S	<=0.5	S	S	<=0.5	S	0.06	S	0.06	S	<=1	S	<=2	S	neg	0.5	S	<=0.25
WTCHG_904270_70785054	_	WTCHG_904270_70785054	Europe	Netherlands	2006	≥5y	_	_	53	CC53	2	5	1	11	16	3	14	3	8	3	6	5	<=0.03	S	S	<=0.03	S	<=0.06	S	<=0.06	S	S	<=0.5	S	S	<=0.5	S	0.06	S	0.06	S	<=1	S	<=2	S	neg	0.5	S	<=0.25
10071_4#15	_	10071_4#15	Europe	Netherlands	2007	≥5y	_	_	53	CC53	2	5	1	11	16	3	14	3	8	3	6	5	<=0.03	S	S	<=0.03	S	<=0.06	S	<=0.06	S	S	<=0.5	S	S	<=0.5	S	0.06	S	0.06	S	<=1	S	<=2	S	neg	0.5	S	<=0.25
10071_4#28	_	10071_4#28	Europe	Netherlands	2007	≥5y	_	_	53	CC53	2	5	1	11	16	3	14	3	8	3	6	5	<=0.03	S	S	<=0.03	S	<=0.06	S	<=0.06	S	S	<=0.5	S	S	<=0.5	S	0.06	S	0.06	S	<=1	S	<=2	S	neg	0.5	S	<=0.25
10071_4#34	_	10071_4#34	Europe	Netherlands	2007	≥5y	_	_	53	CC53	2	5	1	11	16	3	14	3	8	3	6	5	<=0.03	S	S	<=0.03	S	<=0.06	S	<=0.06	S	S	<=0.5	S	S	<=0.5	S	0.06	S	0.06	S	<=1	S	<=2	S	neg	0.5	S	<=0.25
WTCHG_904270_70935069	_	WTCHG_904270_70935069	Europe	Netherlands	2007	<5y	_	_	53	CC53	2	5	1	11	16	3	14	3	8	3	6	5	<=0.03	S	S	<=0.03	S	<=0.06	S	<=0.06	S	S	<=0.5	S	S	<=0.5	S	0.06	S	0.06	S	<=1	S	<=2	S	neg	0.5	S	<=0.25
10071_4#43	_	10071_4#43	Europe	Netherlands	2008	≥5y	_	_	53	CC53	2	5	1	11	16	3	14	3	8	3	6	5	<=0.03	S	S	<=0.03	S	<=0.06	S	<=0.06	S	S	<=0.5	S	S	<=0.5	S	0.06	S	0.06	S	<=1	S	<=2	S	neg	0.5	S	<=0.25
10071_4#44	_	10071_4#44	Europe	Netherlands	2008	≥5y	_	_	53	CC53	2	5	1	11	16	3	14	3	8	3	6	5	<=0.03	S	S	<=0.03	S	<=0.06	S	<=0.06	S	S	<=0.5	S	S	<=0.5	S	0.06	S	0.06	S	<=1	S	<=2	S	neg	0.5	S	<=0.25
10071_4#60	_	10071_4#60	Europe	Netherlands	2008	≥5y	_	_	53	CC53	2	5	1	11	16	3	14	3	8	3	6	5	<=0.03	S	S	<=0.03	S	<=0.06	S	<=0.06	S	S	<=0.5	S	S	<=0.5	S	0.06	S	0.06	S	<=1	S	<=2	S	neg	0.5	S	<=0.25
10071_4#63	_	10071_4#63	Europe	Netherlands	2008	≥5y	_	_	16570	CC53	2	574	1	11	16	3	14	3	8	3	6	NEW	<=0.03	S	S	<=0.03	S	<=0.06	S	<=0.06	S	S	<=0.5	S	S	<=0.5	S	0.06	S	0.06	S	<=1	S	<=2	S	neg	0.5	S	<=0.25
10071_4#64	_	10071_4#64	Europe	Netherlands	2008	≥5y	_	_	53	CC53	2	5	1	11	16	3	14	3	8	3	6	5	<=0.03	S	S	<=0.03	S	<=0.06	S	<=0.06	S	S	<=0.5	S	S	<=0.5	S	0.06	S	0.06	S	<=1	S	<=2	S	neg	0.5	S	<=0.25
10071_4#69	_	10071_4#69	Europe	Netherlands	2008	≥5y	_	_	53	CC53	2	5	1	11	16	3	14	3	8	3	6	5	<=0.03	S	S	<=0.03	S	<=0.06	S	<=0.06	S	S	<=0.5	S	S	<=0.5	S	0.06	S	0.06	S	<=1	S	<=2	S	neg	0.5	S	<=0.25
10071_4#74	_	10071_4#74	Europe	Netherlands	2008	≥5y	_	_	53	CC53	2	5	1	11	16	3	14	3	8	3	6	5	<=0.03	S	S	<=0.03	S	<=0.06	S	<=0.06	S	S	<=0.5	S	S	<=0.5	S	0.06	S	0.06	S	<=1	S	<=2	S	neg	0.5	S	<=0.25
WTCHG_904270_70015073	_	WTCHG_904270_70015073	Europe	Netherlands	2008	≥5y	_	_	53	CC53	2	5	1	11	16	3	14	3	8	3	6	5	<=0.03	S	S	<=0.03	S	<=0.06	S	<=0.06	S	S	<=0.5	S	S	<=0.5	S	0.06	S	0.06	S	<=1	S	<=2	S	neg	0.5	S	<=0.25
10071_4#82	_	10071_4#82	Europe	Netherlands	2009	≥5y	_	_	53	CC53	2	5	1	11	16	3	14	3	8	3	6	5	<=0.03	S	S	<=0.03	S	<=0.06	S	<=0.06	S	S	<=0.5	S	S	<=0.5	S	0.06	S	0.06	S	<=1	S	<=2	S	neg	0.5	S	<=0.25
10208_2#13	_	10208_2#13	Europe	Netherlands	2009	≥5y	_	_	53	CC53	2	5	1	11	16	3	14	3	8	3	6	5	<=0.03	S	S	<=0.03	S	<=0.06	S	<=0.06	S	S	<=0.5	S	S	<=0.5	S	0.06	S	0.06	S	<=1	S	<=2	S	neg	0.5	S	<=0.25
10208_2#21	_	10208_2#21	Europe	Netherlands	2009	≥5y	_	_	53	CC53	2	5	1	11	16	3	14	3	8	3	NEW	5	<=0.03	S	S	<=0.03	S	<=0.06	S	<=0.06	S	S	<=0.5	S	S	<=0.5	S	0.06	S	0.06	S	<=1	S	<=2	S	neg	0.5	S	<=0.25
10208_2#8	_	10208_2#8	Europe	Netherlands	2009	≥5y	_	_	53	CC53	2	5	1	11	16	3	14	3	8	3	6	5	<=0.03	S	S	<=0.03	S	<=0.06	S	<=0.06	S	S	<=0.5	S	S	<=0.5	S	0.06	S	0.06	S	<=1	S	<=2	S	neg	0.5	S	<=0.25
10208_2#58	_	10208_2#58	Europe	Netherlands	2010	≥5y	_	_	53	CC53	2	5	1	11	16	3	14	3	8	3	6	5	<=0.03	S	S	<=0.03	S	<=0.06	S	<=0.06	S	S	<=0.5	S	S	<=0.5	S	0.06	S	0.06	S	<=1	S	<=2	S	neg	0.5	S	<=0.25
10208_2#67	_	10208_2#67	Europe	Netherlands	2011	≥5y	_	_	53	CC53	2	5	1	11	16	3	14	3	8	NEW	6	5	<=0.03	S	S	<=0.03	S	<=0.06	S	<=0.06	S	S	<=0.5	S	S	<=0.5	S	0.06	S	0.06	S	<=1	S	<=2	S	neg	0.5	S	<=0.25
10208_2#70	_	10208_2#70	Europe	Netherlands	2011	≥5y	_	_	53	CC53	2	5	1	11	16	3	14	3	8	3	6	5	<=0.03	S	S	<=0.03	S	<=0.06	S	<=0.06	S	S	<=0.5	S	S	<=0.5	S	0.06	S	0.06	S	<=1	S	<=2	S	neg	0.5	S	<=0.25
10208_2#74	_	10208_2#74	Europe	Netherlands	2011	≥5y	_	_	53	CC53	2	5	1	11	16	3	14	3	8	3	6	5	<=0.03	S	S	<=0.03	S	<=0.06	S	<=0.06	S	S	<=0.5	S	S	<=0.5	S	0.06	S	0.06	S	<=1	S	<=2	S	neg	0.5	S	<=0.25
10208_2#76	_	10208_2#76	Europe	Netherlands	2011	≥5y	_	_	53	CC53	2	5	1	11	16	3	14	3	8	3	6	5	<=0.03	S	S	<=0.03	S	<=0.06	S	<=0.06	S	S	<=0.5	S	S	<=0.5	S	0.06	S	0.06	S	<=1	S	<=2	S	neg	0.5	S	<=0.25
10208_2#77	_	10208_2#77	Europe	Netherlands	2011	≥5y	_	_	53	CC53	2	5	1	11	16	3	14	3	8	3	6	5	<=0.03	S	S	<=0.03	S	<=0.06	S	<=0.06	S	S	<=0.5	S	S	<=0.5	S	0.06	S	0.06	S	<=1	S	<=2	S	neg	0.5	S	<=0.25
10208_2#80	_	10208_2#80	Europe	Netherlands	2011	≥5y	_	_	53	CC53	2	5	1	11	16	3	14	3	8	3	6	5	<=0.03	S	S	<=0.03	S	<=0.06	S	<=0.06	S	S	<=0.5	S	S	<=0.5	S	0.06	S	0.06	S	<=1	S	<=2	S	neg	0.5	S	<=0.25
10208_2#85	_	10208_2#85	Europe	Netherlands	2011	≥5y	_	_	53	CC53	2	5	1	11	16	3	14	3	8	3	6	5	<=0.03	S	S	<=0.03	S	<=0.06	S	<=0.06	S	S	<=0.5	S	S	<=0.5	S	0.06	S	0.06	S	<=1	S	<=2	S	neg	0.5	S	<=0.25
WTCHG_901239_70295005	_	WTCHG_901239_70295005	Europe	Netherlands	2012	≥5y	_	_	53	CC53	2	5	1	11	16	3	14	3	8	3	6	5	<=0.03	S	S	<=0.03	S	<=0.06	S	<=0.06	S	S	<=0.5	S	S	<=0.5	S	0.06	S	0.06	S	<=1	S	<=2	S	neg	0.5	S	<=0.25
WTCHG_901239_70545030	_	WTCHG_901239_70545030	Europe	Netherlands	2012	≥5y	_	_	53	CC53	2	5	1	11	16	3	14	3	8	3	6	5	<=0.03	S	S	<=0.03	S	<=0.06	S	<=0.06	S	S	<=0.5	S	S	<=0.5	S	0.06	S	0.06	S	<=1	S	<=2	S	neg	0.5	S	<=0.25
WTCHG_901239_70565032	_	WTCHG_901239_70565032	Europe	Netherlands	2012	≥5y	_	_	53	CC53	2	5	1	11	16	3	14	3	8	3	6	5	<=0.03	S	S	<=0.03	S	<=0.06	S	<=0.06	S	S	<=0.5	S	S	<=0.5	S	0.06	S	0.06	S	<=1	S	<=2	S	neg	0.5	S	<=0.25
WTCHG_901239_70635039	_	WTCHG_901239_70635039	Europe	Netherlands	2012	≥5y	_	_	53	CC53	2	5	1	11	16	3	14	3	8	3	6	5	<=0.03	S	S	<=0.03	S	<=0.06	S	<=0.06	S	S	<=0.5	S	S	<=0.5	S	0.06	S	0.06	S	<=1	S	<=2	S	neg	0.5	S	<=0.25
WTCHG_903436_72015273	_	WTCHG_903436_72015273	Europe	Netherlands	2012	≥5y	_	_	53	CC53	2	5	1	11	16	3	14	3	8	3	6	5	<=0.03	S	S	<=0.03	S	<=0.06	S	<=0.06	S	S	<=0.5	S	S	<=0.5	S	0.06	S	0.06	S	<=1	S	<=2	S	neg	0.5	S	<=0.25
WTCHG_903436_72035275	_	WTCHG_903436_72035275	Europe	Netherlands	2012	≥5y	_	_	53	CC53	2	5	1	11	16	3	14	3	8	3	6	5	<=0.03	S	S	<=0.03	S	<=0.06	S	<=0.06	S	S	<=0.5	S	S	<=0.5	S	0.06	S	0.06	S	<=1	S	<=2	S	neg	0.5	S	<=0.25
WTCHG_903436_72045276	_	WTCHG_903436_72045276	Europe	Netherlands	2012	≥5y	_	_	53	CC53	2	5	1	11	16	3	14	3	8	3	6	5	<=0.03	S	S	<=0.03	S	<=0.06	S	<=0.06	S	S	<=0.5	S	S	<=0.5	S	0.06	S	0.06	S	<=1	S	<=2	S	neg	0.5	S	<=0.25
WTCHG_903436_72065278	_	WTCHG_903436_72065278	Europe	Netherlands	2012	≥5y	_	_	53	CC53	2	5	1	11	16	3	14	3	8	3	6	5	<=0.03	S	S	<=0.03	S	<=0.06	S	<=0.06	S	S	<=0.5	S	S	<=0.5	S	0.06	S	0.06	S	<=1	S	<=2	S	neg	0.5	S	<=0.25
WTCHG_903436_72105282	_	WTCHG_903436_72105282	Europe	Netherlands	2012	≥5y	_	_	53	CC53	2	5	1	11	16	3	14	3	8	3	6	5	<=0.03	S	S	<=0.03	S	<=0.06	S	<=0.06	S	S	<=0.5	S	S	<=0.5	S	0.06	S	0.06	S	<=1	S	<=2	S	neg	0.5	S	<=0.25
WTCHG_903436_72145286	_	WTCHG_903436_72145286	Europe	Netherlands	2012	≥5y	_	_	53	CC53	2	5	1	11	16	3	14	3	8	3	6	5	<=0.03	S	S	<=0.03	S	<=0.06	S	<=0.06	S	S	<=0.5	S	S	<=0.5	S	0.06	S	0.06	S	<=1	S	<=2	S	neg	0.5	S	<=0.25
WTCHG_903436_72155287	_	WTCHG_903436_72155287	Europe	Netherlands	2012	≥5y	_	_	53	CC53	2	5	1	11	16	3	14	3	8	3	6	5	<=0.03	S	S	<=0.03	S	<=0.06	S	<=0.06	S	S	<=0.5	S	S	<=0.5	S	0.06	S	0.06	S	<=1	S	<=2	S	neg	0.5	S	<=0.25
WTCHG_903436_73145290	_	WTCHG_903436_73145290	Europe	Netherlands	2012	≥5y	_	_	53	CC53	2	5	1	11	16	3	14	3	8	3	6	5	<=0.03	S	S	<=0.03	S	<=0.06	S	<=0.06	S	S	<=0.5	S	S	<=0.5	S	0.06	S	0.06	S	<=1	S	<=2	S	neg	0.5	S	<=0.25
WTCHG_903436_73155291	_	WTCHG_903436_73155291	Europe	Netherlands	2012	≥5y	_	_	53	CC53	2	5	1	11	16	3	14	3	8	3	6	5	<=0.03	S	S	<=0.03	S	<=0.06	S	<=0.06	S	S	<=0.5	S	S	<=0.5	S	0.06	S	0.06	S	<=1	S	<=2	S	neg	0.5	S	<=0.25
WTCHG_904269_71935265	_	WTCHG_904269_71935265	Europe	Netherlands	2012	≥5y	_	_	53	CC53	2	5	1	11	16	3	14	3	8	3	6	5	<=0.03	S	S	<=0.03	S	<=0.06	S	<=0.06	S	S	<=0.5	S	S	<=0.5	S	0.06	S	0.06	S	<=1	S	<=2	S	neg	0.5	S	<=0.25
WTCHG_904269_71965268	_	WTCHG_904269_71965268	Europe	Netherlands	2012	≥5y	_	_	53	CC53	2	5	1	11	16	3	14	3	8	3	6	5	<=0.03	S	S	<=0.03	S	<=0.06	S	<=0.06	S	S	<=0.5	S	S	<=0.5	S	0.06	S	0.06	S	<=1	S	<=2	S	neg	0.5	S	<=0.25
WTCHG_904269_71975269	_	WTCHG_904269_71975269	Europe	Netherlands	2012	≥5y	_	_	53	CC53	2	5	1	11	16	3	14	3	8	3	6	5	<=0.03	S	S	<=0.03	S	<=0.06	S	<=0.06	S	S	<=0.5	S	S	<=0.5	S	0.06	S	0.06	S	<=1	S	<=2	S	neg	0.5	S	<=0.25
WTCHG_904269_72005272	_	WTCHG_904269_72005272	Europe	Netherlands	2012	≥5y	_	_	53	CC53	2	5	1	11	16	3	14	3	8	3	6	5	<=0.03	S	S	<=0.03	S	<=0.06	S	<=0.06	S	S	<=0.5	S	S	<=0.5	S	0.06	S	0.06	S	<=1	S	<=2	S	neg	0.5	S	<=0.25
WTCHG_904269_72025274	_	WTCHG_904269_72025274	Europe	Netherlands	2012	≥5y	_	_	53	CC53	2	5	1	11	16	3	14	3	8	3	6	5	<=0.03	S	S	<=0.03	S	<=0.06	S	<=0.06	S	S	<=0.5	S	S	<=0.5	S	0.06	S	0.06	S	<=1	S	<=2	S	neg	0.5	S	<=0.25
WTCHG_904269_72885264	_	WTCHG_904269_72885264	Europe	Netherlands	2012	≥5y	_	_	53	CC53	2	5	1	11	16	3	14	3	8	3	6	5	<=0.03	S	S	<=0.03	S	<=0.06	S	<=0.06	S	S	<=0.5	S	S	<=0.5	S	0.06	S	0.06	S	<=1	S	<=2	S	neg	0.5	S	<=0.25
WTCHG_901239_70015073	_	WTCHG_901239_70015073	Europe	Netherlands	2013	≥5y	_	_	404	CC1480	7	9	15	11	42	1	70	98	8	3	2	5	<=0.03	S	S	<=0.03	S	<=0.06	S	<=0.06	S	S	<=0.5	S	S	<=0.5	S	0.06	S	0.06	S	<=1	S	<=2	S	neg	0.5	S	<=0.25
WTCHG_901239_70045076	_	WTCHG_901239_70045076	Europe	Netherlands	2013	≥5y	_	_	404	CC1480	7	9	15	11	42	1	70	98	8	3	2	5	<=0.03	S	S	<=0.03	S	<=0.06	S	<=0.06	S	S	<=0.5	S	S	<=0.5	S	0.06	S	0.06	S	<=1	S	<=2	S	neg	0.5	S	<=0.25
WTCHG_901239_70675043	_	WTCHG_901239_70675043	Europe	Netherlands	2013	≥5y	_	_	53	CC53	2	5	1	11	16	3	14	3	8	3	6	5	<=0.03	S	S	<=0.03	S	<=0.06	S	<=0.06	S	S	<=0.5	S	S	<=0.5	S	0.06	S	0.06	S	<=1	S	<=2	S	neg	0.5	S	<=0.25
WTCHG_901239_70715047	_	WTCHG_901239_70715047	Europe	Netherlands	2013	≥5y	_	_	53	CC53	2	5	1	11	16	3	14	3	8	3	6	5	<=0.03	S	S	<=0.03	S	<=0.06	S	<=0.06	S	S	<=0.5	S	S	<=0.5	S	0.06	S	0.06	S	<=1	S	<=2	S	neg	0.5	S	<=0.25
WTCHG_901239_70725048	_	WTCHG_901239_70725048	Europe	Netherlands	2013	≥5y	_	_	53	CC53	2	5	1	11	16	3	14	3	8	3	6	5	<=0.03	S	S	<=0.03	S	<=0.06	S	<=0.06	S	S	<=0.5	S	S	<=0.5	S	0.06	S	0.06	S	<=1	S	<=2	S	neg	0.5	S	<=0.25
WTCHG_901239_70735049	_	WTCHG_901239_70735049	Europe	Netherlands	2013	≥5y	_	_	53	CC53	2	5	1	11	16	3	14	3	8	3	6	5	<=0.03	S	S	<=0.03	S	<=0.06	S	<=0.06	S	S	<=0.5	S	S	<=0.5	S	0.06	S	0.06	S	<=1	S	<=2	S	neg	0.5	S	<=0.25
WTCHG_901239_70745050	_	WTCHG_901239_70745050	Europe	Netherlands	2013	≥5y	_	_	53	CC53	2	5	1	11	16	3	14	3	8	3	6	5	<=0.03	S	S	<=0.03	S	<=0.06	S	<=0.06	S	S	<=0.5	S	S	<=0.5	S	0.06	S	0.06	S	<=1	S	<=2	S	neg	0.5	S	<=0.25
WTCHG_901239_70865062	_	WTCHG_901239_70865062	Europe	Netherlands	2013	≥5y	_	_	53	CC53	2	5	1	11	16	3	14	3	8	3	6	5	<=0.03	S	S	<=0.03	S	<=0.06	S	<=0.06	S	S	<=0.5	S	S	<=0.5	S	0.06	S	0.06	S	<=1	S	<=2	S	neg	0.5	S	<=0.25
WTCHG_901239_70925068	_	WTCHG_901239_70925068	Europe	Netherlands	2013	≥5y	_	_	53	CC53	2	5	1	11	16	3	14	3	8	3	6	5	<=0.03	S	S	<=0.03	S	<=0.06	S	<=0.06	S	S	<=0.5	S	S	<=0.5	S	0.06	S	0.06	S	<=1	S	<=2	S	neg	0.5	S	<=0.25
WTCHG_903436_73235299	_	WTCHG_903436_73235299	Europe	Netherlands	2013	≥5y	_	_	53	CC53	2	5	1	11	16	3	14	3	8	3	6	5	<=0.03	S	S	<=0.03	S	<=0.06	S	<=0.06	S	S	<=0.5	S	S	<=0.5	S	0.06	S	0.06	S	<=1	S	<=2	S	neg	0.5	S	<=0.25
WTCHG_903436_73255301	_	WTCHG_903436_73255301	Europe	Netherlands	2013	≥5y	_	_	53	CC53	2	5	1	11	16	3	14	3	8	3	6	5	<=0.03	S	S	<=0.03	S	<=0.06	S	<=0.06	S	S	<=0.5	S	S	<=0.5	S	0.06	S	0.06	S	<=1	S	<=2	S	neg	0.5	S	<=0.25
WTCHG_903436_73315307	_	WTCHG_903436_73315307	Europe	Netherlands	2013	≥5y	_	_	53	CC53	2	5	1	11	16	3	14	3	8	3	6	5	<=0.03	S	S	<=0.03	S	<=0.06	S	<=0.06	S	S	<=0.5	S	S	<=0.5	S	0.06	S	0.06	S	<=1	S	<=2	S	neg	0.5	S	<=0.25
WTCHG_903436_73365312	_	WTCHG_903436_73365312	Europe	Netherlands	2013	≥5y	_	_	53	CC53	2	5	1	11	16	3	14	3	8	3	6	5	<=0.03	S	S	<=0.03	S	<=0.06	S	<=0.06	S	S	<=0.5	S	S	<=0.5	S	0.06	S	0.06	S	<=1	S	<=2	S	neg	0.5	S	<=0.25
WTCHG_903436_73385314	_	WTCHG_903436_73385314	Europe	Netherlands	2013	≥5y	_	_	53	CC53	2	5	1	11	16	3	14	3	8	3	6	5	<=0.03	S	S	<=0.03	S	<=0.06	S	<=0.06	S	S	<=0.5	S	S	<=0.5	S	0.06	S	0.06	S	<=1	S	<=2	S	neg	0.5	S	<=0.25
WTCHG_903436_73395315	_	WTCHG_903436_73395315	Europe	Netherlands	2013	≥5y	_	_	53	CC53	2	5	1	11	16	3	14	3	8	3	6	5	<=0.03	S	S	<=0.03	S	<=0.06	S	<=0.06	S	S	<=0.5	S	S	<=0.5	S	0.06	S	0.06	S	<=1	S	<=2	S	neg	0.5	S	<=0.25
WTCHG_904269_72125284	_	WTCHG_904269_72125284	Europe	Netherlands	2013	≥5y	_	_	53	CC53	2	5	1	11	16	3	14	3	8	3	6	5	<=0.03	S	S	<=0.03	S	<=0.06	S	<=0.06	S	S	<=0.5	S	S	<=0.5	S	0.06	S	0.06	S	<=1	S	<=2	S	neg	0.5	S	<=0.25
WTCHG_904269_72135285	_	WTCHG_904269_72135285	Europe	Netherlands	2013	≥5y	_	_	53	CC53	2	5	1	11	16	3	14	3	8	3	6	5	<=0.03	S	S	<=0.03	S	<=0.06	S	<=0.06	S	S	<=0.5	S	S	<=0.5	S	0.06	S	0.06	S	<=1	S	<=2	S	neg	0.5	S	<=0.25
WTCHG_901239_70105082	_	WTCHG_901239_70105082	Europe	Netherlands	2014	≥5y	_	_	53	CC53	2	5	1	11	16	3	14	3	8	3	6	5	<=0.03	S	S	<=0.03	S	<=0.06	S	<=0.06	S	S	<=0.5	S	S	<=0.5	S	0.06	S	0.06	S	<=1	S	<=2	S	neg	0.5	S	<=0.25
WTCHG_901239_70125084	_	WTCHG_901239_70125084	Europe	Netherlands	2014	≥5y	_	_	53	CC53	2	5	1	11	16	3	14	3	8	3	6	5	<=0.03	S	S	<=0.03	S	<=0.06	S	<=0.06	S	S	<=0.5	S	S	<=0.5	S	0.06	S	0.06	S	<=1	S	<=2	S	neg	0.5	S	<=0.25
WTCHG_901239_70135085	_	WTCHG_901239_70135085	Europe	Netherlands	2014	≥5y	_	_	53	CC53	2	5	1	11	16	3	14	3	8	3	6	5	<=0.03	S	S	<=0.03	S	<=0.06	S	<=0.06	S	S	<=0.5	S	S	<=0.5	S	0.06	S	0.06	S	<=1	S	<=2	S	neg	0.5	S	<=0.25
WTCHG_901239_71005172	_	WTCHG_901239_71005172	Europe	Netherlands	2014	≥5y	_	_	53	CC53	2	5	1	11	16	3	14	3	8	3	6	5	<=0.03	S	S	<=0.03	S	<=0.06	S	<=0.06	S	S	<=0.5	S	S	<=0.5	S	0.06	S	0.06	S	<=1	S	<=2	S	neg	0.5	S	<=0.25
WTCHG_901239_71045176	_	WTCHG_901239_71045176	Europe	Netherlands	2014	≥5y	_	_	53	CC53	2	5	1	11	16	3	14	3	8	3	6	5	<=0.03	S	S	<=0.03	S	<=0.06	S	<=0.06	S	S	<=0.5	S	S	<=0.5	S	0.06	S	0.06	S	<=1	S	<=2	S	neg	0.5	S	<=0.25
WTCHG_901239_71095181	_	WTCHG_901239_71095181	Europe	Netherlands	2014	≥5y	_	_	53	CC53	2	5	1	11	16	3	14	3	8	3	6	5	<=0.03	S	S	<=0.03	S	<=0.06	S	<=0.06	S	S	<=0.5	S	S	<=0.5	S	0.06	S	0.06	S	<=1	S	<=2	S	neg	0.5	S	>8
WTCHG_901239_71125184	_	WTCHG_901239_71125184	Europe	Netherlands	2014	≥5y	_	_	53	CC53	2	5	1	11	16	3	14	3	8	3	6	5	<=0.03	S	S	<=0.03	S	<=0.06	S	<=0.06	S	S	<=0.5	S	S	<=0.5	S	0.06	S	0.06	S	<=1	S	<=2	S	neg	0.5	S	<=0.25
WTCHG_901239_71135185	_	WTCHG_901239_71135185	Europe	Netherlands	2014	≥5y	_	_	53	CC53	2	5	1	11	16	3	14	3	8	3	6	5	<=0.03	S	S	<=0.03	S	<=0.06	S	<=0.06	S	S	<=0.5	S	S	<=0.5	S	0.06	S	0.06	S	<=1	S	<=2	S	neg	0.5	S	<=0.25
WTCHG_903436_72185194	_	WTCHG_903436_72185194	Europe	Netherlands	2014	≥5y	_	_	53	CC53	2	5	1	11	16	3	14	3	8	3	6	5	<=0.03	S	S	<=0.03	S	<=0.06	S	<=0.06	S	S	<=0.5	S	S	<=0.5	S	0.06	S	0.06	S	<=1	S	<=2	S	neg	0.5	S	<=0.25
WTCHG_903436_72195195	_	WTCHG_903436_72195195	Europe	Netherlands	2014	≥5y	_	_	53	CC53	2	5	1	11	16	3	14	3	8	3	6	5	<=0.03	S	S	<=0.03	S	<=0.06	S	<=0.06	S	S	<=0.5	S	S	<=0.5	S	0.06	S	0.06	S	<=1	S	<=2	S	neg	0.5	S	<=0.25
WTCHG_903436_72205196	_	WTCHG_903436_72205196	Europe	Netherlands	2014	≥5y	_	_	53	CC53	2	5	1	11	16	3	14	3	8	3	6	5	<=0.03	S	S	<=0.03	S	<=0.06	S	<=0.06	S	S	<=0.5	S	S	<=0.5	S	0.06	S	0.06	S	<=1	S	<=2	S	neg	0.5	S	<=0.25
WTCHG_903436_72235199	_	WTCHG_903436_72235199	Europe	Netherlands	2014	≥5y	_	_	53	CC53	2	5	1	11	16	3	14	3	8	3	6	5	<=0.03	S	S	<=0.03	S	<=0.06	S	<=0.06	S	S	<=0.5	S	S	<=0.5	S	0.06	S	0.06	S	<=1	S	<=2	S	neg	0.5	S	<=0.25
WTCHG_903436_73495325	_	WTCHG_903436_73495325	Europe	Netherlands	2014	≥5y	_	_	53	CC53	2	5	1	11	16	3	14	3	8	3	6	5	<=0.03	S	S	<=0.03	S	<=0.06	S	<=0.06	S	S	<=0.5	S	S	<=0.5	S	0.06	S	0.06	S	<=1	S	<=2	S	neg	0.5	S	<=0.25
WTCHG_903436_73545330	_	WTCHG_903436_73545330	Europe	Netherlands	2014	≥5y	_	_	53	CC53	2	5	1	11	16	3	14	3	8	3	6	5	<=0.03	S	S	<=0.03	S	<=0.06	S	<=0.06	S	S	<=0.5	S	S	<=0.5	S	0.06	S	0.06	S	<=1	S	<=2	S	neg	0.5	S	<=0.25
WTCHG_904269_71455121	_	WTCHG_904269_71455121	Europe	Netherlands	2014	≥5y	_	_	53	CC53	2	5	1	11	16	3	14	3	8	3	6	5	<=0.03	S	S	<=0.03	S	<=0.06	S	<=0.06	S	S	<=0.5	S	S	<=0.5	S	0.06	S	0.06	S	<=1	S	<=2	S	neg	0.5	S	<=0.25
WTCHG_904269_71615137	_	WTCHG_904269_71615137	Europe	Netherlands	2014	≥5y	_	_	53	CC53	2	5	1	11	16	3	14	3	8	3	6	5	<=0.03	S	S	<=0.03	S	<=0.06	S	<=0.06	S	S	<=0.5	S	S	<=0.5	S	0.06	S	0.06	S	<=1	S	<=2	S	neg	0.5	S	<=0.25
WTCHG_904269_72165288	_	WTCHG_904269_72165288	Europe	Netherlands	2014	≥5y	_	_	53	CC53	2	5	1	11	16	3	14	3	8	3	6	5	<=0.03	S	S	<=0.03	S	<=0.06	S	<=0.06	S	S	<=0.5	S	S	<=0.5	S	0.06	S	0.06	S	<=1	S	<=2	S	neg	0.5	S	<=0.25
WTCHG_903436_72275203	_	WTCHG_903436_72275203	Europe	Netherlands	2015	≥5y	_	_	53	CC53	2	5	1	11	16	3	14	3	8	3	6	5	<=0.03	S	S	<=0.03	S	<=0.06	S	<=0.06	S	S	<=0.5	S	S	<=0.5	S	0.06	S	0.06	S	<=1	S	<=2	S	neg	0.5	S	<=0.25
WTCHG_903436_72425218	_	WTCHG_903436_72425218	Europe	Netherlands	2015	≥5y	_	_	53	CC53	2	5	1	11	16	3	14	3	8	3	6	5	<=0.03	S	S	<=0.03	S	<=0.06	S	<=0.06	S	S	<=0.5	S	S	<=0.5	S	0.06	S	0.06	S	<=1	S	<=2	S	neg	0.5	S	<=0.25
WTCHG_903436_72445220	_	WTCHG_903436_72445220	Europe	Netherlands	2015	<5y	_	_	53	CC53	2	5	1	11	16	3	14	3	8	3	6	5	<=0.03	S	S	<=0.03	S	<=0.06	S	<=0.06	S	S	<=0.5	S	S	<=0.5	S	0.06	S	0.06	S	<=1	S	<=2	S	neg	0.5	S	<=0.25
WTCHG_903436_72495225	_	WTCHG_903436_72495225	Europe	Netherlands	2015	≥5y	_	_	53	CC53	2	5	1	11	16	3	14	3	8	3	6	5	<=0.03	S	S	<=0.03	S	<=0.06	S	<=0.06	S	S	<=0.5	S	S	<=0.5	S	0.06	S	0.06	S	<=1	S	<=2	S	neg	0.5	S	<=0.25
WTCHG_903436_72505226	_	WTCHG_903436_72505226	Europe	Netherlands	2015	≥5y	_	_	53	CC53	2	5	1	11	16	3	14	3	8	3	6	5	<=0.03	S	S	<=0.03	S	<=0.06	S	<=0.06	S	S	<=0.5	S	S	<=0.5	S	0.06	S	0.06	S	<=1	S	<=2	S	neg	0.5	S	<=0.25
WTCHG_903436_73615337	_	WTCHG_903436_73615337	Europe	Netherlands	2015	≥5y	_	_	53	CC53	2	5	1	11	16	3	14	3	8	3	6	5	<=0.03	S	S	<=0.03	S	<=0.06	S	<=0.06	S	S	<=0.5	S	S	<=0.5	S	0.06	S	0.06	S	<=1	S	<=2	S	neg	0.5	S	<=0.25
WTCHG_903436_73675343	_	WTCHG_903436_73675343	Europe	Netherlands	2015	≥5y	_	_	53	CC53	2	5	1	11	16	3	14	3	8	3	6	5	<=0.03	S	S	<=0.03	S	<=0.06	S	<=0.06	S	S	<=0.5	S	S	<=0.5	S	0.06	S	0.06	S	<=1	S	<=2	S	neg	0.5	S	<=0.25
WTCHG_903436_73685344	_	WTCHG_903436_73685344	Europe	Netherlands	2015	≥5y	_	_	53	CC53	2	5	1	11	16	3	14	3	8	3	6	5	<=0.03	S	S	<=0.03	S	<=0.06	S	<=0.06	S	S	<=0.5	S	S	<=0.5	S	0.06	S	0.06	S	<=1	S	<=2	S	neg	0.5	S	<=0.25
WTCHG_903436_73705346	_	WTCHG_903436_73705346	Europe	Netherlands	2015	≥5y	_	_	53	CC53	2	5	1	11	16	3	14	3	8	3	6	5	<=0.03	S	S	<=0.03	S	<=0.06	S	<=0.06	S	S	<=0.5	S	S	<=0.5	S	0.06	S	0.06	S	<=1	S	<=2	S	neg	0.5	S	<=0.25
WTCHG_904269_71305106	_	WTCHG_904269_71305106	Europe	Netherlands	2015	≥5y	_	_	5039	ST5039	13	5	69	30	15	1	6	694	8	2	2	0	<=0.03	S	S	<=0.03	S	<=0.06	S	<=0.06	S	S	<=0.5	S	S	<=0.5	S	0.06	S	0.06	S	<=1	S	<=2	S	neg	0.5	S	<=0.25
WTCHG_904269_71385114	_	WTCHG_904269_71385114	Europe	Netherlands	2015	≥5y	_	_	53	CC53	2	5	1	11	16	3	14	3	8	3	6	5	<=0.03	S	S	<=0.03	S	<=0.06	S	<=0.06	S	S	<=0.5	S	S	<=0.5	S	0.06	S	0.06	S	<=1	S	<=2	S	neg	0.5	S	<=0.25
WTCHG_904269_71465122	_	WTCHG_904269_71465122	Europe	Netherlands	2015	≥5y	_	_	53	CC53	2	5	1	11	16	3	14	3	8	3	6	5	<=0.03	S	S	<=0.03	S	<=0.06	S	<=0.06	S	S	<=0.5	S	S	<=0.5	S	0.06	S	0.06	S	<=1	S	<=2	S	neg	0.5	S	<=0.25
WTCHG_904269_71705146	_	WTCHG_904269_71705146	Europe	Netherlands	2015	≥5y	_	_	53	CC53	2	5	1	11	16	3	14	3	8	3	6	5	<=0.03	S	S	<=0.03	S	<=0.06	S	<=0.06	S	S	<=0.5	S	S	<=0.5	S	0.06	S	0.06	S	<=1	S	<=2	S	neg	0.5	S	<=0.25
WTCHG_903436_72525228	_	WTCHG_903436_72525228	Europe	Netherlands	2016	≥5y	_	_	53	CC53	2	5	1	11	16	3	14	3	8	3	6	5	<=0.03	S	S	<=0.03	S	<=0.06	S	<=0.06	S	S	<=0.5	S	S	<=0.5	S	0.06	S	0.06	S	<=1	S	<=2	S	neg	0.5	S	<=0.25
WTCHG_903436_72585234	_	WTCHG_903436_72585234	Europe	Netherlands	2016	≥5y	_	_	53	CC53	2	5	1	11	16	3	14	3	8	3	6	5	<=0.03	S	S	<=0.03	S	<=0.06	S	<=0.06	S	S	<=0.5	S	S	<=0.5	S	0.06	S	0.06	S	<=1	S	<=2	S	neg	0.5	S	<=0.25
WTCHG_903436_72625238	_	WTCHG_903436_72625238	Europe	Netherlands	2016	≥5y	_	_	53	CC53	2	5	1	11	16	3	14	3	8	3	6	5	<=0.03	S	S	<=0.03	S	<=0.06	S	<=0.06	S	S	<=0.5	S	S	<=0.5	S	0.06	S	0.06	S	<=1	S	<=2	S	neg	0.5	S	<=0.25
WTCHG_903436_72635239	_	WTCHG_903436_72635239	Europe	Netherlands	2016	≥5y	_	_	16570	CC53	2	574	1	11	16	3	14	3	8	3	6	NEW	<=0.03	S	S	<=0.03	S	<=0.06	S	<=0.06	S	S	<=0.5	S	S	<=0.5	S	0.06	S	0.06	S	<=1	S	<=2	S	neg	0.5	S	<=0.25
WTCHG_903436_72725248	_	WTCHG_903436_72725248	Europe	Netherlands	2016	≥5y	_	_	53	CC53	2	5	1	11	16	3	14	3	8	3	6	5	<=0.03	S	S	<=0.03	S	<=0.06	S	<=0.06	S	S	<=0.5	S	S	<=0.5	S	0.06	S	0.06	S	<=1	S	<=2	S	neg	0.5	S	<=0.25
WTCHG_903436_72965368	_	WTCHG_903436_72965368	Europe	Netherlands	2016	≥5y	_	_	404	CC1480	7	9	15	11	42	1	70	98	8	3	2	5	<=0.03	S	S	<=0.03	S	<=0.06	S	<=0.06	S	S	<=0.5	S	S	<=0.5	S	0.06	S	0.06	S	<=1	S	<=2	S	neg	0.5	S	<=0.25
WTCHG_903436_72995371	_	WTCHG_903436_72995371	Europe	Netherlands	2016	≥5y	_	_	53	CC53	2	5	1	11	16	3	14	3	8	3	6	5	<=0.03	S	S	<=0.03	S	<=0.06	S	<=0.06	S	S	<=0.5	S	S	<=0.5	S	0.06	S	0.06	S	<=1	S	<=2	S	neg	0.5	S	<=0.25
WTCHG_903436_73125384	_	WTCHG_903436_73125384	Europe	Netherlands	2016	≥5y	_	_	404	CC1480	7	9	15	11	42	1	70	98	8	3	2	5	<=0.03	S	S	<=0.03	S	<=0.06	S	<=0.06	S	S	<=0.5	S	S	<=0.5	S	0.06	S	0.06	S	<=1	S	<=2	S	neg	0.5	S	<=0.25
WTCHG_904269_71315107	_	WTCHG_904269_71315107	Europe	Netherlands	2016	≥5y	_	_	53	CC53	2	5	1	11	16	3	14	3	8	3	6	5	<=0.03	S	S	<=0.03	S	<=0.06	S	<=0.06	S	S	<=0.5	S	S	<=0.5	S	0.06	S	0.06	S	<=1	S	<=2	S	neg	0.5	S	<=0.25
WTCHG_904269_71475123	_	WTCHG_904269_71475123	Europe	Netherlands	2016	≥5y	_	_	53	CC53	2	5	1	11	16	3	14	3	8	3	6	NEW	<=0.03	S	S	<=0.03	S	<=0.06	S	<=0.06	S	S	<=0.5	S	S	<=0.5	S	0.06	S	0.06	S	<=1	S	<=2	S	neg	0.5	S	<=0.25
WTCHG_904269_71555131	_	WTCHG_904269_71555131	Europe	Netherlands	2016	≥5y	_	_	53	CC53	2	5	1	11	16	3	14	3	8	3	6	5	<=0.03	S	S	<=0.03	S	<=0.06	S	<=0.06	S	S	<=0.5	S	S	<=0.5	S	0.06	S	0.06	S	<=1	S	<=2	S	neg	0.5	S	<=0.25
WTCHG_904269_71635139	_	WTCHG_904269_71635139	Europe	Netherlands	2016	≥5y	_	_	53	CC53	2	5	1	11	16	3	14	3	8	3	6	5	<=0.03	S	S	<=0.03	S	<=0.06	S	<=0.06	S	S	<=0.5	S	S	<=0.5	S	0.06	S	0.06	S	<=1	S	<=2	S	neg	0.5	S	<=0.25
WTCHG_901239_70225094	_	WTCHG_901239_70225094	Europe	Netherlands	2017	≥5y	_	_	404	CC1480	7	9	15	11	42	1	70	98	8	3	2	5	<=0.03	S	S	<=0.03	S	<=0.06	S	<=0.06	S	S	<=0.5	S	S	<=0.5	S	0.06	S	0.06	S	<=1	S	<=2	S	neg	0.5	S	<=0.25
WTCHG_901239_71285104	_	WTCHG_901239_71285104	Europe	Netherlands	2017	≥5y	_	_	53	CC53	2	5	1	11	16	3	14	3	8	3	6	5	<=0.03	S	S	<=0.03	S	<=0.06	S	<=0.06	S	S	<=0.5	S	S	<=0.5	S	0.06	S	0.06	S	<=1	S	<=2	S	neg	0.5	S	<=0.25
WTCHG_901239_71295105	_	WTCHG_901239_71295105	Europe	Netherlands	2017	≥5y	_	_	53	CC53	2	5	1	11	16	3	14	3	8	3	6	5	<=0.03	S	S	<=0.03	S	<=0.06	S	<=0.06	S	S	<=0.5	S	S	<=0.5	S	0.06	S	0.06	S	<=1	S	<=2	S	neg	0.5	S	<=0.25
WTCHG_901239_71325108	_	WTCHG_901239_71325108	Europe	Netherlands	2017	≥5y	_	_	53	CC53	2	5	1	11	16	3	14	3	8	3	6	5	<=0.03	S	S	<=0.03	S	<=0.06	S	<=0.06	S	S	<=0.5	S	S	<=0.5	S	0.06	S	0.06	S	<=1	S	<=2	S	neg	0.5	S	<=0.25
WTCHG_901239_71425118	_	WTCHG_901239_71425118	Europe	Netherlands	2017	≥5y	_	_	53	CC53	2	5	1	11	16	3	14	3	8	3	6	5	<=0.03	S	S	<=0.03	S	<=0.06	S	<=0.06	S	S	<=0.5	S	S	<=0.5	S	0.06	S	0.06	S	<=1	S	<=2	S	neg	0.5	S	<=0.25
WTCHG_904269_71155187	_	WTCHG_904269_71155187	Europe	Netherlands	2017	≥5y	_	_	53	CC53	2	5	1	11	16	3	14	3	8	3	6	5	<=0.03	S	S	<=0.03	S	<=0.06	S	<=0.06	S	S	<=0.5	S	S	<=0.5	S	0.06	S	0.06	S	<=1	S	<=2	S	neg	0.5	S	<=0.25
WTCHG_904269_71245100	_	WTCHG_904269_71245100	Europe	Netherlands	2017	≥5y	_	_	53	CC53	2	5	1	11	16	3	14	3	8	3	6	5	<=0.03	S	S	<=0.03	S	<=0.06	S	<=0.06	S	S	<=0.5	S	S	<=0.5	S	0.06	S	0.06	S	<=1	S	<=2	S	neg	0.5	S	<=0.25
WTCHG_904269_71325108	_	WTCHG_904269_71325108	Europe	Netherlands	2017	≥5y	_	_	53	CC53	2	5	1	11	16	3	14	3	8	3	6	5	<=0.03	S	S	<=0.03	S	<=0.06	S	<=0.06	S	S	<=0.5	S	S	<=0.5	S	0.06	S	0.06	S	<=1	S	<=2	S	neg	0.5	S	<=0.25
WTCHG_904269_72245200	_	WTCHG_904269_72245200	Europe	Netherlands	2017	≥5y	_	_	53	CC53	2	5	1	11	16	3	14	3	8	3	6	5	<=0.03	S	S	<=0.03	S	<=0.06	S	<=0.06	S	S	<=0.5	S	S	<=0.5	S	0.06	S	0.06	S	<=1	S	<=2	S	neg	0.5	S	<=0.25
WTCHG_904269_72275203	_	WTCHG_904269_72275203	Europe	Netherlands	2017	≥5y	_	_	53	CC53	2	5	1	11	16	3	14	3	8	3	6	5	<=0.03	S	S	<=0.03	S	<=0.06	S	<=0.06	S	S	<=0.5	S	S	<=0.5	S	0.06	S	0.06	S	<=1	S	<=2	S	neg	0.5	S	<=0.25
WTCHG_904269_72285204	_	WTCHG_904269_72285204	Europe	Netherlands	2017	<5y	_	_	53	CC53	2	5	1	11	16	3	14	3	8	3	6	5	<=0.03	S	S	<=0.03	S	<=0.06	S	<=0.06	S	S	<=0.5	S	S	<=0.5	S	0.06	S	0.06	S	<=1	S	<=2	S	neg	0.5	S	<=0.25
WTCHG_904269_72345210	_	WTCHG_904269_72345210	Europe	Netherlands	2017	≥5y	_	_	53	CC53	2	5	1	11	16	3	14	3	8	3	6	5	<=0.03	S	S	<=0.03	S	<=0.06	S	<=0.06	S	S	<=0.5	S	S	<=0.5	S	0.06	S	0.06	S	<=1	S	<=2	S	neg	0.5	S	<=0.25
WTCHG_904269_72365212	_	WTCHG_904269_72365212	Europe	Netherlands	2017	≥5y	_	_	53	CC53	2	5	1	11	16	3	14	3	8	3	6	5	<=0.03	S	S	<=0.03	S	<=0.06	S	<=0.06	S	S	<=0.5	S	S	<=0.5	S	0.06	S	0.06	S	<=1	S	<=2	S	neg	0.5	S	<=0.25
WTCHG_904269_72405216	_	WTCHG_904269_72405216	Europe	Netherlands	2017	≥5y	_	_	53	CC53	2	5	1	11	16	3	14	3	8	3	6	5	<=0.03	S	S	<=0.03	S	<=0.06	S	<=0.06	S	S	<=0.5	S	S	<=0.5	S	0.06	S	0.06	S	<=1	S	<=2	S	neg	0.5	S	<=0.25
WTCHG_904269_72415217	_	WTCHG_904269_72415217	Europe	Netherlands	2017	≥5y	_	_	53	CC53	2	5	1	11	16	3	14	3	8	3	6	5	<=0.03	S	S	<=0.03	S	<=0.06	S	<=0.06	S	S	<=0.5	S	S	<=0.5	S	0.06	S	0.06	S	<=1	S	<=2	S	neg	0.5	S	<=0.25
WTCHG_901239_70265002	_	WTCHG_901239_70265002	Europe	Netherlands	2018	≥5y	_	_	53	CC53	2	5	1	11	16	3	14	3	8	3	6	5	<=0.03	S	S	<=0.03	S	<=0.06	S	<=0.06	S	S	<=0.5	S	S	<=0.5	S	0.06	S	0.06	S	<=1	S	<=2	S	neg	0.5	S	<=0.25
WTCHG_901239_71435119	_	WTCHG_901239_71435119	Europe	Netherlands	2018	≥5y	_	_	53	CC53	2	5	1	11	16	3	14	3	8	3	6	5	<=0.03	S	S	<=0.03	S	<=0.06	S	<=0.06	S	S	<=0.5	S	S	<=0.5	S	0.06	S	0.06	S	<=1	S	<=2	S	neg	0.5	S	<=0.25
WTCHG_901239_71445120	_	WTCHG_901239_71445120	Europe	Netherlands	2018	≥5y	_	_	53	CC53	2	5	1	11	16	3	14	3	8	3	6	5	<=0.03	S	S	<=0.03	S	<=0.06	S	<=0.06	S	S	<=0.5	S	S	<=0.5	S	0.06	S	0.06	S	<=1	S	<=2	S	neg	0.5	S	<=0.25
WTCHG_901239_71465122	_	WTCHG_901239_71465122	Europe	Netherlands	2018	≥5y	_	_	53	CC53	2	5	1	11	16	3	14	3	8	3	6	5	<=0.03	S	S	<=0.03	S	<=0.06	S	<=0.06	S	S	<=0.5	S	S	<=0.5	S	0.06	S	0.06	S	<=1	S	<=2	S	neg	0.5	S	<=0.25
WTCHG_901239_71555131	_	WTCHG_901239_71555131	Europe	Netherlands	2018	≥5y	_	_	53	CC53	2	5	1	11	16	3	14	3	8	3	6	5	<=0.03	S	S	<=0.03	S	<=0.06	S	<=0.06	S	S	<=0.5	S	S	<=0.5	S	0.06	S	0.06	S	<=1	S	<=2	S	neg	0.5	S	<=0.25
WTCHG_901239_71595135	_	WTCHG_901239_71595135	Europe	Netherlands	2018	≥5y	_	_	53	CC53	2	5	1	11	16	3	14	3	8	3	6	5	<=0.03	S	S	<=0.03	S	<=0.06	S	<=0.06	S	S	<=0.5	S	S	<=0.5	S	0.06	S	0.06	S	<=1	S	<=2	S	neg	0.5	S	<=0.25
WTCHG_901239_71605136	_	WTCHG_901239_71605136	Europe	Netherlands	2018	<5y	_	_	53	CC53	2	5	1	11	16	3	14	3	8	3	6	5	<=0.03	S	S	<=0.03	S	<=0.06	S	<=0.06	S	S	<=0.5	S	S	<=0.5	S	0.06	S	0.06	S	<=1	S	<=2	S	neg	0.5	S	<=0.25
WTCHG_901239_71645140	_	WTCHG_901239_71645140	Europe	Netherlands	2018	≥5y	_	_	404	CC1480	7	9	15	11	42	1	70	98	8	3	2	5	<=0.03	S	S	<=0.03	S	<=0.06	S	<=0.06	S	S	<=0.5	S	S	<=0.5	S	0.06	S	0.06	S	<=1	S	<=2	S	neg	0.5	S	<=0.25
WTCHG_901239_71705146	_	WTCHG_901239_71705146	Europe	Netherlands	2018	≥5y	_	_	53	CC53	2	5	1	11	16	3	14	3	8	3	6	5	<=0.03	S	S	<=0.03	S	<=0.06	S	<=0.06	S	S	<=0.5	S	S	<=0.5	S	0.06	S	0.06	S	<=1	S	<=2	S	neg	0.5	S	<=0.25
WTCHG_901239_71725148	_	WTCHG_901239_71725148	Europe	Netherlands	2018	≥5y	_	_	53	CC53	2	5	1	11	16	3	14	3	8	3	6	5	<=0.03	S	S	<=0.03	S	<=0.06	S	<=0.06	S	S	<=0.5	S	S	<=0.5	S	0.06	S	0.06	S	<=1	S	<=2	S	neg	0.5	S	>8
WTCHG_904269_71255101	_	WTCHG_904269_71255101	Europe	Netherlands	2018	≥5y	_	_	53	CC53	2	5	1	11	16	3	14	3	8	3	6	5	<=0.03	S	S	<=0.03	S	<=0.06	S	<=0.06	S	S	<=0.5	S	S	<=0.5	S	0.06	S	0.06	S	<=1	S	<=2	S	neg	0.5	S	<=0.25
WTCHG_904269_71495125	_	WTCHG_904269_71495125	Europe	Netherlands	2018	≥5y	_	_	53	CC53	2	5	1	11	16	3	14	3	8	3	6	5	<=0.03	S	S	<=0.03	S	<=0.06	S	<=0.06	S	S	<=0.5	S	S	<=0.5	S	0.06	S	0.06	S	<=1	S	<=2	S	neg	0.5	S	<=0.25
WTCHG_904269_71725148	_	WTCHG_904269_71725148	Europe	Netherlands	2018	≥5y	_	_	53	CC53	2	5	1	11	16	3	14	3	8	3	6	5	<=0.03	S	S	<=0.03	S	<=0.06	S	<=0.06	S	S	<=0.5	S	S	<=0.5	S	0.06	S	0.06	S	<=1	S	<=2	S	neg	0.5	S	<=0.25
WTCHG_904269_71885164	_	WTCHG_904269_71885164	Europe	Netherlands	2018	≥5y	_	_	53	CC53	2	5	1	11	16	3	14	3	8	3	6	5	<=0.03	S	S	<=0.03	S	<=0.06	S	<=0.06	S	S	<=0.5	S	S	<=0.5	S	0.06	S	0.06	S	<=1	S	<=2	S	neg	0.5	S	<=0.25
WTCHG_904269_72465222	_	WTCHG_904269_72465222	Europe	Netherlands	2018	≥5y	_	_	53	CC53	2	5	1	11	16	3	14	3	8	3	6	5	<=0.03	S	S	<=0.03	S	<=0.06	S	<=0.06	S	S	<=0.5	S	S	<=0.5	S	0.06	S	0.06	S	<=1	S	<=2	S	neg	0.5	S	<=0.25
WTCHG_904269_72535229	_	WTCHG_904269_72535229	Europe	Netherlands	2018	≥5y	_	_	53	CC53	2	5	1	11	16	3	14	3	8	3	6	5	<=0.03	S	S	<=0.03	S	<=0.06	S	<=0.06	S	S	<=0.5	S	S	<=0.5	S	0.06	S	0.06	S	<=1	S	<=2	S	neg	0.5	S	<=0.25
WTCHG_904269_72575233	_	WTCHG_904269_72575233	Europe	Netherlands	2018	≥5y	_	_	53	CC53	2	5	1	11	16	3	14	3	8	3	6	5	<=0.03	S	S	<=0.03	S	<=0.06	S	<=0.06	S	S	<=0.5	S	S	<=0.5	S	0.06	S	0.06	S	<=1	S	<=2	S	neg	0.5	S	<=0.25
WTCHG_904269_72605236	_	WTCHG_904269_72605236	Europe	Netherlands	2018	≥5y	_	_	53	CC53	2	5	1	11	16	3	14	3	8	3	6	5	<=0.03	S	S	<=0.03	S	<=0.06	S	<=0.06	S	S	<=0.5	S	S	<=0.5	S	0.06	S	0.06	S	<=1	S	<=2	S	neg	0.5	S	<=0.25
WTCHG_904269_72635239	_	WTCHG_904269_72635239	Europe	Netherlands	2018	≥5y	_	_	53	CC53	2	5	1	11	16	3	14	3	8	3	6	5	<=0.03	S	S	<=0.03	S	<=0.06	S	<=0.06	S	S	<=0.5	S	S	<=0.5	S	0.06	S	0.06	S	<=1	S	<=2	S	neg	0.5	S	<=0.25
WTCHG_901239_70155087	_	WTCHG_901239_70155087	Europe	Netherlands	2019	≥5y	_	_	53	CC53	2	5	1	11	16	3	14	3	8	3	6	5	<=0.03	S	S	<=0.03	S	<=0.06	S	<=0.06	S	S	<=0.5	S	S	<=0.5	S	0.06	S	0.06	S	<=1	S	<=2	S	neg	0.5	S	<=0.25
WTCHG_901239_71815157	_	WTCHG_901239_71815157	Europe	Netherlands	2019	≥5y	_	_	53	CC53	2	5	1	11	16	3	14	3	8	3	6	5	<=0.03	S	S	<=0.03	S	<=0.06	S	<=0.06	S	S	<=0.5	S	S	<=0.5	S	0.06	S	0.06	S	<=1	S	<=2	S	neg	0.5	S	<=0.25
WTCHG_901239_71825158	_	WTCHG_901239_71825158	Europe	Netherlands	2019	≥5y	_	_	53	CC53	2	5	1	11	16	3	14	3	8	3	6	5	<=0.03	S	S	<=0.03	S	<=0.06	S	<=0.06	S	S	<=0.5	S	S	<=0.5	S	0.06	S	0.06	S	<=1	S	<=2	S	neg	0.5	S	<=0.25
WTCHG_901239_71855161	_	WTCHG_901239_71855161	Europe	Netherlands	2019	≥5y	_	_	53	CC53	2	5	1	11	16	3	14	3	8	3	6	5	<=0.03	S	S	<=0.03	S	<=0.06	S	<=0.06	S	S	<=0.5	S	S	<=0.5	S	0.06	S	0.06	S	<=1	S	<=2	S	neg	0.5	S	<=0.25
WTCHG_901239_71925168	_	WTCHG_901239_71925168	Europe	Netherlands	2019	≥5y	_	_	53	CC53	2	5	1	11	16	3	14	3	8	3	6	5	<=0.03	S	S	<=0.03	S	<=0.06	S	<=0.06	S	S	<=0.5	S	S	<=0.5	S	0.06	S	0.06	S	<=1	S	<=2	S	neg	0.5	S	<=0.25
WTCHG_904269_71015173	_	WTCHG_904269_71015173	Europe	Netherlands	2019	≥5y	_	_	53	CC53	2	5	1	11	16	3	14	3	8	3	6	5	<=0.03	S	S	<=0.03	S	<=0.06	S	<=0.06	S	S	<=0.5	S	S	<=0.5	S	0.06	S	0.06	S	<=1	S	<=2	S	neg	0.5	S	<=0.25
WTCHG_904269_71095181	_	WTCHG_904269_71095181	Europe	Netherlands	2019	≥5y	_	_	53	CC53	2	5	1	11	16	3	14	3	8	3	6	5	<=0.03	S	S	<=0.03	S	<=0.06	S	<=0.06	S	S	<=0.5	S	S	<=0.5	S	0.06	S	0.06	S	<=1	S	<=2	S	neg	0.5	S	<=0.25
WTCHG_904269_71665142	_	WTCHG_904269_71665142	Europe	Netherlands	2019	≥5y	_	_	53	CC53	2	5	1	11	16	3	14	3	8	3	6	5	<=0.03	S	S	<=0.03	S	<=0.06	S	<=0.06	S	S	<=0.5	S	S	<=0.5	S	0.06	S	0.06	S	<=1	S	<=2	S	neg	0.5	S	<=0.25
WTCHG_904269_71815157	_	WTCHG_904269_71815157	Europe	Netherlands	2019	≥5y	_	_	53	CC53	2	5	1	11	16	3	14	3	8	3	6	5	<=0.03	S	S	<=0.03	S	<=0.06	S	<=0.06	S	S	<=0.5	S	S	<=0.5	S	0.06	S	0.06	S	<=1	S	<=2	S	neg	0.5	S	<=0.25
WTCHG_904269_72675243	_	WTCHG_904269_72675243	Europe	Netherlands	2019	≥5y	_	_	53	CC53	2	5	1	11	16	3	14	3	8	3	6	5	<=0.03	S	S	<=0.03	S	<=0.06	S	<=0.06	S	S	<=0.5	S	S	<=0.5	S	0.06	S	0.06	S	<=1	S	<=2	S	neg	0.5	S	<=0.25
WTCHG_904269_72685244	_	WTCHG_904269_72685244	Europe	Netherlands	2019	<5y	_	_	53	CC53	2	5	1	11	16	3	14	3	8	3	6	5	<=0.03	S	S	<=0.03	S	<=0.06	S	<=0.06	S	S	<=0.5	S	S	<=0.5	S	0.06	S	0.06	S	<=1	S	<=2	S	neg	0.5	S	<=0.25
WTCHG_904269_72695245	_	WTCHG_904269_72695245	Europe	Netherlands	2019	≥5y	_	_	53	CC53	2	5	1	11	16	3	14	3	8	3	6	5	<=0.03	S	S	<=0.03	S	<=0.06	S	<=0.06	S	S	<=0.5	S	S	<=0.5	S	0.06	S	0.06	S	<=1	S	<=2	S	neg	0.5	S	<=0.25
WTCHG_904269_72775253	_	WTCHG_904269_72775253	Europe	Netherlands	2019	≥5y	_	_	53	CC53	2	5	1	11	16	3	14	3	8	3	6	5	<=0.03	S	S	<=0.03	S	<=0.06	S	<=0.06	S	S	<=0.5	S	S	<=0.5	S	0.06	S	0.06	S	<=1	S	<=2	S	neg	0.5	S	<=0.25
WTCHG_904269_72785254	_	WTCHG_904269_72785254	Europe	Netherlands	2019	≥5y	_	_	4338	CC53	2	5	1	11	16	3	68	3	8	3	6	5	<=0.03	S	S	<=0.03	S	<=0.06	S	<=0.06	S	S	<=0.5	S	S	<=0.5	S	0.06	S	0.06	S	<=1	S	<=2	S	neg	0.5	S	<=0.25
WTCHG_903436_72765252	_	WTCHG_903436_72765252	Europe	Netherlands	2020	≥5y	_	_	15187	CC53	2	5	1	11	650	3	14	3	8	3	6	5	<=0.03	S	S	<=0.03	S	<=0.06	S	<=0.06	S	S	<=0.5	S	S	<=0.5	S	0.06	S	0.06	S	<=1	S	<=2	S	neg	0.5	S	<=0.25
WTCHG_904269_71745150	_	WTCHG_904269_71745150	Europe	Netherlands	2020	≥5y	_	_	53	CC53	2	5	1	11	16	3	14	3	8	3	6	5	<=0.03	S	S	<=0.03	S	<=0.06	S	<=0.06	S	S	<=0.5	S	S	<=0.5	S	0.06	S	0.06	S	<=1	S	<=2	S	neg	0.5	S	<=0.25
SPN1112	GPS_NZ_SPN1112	21053_8#65	Oceania	New Zealand	2011	<5y	Blood	8	53	CC53	2	5	1	11	16	3	14	3	8	3	6	5	<=0.03	S	S	<=0.03	S	<=0.06	S	<=0.06	S	S	<=0.5	S	S	<=0.5	S	0.06	S	0.06	S	<=1	S	<=2	S	neg	0.5	S	<=0.25
SPN11303	GPS_NZ_SPN11303	21053_8#75	Oceania	New Zealand	2011	<5y	Cerebrospinal Fluid	8	53	CC53	2	5	1	11	16	3	14	3	8	3	6	5	<=0.03	S	S	<=0.03	S	<=0.06	S	<=0.06	S	S	<=0.5	S	S	<=0.5	S	0.06	S	0.06	S	<=1	S	<=2	S	neg	0.5	S	<=0.25
14SP1193	GPS_NZ_14SP1193	21053_8#110	Oceania	New Zealand	2014	<5y	Blood	8	53	CC53	2	5	1	11	16	3	14	3	8	3	6	5	<=0.03	S	S	<=0.03	S	<=0.06	S	<=0.06	S	S	<=0.5	S	S	<=0.5	S	0.06	S	0.06	S	<=1	S	<=2	S	neg	0.5	S	<=0.25
SPN1438	GPS_NZ_SPN1438	21053_8#93	Oceania	New Zealand	2014	<5y	Blood	8	53	CC53	2	5	1	11	16	3	14	3	8	3	6	5	<=0.03	S	S	<=0.03	S	<=0.06	S	<=0.06	S	S	<=0.5	S	S	<=0.5	S	0.06	S	0.06	S	<=1	S	<=2	S	neg	0.5	S	<=0.25
15SP0714	GPS_NZ_15SP0714	21053_8#125	Oceania	New Zealand	2015	<5y	Blood	8	53	CC53	2	5	1	11	16	3	14	3	8	3	6	5	<=0.03	S	S	<=0.03	S	<=0.06	S	<=0.06	S	S	<=0.5	S	S	<=0.5	S	0.06	S	0.06	S	<=1	S	<=2	S	neg	0.5	S	<=0.25
HB/C/3888	GPS_NG_HBC3888	22667_8#30	Africa	Nigeria	2016	<5y	Cerebrospinal Fluid	19F	3406	CC3406	7	9	15	11	178	58	70	98	8	3	2	5	<=0.03	S	S	<=0.03	S	<=0.06	S	<=0.06	S	S	<=0.5	S	S	<=0.5	S	0.06	S	0.06	S	<=1	S	<=2	S	neg	0.5	S	<=0.25
RG_2465C	GPS_PG_RG_2465C	24775_1#255	Oceania	Papua New Guinea	1991	<5y	Cerebrospinal Fluid	8	6748	ST6748	15	15	8	16	6	20	17	224	8	50	NEW	0	<=0.03	S	S	<=0.03	S	<=0.06	S	<=0.06	S	S	<=0.5	S	S	<=0.5	S	0.06	S	0.06	S	<=1	S	<=2	S	neg	0.5	S	<=0.25
UA_747	GPS_PG_UA_747	24775_1#330	Oceania	Papua New Guinea	1999	<5y	Cerebrospinal Fluid	8	6748	ST6748	15	15	8	16	6	20	17	224	8	50	NEW	0	<=0.03	S	S	<=0.03	S	<=0.06	S	<=0.06	S	S	<=0.5	S	S	<=0.5	S	0.06	S	0.06	S	<=1	S	<=2	S	neg	0.5	S	<=0.25
UA_1051	GPS_PG_UA_1051	24977_8#286	Oceania	Papua New Guinea	2000	<5y	Cerebrospinal Fluid	8	6748	ST6748	15	15	8	16	6	20	17	224	8	50	NEW	0	<=0.03	S	S	<=0.03	S	<=0.06	S	<=0.06	S	S	<=0.5	S	S	<=0.5	S	0.06	S	0.06	S	<=1	S	<=2	S	neg	0.5	S	<=0.25
UA_1209	GPS_PG_UA_1209	24936_1#12	Oceania	Papua New Guinea	2001	<5y	Cerebrospinal Fluid	12	6748	ST6748	15	15	8	16	6	20	17	224	8	50	NEW	0	<=0.03	S	S	<=0.03	S	<=0.06	S	<=0.06	S	S	<=0.5	S	S	<=0.5	S	0.06	S	0.06	S	<=1	S	<=2	S	neg	0.5	S	<=0.25
UA_1377	GPS_PG_UA_1377	24936_1#24	Oceania	Papua New Guinea	2002	<5y	Cerebrospinal Fluid	8	16229	ST16229	15	15	312	16	6	20	17	224	8	50	NEW	0	<=0.03	S	S	<=0.03	S	<=0.06	S	<=0.06	S	S	<=0.5	S	S	<=0.5	S	0.06	S	0.06	S	<=1	S	<=2	S	neg	0.5	S	<=0.25
UA_1493	GPS_PG_UA_1493	24936_1#31	Oceania	Papua New Guinea	2003	<5y	Cerebrospinal Fluid	8	6748	ST6748	15	15	8	16	6	20	17	224	8	50	NEW	0	<=0.03	S	S	<=0.03	S	<=0.06	S	<=0.06	S	S	<=0.5	S	S	<=0.5	S	0.06	S	0.06	S	<=1	S	<=2	S	neg	0.5	S	<=0.25
GPS_PL_539_02	GPS_PL_539_02	15608_5#30	Europe	Poland	2003	<5y	Cerebrospinal Fluid	8	53	CC53	2	5	1	11	16	3	14	3	8	3	6	5	<=0.03	S	S	<=0.03	S	<=0.06	S	<=0.06	S	S	<=0.5	S	S	<=0.5	S	0.06	S	0.06	S	<=1	S	<=2	S	neg	0.5	S	<=0.25
GPS_PL_702_06	GPS_PL_702_06	15608_5#58	Europe	Poland	2006	<5y	Cerebrospinal Fluid	8	53	CC53	2	5	1	11	16	3	14	3	8	3	6	5	<=0.03	S	S	<=0.03	S	<=0.06	S	<=0.06	S	S	<=0.5	S	S	<=0.5	S	0.06	S	0.06	S	<=1	S	<=2	S	neg	0.5	S	<=0.25
1029	GPS_RU_1029	21053_8#129	Europe	Russian Federation	2011	≥5y	Cerebrospinal Fluid	8	3778	CC53	2	5	1	11	190	3	14	3	8	3	6	5	<=0.03	S	S	<=0.03	S	<=0.06	S	<=0.06	S	S	<=0.5	S	S	<=0.5	S	0.06	S	0.06	S	<=1	S	<=2	S	neg	0.5	S	<=0.25
1779	GPS_RU_1799	21053_8#135	Europe	Russian Federation	2011	≥5y	Cerebrospinal Fluid	8	2331	ST2331	10	16	150	1	17	1	29	32	8	23	0	2	<=0.03	S	S	<=0.03	S	<=0.06	S	<=0.06	S	S	<=0.5	S	S	<=0.5	S	0.06	S	0.06	S	<=1	S	<=2	S	neg	0.5	S	<=0.25
1782	GPS_RU_1782	21053_8#136	Europe	Russian Federation	2011	≥5y	Cerebrospinal Fluid	8	2331	ST2331	10	16	150	1	17	1	29	32	8	23	0	2	<=0.03	S	S	<=0.03	S	<=0.06	S	<=0.06	S	S	<=0.5	S	S	<=0.5	S	0.06	S	0.06	S	<=1	S	<=2	S	neg	0.5	S	<=0.25
1052	GPS_RU_1052	21053_8#148	Europe	Russian Federation	2012	≥5y	Cerebrospinal Fluid	8	2233	CC2331	10	16	8	1	17	1	29	32	8	23	0	2	<=0.03	S	S	<=0.03	S	<=0.06	S	<=0.06	S	S	<=0.5	S	S	<=0.5	S	0.06	S	0.06	S	<=1	S	<=2	S	neg	0.5	S	>8
318	GPS_RU_318	21053_8#154	Europe	Russian Federation	2013	≥5y	Cerebrospinal Fluid	8	12823	CC53	2	5	1	11	545	3	14	3	8	3	6	5	<=0.03	S	S	<=0.03	S	<=0.06	S	<=0.06	S	S	<=0.5	S	S	<=0.5	S	0.06	S	0.06	S	<=1	S	<=2	S	neg	0.5	S	<=0.25
838P	GPS_SI_838_P	15608_3#67	Europe	Slovenia	2013	<5y	Blood	8	53	CC53	2	5	1	11	16	3	14	3	8	3	6	5	<=0.03	S	S	<=0.03	S	<=0.06	S	<=0.06	S	S	<=0.5	S	S	<=0.5	S	Flag	Flag	Flag	Flag	Flag	Flag	Flag	Flag	Flag	0.5	S	<=0.25
873P	GPS_SI_873_P	15608_4#1	Europe	Slovenia	2014	<5y	Blood	8	53	CC53	2	5	1	11	16	3	14	3	8	3	6	5	<=0.03	S	S	<=0.03	S	<=0.06	S	<=0.06	S	S	<=0.5	S	S	<=0.5	S	0.06	S	0.06	S	<=1	S	<=2	S	neg	0.5	S	<=0.25
04010/04018	ZA_GPS_SP494	12837_3#80	Africa	South Africa	2005	<5y	Cerebrospinal Fluid	8	53	CC53	2	5	1	11	16	3	14	3	8	3	6	5	<=0.03	S	S	<=0.03	S	<=0.06	S	<=0.06	S	S	<=0.5	S	S	<=0.5	S	0.06	S	0.06	S	<=1	S	<=2	S	neg	0.5	S	<=0.25
05034/05058	ZA_GPS_SP488	12837_3#74	Africa	South Africa	2005	<5y	Cerebrospinal Fluid	8	53	CC53	2	5	1	11	16	3	14	3	8	3	6	5	<=0.03	S	S	<=0.03	S	<=0.06	S	<=0.06	S	S	<=0.5	S	S	<=0.5	S	0.06	S	0.06	S	<=1	S	<=2	S	neg	0.5	S	<=0.25
3287	ZA_GPS_SP422	12837_3#6	Africa	South Africa	2005	<5y	Cerebrospinal Fluid	8	53	CC53	2	5	1	11	16	3	14	3	8	3	6	5	<=0.03	S	S	<=0.03	S	<=0.06	S	<=0.06	S	S	<=0.5	S	S	<=0.5	S	0.06	S	0.06	S	<=1	S	<=2	S	neg	0.5	S	<=0.25
387	ZA_GPS_SP323	12837_1#82	Africa	South Africa	2005	<5y	Blood	8	3847	CC53	65	5	1	11	16	3	14	3	8	3	NEW	5	<=0.03	S	S	<=0.03	S	<=0.06	S	<=0.06	S	S	<=0.5	S	S	<=0.5	S	0.06	S	0.06	S	<=1	S	<=2	S	neg	0.5	S	<=0.25
07166/07278	ZA_GPS_SP601	12837_5#12	Africa	South Africa	2006	<5y	Cerebrospinal Fluid	8	53	CC53	2	5	1	11	16	3	14	3	8	3	6	5	<=0.03	S	S	<=0.03	S	<=0.06	S	<=0.06	S	S	<=0.5	S	S	<=0.5	S	0.06	S	0.06	S	<=1	S	<=2	S	neg	0.5	S	<=0.25
6224	ZA_GPS_SP537	12837_4#35	Africa	South Africa	2006	<5y	Blood	8	3847	CC53	65	5	1	11	16	3	14	3	8	3	NEW	5	<=0.03	S	S	<=0.03	S	<=0.06	S	<=0.06	S	S	<=0.5	S	S	<=0.5	S	0.06	S	0.06	S	<=1	S	<=2	S	neg	0.5	S	<=0.25
6416	GPS_ZA_628	13414_8#11	Africa	South Africa	2006	<5y	Blood	8	1480	CC1480	7	9	15	11	93	1	70	98	8	3	2	5	<=0.03	S	S	<=0.03	S	<=0.06	S	<=0.06	S	S	<=0.5	S	S	<=0.5	S	0.06	S	0.06	S	<=1	S	<=2	S	neg	0.5	S	<=0.25
11076	GPS_ZA_825	13415_5#17	Africa	South Africa	2007	<5y	Blood	8	3847	CC53	65	5	1	11	16	3	14	3	8	3	NEW	5	<=0.03	S	S	<=0.03	S	<=0.06	S	<=0.06	S	S	<=0.5	S	S	<=0.5	S	0.06	S	0.06	S	<=1	S	<=2	S	neg	0.5	S	<=0.25
11204	GPS_ZA_899	13415_5#91	Africa	South Africa	2007	<5y	Blood	8	12542	CC53	2	5	1	367	16	3	14	3	8	3	6	5	<=0.03	S	S	<=0.03	S	<=0.06	S	<=0.06	S	S	<=0.5	S	S	<=0.5	S	0.06	S	0.06	S	<=1	S	<=2	S	neg	0.5	S	<=0.25
12314	GPS_ZA_959	13415_6#55	Africa	South Africa	2007	<5y	Cerebrospinal Fluid	8	3847	CC53	65	5	1	11	16	3	14	3	8	3	NEW	5	<=0.03	S	S	<=0.03	S	<=0.06	S	<=0.06	S	S	<=0.5	S	S	<=0.5	S	0.06	S	0.06	S	<=1	S	<=2	S	neg	0.5	S	<=0.25
14889	GPS_ZA_1341	14555_3#59	Africa	South Africa	2007	<5y	Cerebrospinal Fluid	8	53	CC53	2	5	1	11	16	3	14	3	8	3	6	5	<=0.03	S	S	<=0.03	S	<=0.06	S	<=0.06	S	S	<=0.5	S	S	<=0.5	S	0.06	S	0.06	S	<=1	S	<=2	S	neg	0.5	S	<=0.25
15874/15875	GPS_ZA_1330	14555_3#48	Africa	South Africa	2008	≥5y	Cerebrospinal Fluid	8	53	CC53	2	5	1	11	16	3	14	3	8	3	6	5	<=0.03	S	S	<=0.03	S	<=0.06	S	<=0.06	S	S	<=0.5	S	S	<=0.5	S	0.06	S	0.06	S	<=1	S	<=2	S	neg	0.5	S	<=0.25
16527	GPS_ZA_1419	14257_1#42	Africa	South Africa	2008	<5y	Cerebrospinal Fluid	8	53	CC53	2	5	1	11	16	3	14	3	8	0	6	5	<=0.03	S	S	<=0.03	S	<=0.06	S	<=0.06	S	S	<=0.5	S	S	<=0.5	S	0.06	S	0.06	S	<=1	S	<=2	S	neg	0.5	S	<=0.25
18598	GPS_ZA_1534	14410_8#62	Africa	South Africa	2008	<5y	Blood	8	53	CC53	2	5	1	11	16	3	14	3	8	3	6	5	<=0.03	S	S	<=0.03	S	<=0.06	S	<=0.06	S	S	<=0.5	S	S	<=0.5	S	0.06	S	0.06	S	<=1	S	<=2	S	neg	0.5	S	<=0.25
18702	GPS_ZA_1510	14410_8#38	Africa	South Africa	2008	<5y	Blood	8	53	CC53	2	5	1	11	16	3	14	3	8	3	6	5	<=0.03	S	S	<=0.03	S	<=0.06	S	<=0.06	S	S	<=0.5	S	S	<=0.5	S	0.06	S	0.06	S	<=1	S	<=2	S	neg	0.5	S	<=0.25
21365	GPS_ZA_1069	13415_7#69	Africa	South Africa	2009	<5y	Blood	8	12547	CC53	2	537	1	11	16	3	14	3	8	3	6	5	<=0.03	S	S	<=0.03	S	<=0.06	S	<=0.06	S	S	<=0.5	S	S	<=0.5	S	0.06	S	0.06	S	<=1	S	<=2	S	neg	0.5	S	<=0.25
21820	GPS_ZA_1081	13415_7#81	Africa	South Africa	2009	<5y	Blood	8	53	CC53	2	5	1	11	16	3	14	3	8	3	6	5	<=0.03	S	S	<=0.03	S	<=0.06	S	<=0.06	S	S	<=0.5	S	S	<=0.5	S	0.06	S	0.06	S	<=1	S	<=2	S	neg	0.5	S	<=0.25
26502	GPS_ZA_1155	13415_8#59	Africa	South Africa	2010	<5y	Blood	8	53	CC53	2	5	1	11	16	3	14	3	8	0	6	5	<=0.03	S	S	<=0.03	S	<=0.06	S	<=0.06	S	S	<=0.5	S	S	<=0.5	S	0.06	S	0.06	S	<=1	S	<=2	S	neg	0.5	S	<=0.25
27210	GPS_ZA_1933	14412_2#81	Africa	South Africa	2010	<5y	Blood	8	53	CC53	2	5	1	11	16	3	14	3	8	0	6	5	<=0.03	S	S	<=0.03	S	<=0.06	S	<=0.06	S	S	<=0.5	S	S	<=0.5	S	0.06	S	0.06	S	<=1	S	<=2	S	neg	0.5	S	<=0.25
27428	GPS_ZA_1763	14566_5#6	Africa	South Africa	2010	≥5y	Blood	8	3406	CC3406	7	9	15	11	178	58	70	98	8	3	2	5	<=0.03	S	S	<=0.03	S	<=0.06	S	<=0.06	S	S	<=0.5	S	S	<=0.5	S	0.06	S	0.06	S	<=1	S	<=2	S	neg	0.5	S	<=0.25
30769/30770	GPS_ZA_2029	14566_6#82	Africa	South Africa	2011	<5y	Cerebrospinal Fluid	8	53	CC53	2	5	1	11	16	3	14	3	8	3	6	5	<=0.03	S	S	<=0.03	S	<=0.06	S	<=0.06	S	S	<=0.5	S	S	<=0.5	S	0.06	S	0.06	S	<=1	S	<=2	S	neg	0.5	S	<=0.25
31253	GPS_ZA_2017	14566_6#70	Africa	South Africa	2011	<5y	Cerebrospinal Fluid	8	53	CC53	2	5	1	11	16	3	14	3	8	3	6	5	<=0.03	S	S	<=0.03	S	<=0.06	S	<=0.06	S	S	<=0.5	S	S	<=0.5	S	0.06	S	0.06	S	<=1	S	<=2	S	neg	0.5	S	<=0.25
31423	GPS_ZA_2026	14566_6#79	Africa	South Africa	2011	<5y	Cerebrospinal Fluid	8	3406	CC3406	7	9	15	11	178	58	70	98	8	3	2	5	<=0.03	S	S	<=0.03	S	<=0.06	S	<=0.06	S	S	<=0.5	S	S	<=0.5	S	0.06	S	0.06	S	<=1	S	<=2	S	neg	0.5	S	<=0.25
32794/32878	GPS_ZA_2095	14555_4#53	Africa	South Africa	2011	<5y	Cerebrospinal Fluid	8	53	CC53	2	5	1	11	16	3	14	3	8	3	6	5	<=0.03	S	S	<=0.03	S	<=0.06	S	<=0.06	S	S	<=0.5	S	S	<=0.5	S	0.06	S	0.06	S	<=1	S	<=2	S	neg	0.5	S	<=0.25
32903	GPS_ZA_2497	14913_7#75	Africa	South Africa	2011	<5y	Blood	8	53	CC53	2	5	1	11	16	3	14	3	8	3	6	5	<=0.03	S	S	<=0.03	S	<=0.06	S	<=0.06	S	S	<=0.5	S	S	<=0.5	S	0.06	S	0.06	S	<=1	S	<=2	S	neg	0.5	S	<=0.25
34326	GPS_ZA_2276	14913_2#44	Africa	South Africa	2011	<5y	Blood	8	53	CC53	2	5	1	11	16	3	14	3	8	3	6	5	<=0.03	S	S	<=0.03	S	<=0.06	S	<=0.06	S	S	<=0.5	S	S	<=0.5	S	0.06	S	0.06	S	<=1	S	<=2	S	neg	0.5	S	<=0.25
35218	GPS_ZA_2384	14913_4#57	Africa	South Africa	2012	<5y	Cerebrospinal Fluid	8	10852	CC3406	7	9	15	11	178	3	70	98	8	3	2	5	<=0.03	S	S	<=0.03	S	<=0.06	S	<=0.06	S	S	<=0.5	S	S	<=0.5	S	0.06	S	0.06	S	<=1	S	<=2	S	neg	0.5	S	<=0.25
35235	GPS_ZA_2392	14913_4#65	Africa	South Africa	2012	<5y	Blood	8	53	CC53	2	5	1	11	16	3	14	3	8	3	6	5	<=0.03	S	S	<=0.03	S	<=0.06	S	<=0.06	S	S	<=0.5	S	S	<=0.5	S	0.06	S	0.06	S	<=1	S	<=2	S	neg	0.5	S	<=0.25
35522	GPS_ZA_2386	14913_4#59	Africa	South Africa	2012	<5y	Cerebrospinal Fluid	8	53	CC53	2	5	1	11	16	3	14	3	8	3	6	5	<=0.03	S	S	<=0.03	S	<=0.06	S	<=0.06	S	S	<=0.5	S	S	<=0.5	S	0.06	S	0.06	S	<=1	S	<=2	S	neg	0.5	S	<=0.25
35538	GPS_ZA_2402	14913_4#75	Africa	South Africa	2012	<5y	Cerebrospinal Fluid	8	53	CC53	2	5	1	11	16	3	14	3	8	3	6	5	<=0.03	S	S	<=0.03	S	<=0.06	S	<=0.06	S	S	<=0.5	S	S	<=0.5	S	0.06	S	0.06	S	<=1	S	<=2	S	neg	0.5	S	<=0.25
35677	GPS_ZA_2349	14913_4#22	Africa	South Africa	2012	<5y	Cerebrospinal Fluid	8	3847	CC53	65	5	1	11	16	3	14	3	8	3	NEW	5	<=0.03	S	S	<=0.03	S	<=0.06	S	<=0.06	S	S	<=0.5	S	S	<=0.5	S	0.06	S	0.06	S	<=1	S	<=2	S	neg	0.5	S	<=0.25
35778	GPS_ZA_2397	14913_4#70	Africa	South Africa	2012	<5y	Cerebrospinal Fluid	8	53	CC53	2	5	1	11	16	3	14	3	8	3	6	5	<=0.03	S	S	<=0.03	S	<=0.06	S	<=0.06	S	S	<=0.5	S	S	<=0.5	S	0.06	S	0.06	S	<=1	S	<=2	S	neg	0.5	S	<=0.25
35851	GPS_ZA_2334	14913_4#7	Africa	South Africa	2012	<5y	Cerebrospinal Fluid	8	53	CC53	2	5	1	11	16	3	14	3	8	3	6	5	<=0.03	S	S	<=0.03	S	<=0.06	S	<=0.06	S	S	<=0.5	S	S	<=0.5	S	0.06	S	0.06	S	<=1	S	<=2	S	neg	0.5	S	<=0.25
35922/35925	GPS_ZA_2358	14913_4#31	Africa	South Africa	2012	<5y	Cerebrospinal Fluid	8	53	CC53	2	5	1	11	16	3	14	3	8	3	6	5	<=0.03	S	S	<=0.03	S	<=0.06	S	<=0.06	S	S	<=0.5	S	S	<=0.5	S	0.06	S	0.06	S	<=1	S	<=2	S	neg	0.5	S	<=0.25
36178	GPS_ZA_2375	14913_4#48	Africa	South Africa	2012	<5y	Cerebrospinal Fluid	8	3847	CC53	65	5	1	11	16	3	14	3	8	3	NEW	5	<=0.03	S	S	<=0.03	S	<=0.06	S	<=0.06	S	S	<=0.5	S	S	<=0.5	S	0.06	S	0.06	S	<=1	S	<=2	S	neg	0.5	S	<=0.25
36279	GPS_ZA_2415	14913_4#88	Africa	South Africa	2012	<5y	Cerebrospinal Fluid	8	53	CC53	2	5	1	11	16	3	14	3	8	3	6	5	<=0.03	S	S	<=0.03	S	<=0.06	S	<=0.06	S	S	<=0.5	S	S	<=0.5	S	0.06	S	0.06	S	<=1	S	<=2	S	neg	0.5	S	<=0.25
36442/36444	GPS_ZA_2479	14913_7#57	Africa	South Africa	2012	<5y	Cerebrospinal Fluid	8	53	CC53	2	5	1	11	16	3	14	3	8	3	6	5	<=0.03	S	S	<=0.03	S	<=0.06	S	<=0.06	S	S	<=0.5	S	S	<=0.5	S	0.06	S	0.06	S	<=1	S	<=2	S	neg	0.5	S	<=0.25
36478	GPS_ZA_2503	14913_7#81	Africa	South Africa	2012	<5y	Cerebrospinal Fluid	8	53	CC53	2	5	1	11	16	3	14	3	8	3	6	5	<=0.03	S	S	<=0.03	S	<=0.06	S	<=0.06	S	S	<=0.5	S	S	<=0.5	S	0.06	S	0.06	S	<=1	S	<=2	S	neg	0.5	S	<=0.25
36651/36652/36734	GPS_ZA_2456	14913_7#34	Africa	South Africa	2012	≥5y	Cerebrospinal Fluid	8	4216	ST4216	15	60	34	16	9	14	262	224	8	50	0	0	<=0.03	S	S	<=0.03	S	<=0.06	S	<=0.06	S	S	<=0.5	S	S	<=0.5	S	0.06	S	0.06	S	<=1	S	<=2	S	neg	0.5	S	>8
36994/37003	GPS_ZA_2490	14913_7#68	Africa	South Africa	2012	<5y	Cerebrospinal Fluid	8	53	CC53	2	5	1	11	16	3	14	3	8	3	6	5	<=0.03	S	S	<=0.03	S	<=0.06	S	<=0.06	S	S	<=0.5	S	S	<=0.5	S	0.06	S	0.06	S	<=1	S	<=2	S	neg	0.5	S	<=0.25
38404	GPS_ZA_2517	14913_7#95	Africa	South Africa	2013	<5y	Cerebrospinal Fluid	8	53	CC53	2	5	1	11	16	3	14	3	8	3	6	5	<=0.03	S	S	<=0.03	S	<=0.06	S	<=0.06	S	S	<=0.5	S	S	<=0.5	S	0.06	S	0.06	S	<=1	S	<=2	S	neg	0.5	S	<=0.25
38512/38519	GPS_ZA_2609	14936_4#92	Africa	South Africa	2013	<5y	Cerebrospinal Fluid	8	53	CC53	2	5	1	11	16	3	14	3	8	3	6	5	<=0.03	S	S	<=0.03	S	<=0.06	S	<=0.06	S	S	<=0.5	S	S	<=0.5	S	0.06	S	0.06	S	<=1	S	<=2	S	neg	0.5	S	<=0.25
38835/38857	GPS_ZA_2560	14936_4#43	Africa	South Africa	2013	<5y	Cerebrospinal Fluid	8	53	CC53	2	5	1	11	16	3	14	3	8	3	6	5	<=0.03	S	S	<=0.03	S	<=0.06	S	<=0.06	S	S	<=0.5	S	S	<=0.5	S	0.06	S	0.06	S	<=1	S	<=2	S	neg	0.5	S	<=0.25
38942	GPS_ZA_2561	14936_4#44	Africa	South Africa	2013	<5y	Blood	8	3847	CC53	65	5	1	11	16	3	14	3	8	3	NEW	5	<=0.03	S	S	<=0.03	S	<=0.06	S	<=0.06	S	S	<=0.5	S	S	<=0.5	S	0.06	S	0.06	S	<=1	S	<=2	S	neg	0.5	S	<=0.25
38990	GPS_ZA_2570	14936_4#53	Africa	South Africa	2013	≥5y	Blood	8	53	CC53	2	5	1	11	16	3	14	3	8	3	6	5	<=0.03	S	S	<=0.03	S	<=0.06	S	<=0.06	S	S	<=0.5	S	S	<=0.5	S	0.06	S	0.06	S	<=1	S	<=2	S	neg	0.5	S	<=0.25
39017	GPS_ZA_2594	14936_4#77	Africa	South Africa	2013	<5y	Cerebrospinal Fluid	8	3847	CC53	65	5	1	11	16	3	14	3	8	3	NEW	5	<=0.03	S	S	<=0.03	S	<=0.06	S	<=0.06	S	S	<=0.5	S	S	<=0.5	S	0.06	S	0.06	S	<=1	S	<=2	S	neg	0.5	S	<=0.25
39215	GPS_ZA_2548	14936_4#31	Africa	South Africa	2013	<5y	Cerebrospinal Fluid	8	3847	CC53	65	5	1	11	16	3	14	3	8	3	NEW	5	<=0.03	S	S	<=0.03	S	<=0.06	S	<=0.06	S	S	<=0.5	S	S	<=0.5	S	0.06	S	0.06	S	<=1	S	<=2	S	neg	0.5	S	<=0.25
39222	GPS_ZA_2556	14936_4#39	Africa	South Africa	2013	≥5y	Cerebrospinal Fluid	8	4216	ST4216	15	60	34	16	9	14	262	224	8	50	0	0	<=0.03	S	S	<=0.03	S	<=0.06	S	<=0.06	S	S	<=0.5	S	S	<=0.5	S	0.06	S	0.06	S	<=1	S	<=2	S	neg	0.5	S	>8
39381	GPS_ZA_2573	14936_4#56	Africa	South Africa	2013	<5y	Blood	8	53	CC53	2	5	1	11	16	3	14	3	8	3	6	5	<=0.03	S	S	<=0.03	S	<=0.06	S	<=0.06	S	S	<=0.5	S	S	<=0.5	S	0.06	S	0.06	S	<=1	S	<=2	S	neg	0.5	S	<=0.25
39521	GPS_ZA_2693	14913_5#81	Africa	South Africa	2013	<5y	Blood	8	53	CC53	2	5	1	11	16	3	14	3	8	3	6	5	<=0.03	S	S	<=0.03	S	<=0.06	S	<=0.06	S	S	<=0.5	S	S	<=0.5	S	0.06	S	0.06	S	<=1	S	<=2	S	neg	0.5	S	<=0.25
39752	GPS_ZA_2663	14913_5#51	Africa	South Africa	2013	<5y	Other	8	53	CC53	2	5	1	11	16	3	14	3	8	3	6	5	<=0.03	S	S	<=0.03	S	<=0.06	S	<=0.06	S	S	<=0.5	S	S	<=0.5	S	0.06	S	0.06	S	<=1	S	<=2	S	neg	0.5	S	<=0.25
40186	GPS_ZA_2667	14913_5#55	Africa	South Africa	2013	<5y	Blood	8	53	CC53	2	5	1	11	16	3	14	3	8	3	6	5	<=0.03	S	S	<=0.03	S	<=0.06	S	<=0.06	S	S	<=0.5	S	S	<=0.5	S	0.06	S	0.06	S	<=1	S	<=2	S	neg	0.5	S	<=0.25
40202	GPS_ZA_2675	14913_5#63	Africa	South Africa	2013	<5y	Blood	8	53	CC53	2	5	1	11	16	3	14	3	8	3	6	5	<=0.03	S	S	<=0.03	S	<=0.06	S	<=0.06	S	S	<=0.5	S	S	<=0.5	S	0.06	S	0.06	S	<=1	S	<=2	S	neg	0.5	S	<=0.25
40245/40246	GPS_ZA_2628	14913_5#16	Africa	South Africa	2013	<5y	Cerebrospinal Fluid	8	53	CC53	2	5	1	11	16	3	14	3	8	3	6	5	<=0.03	S	S	<=0.03	S	<=0.06	S	<=0.06	S	S	<=0.5	S	S	<=0.5	S	0.06	S	0.06	S	<=1	S	<=2	S	neg	0.5	S	<=0.25
40501	GPS_ZA_2759	14913_6#65	Africa	South Africa	2013	<5y	Blood	8	53	CC53	2	5	1	11	16	3	14	3	8	3	6	5	<=0.03	S	S	<=0.03	S	<=0.06	S	<=0.06	S	S	<=0.5	S	S	<=0.5	S	0.06	S	0.06	S	<=1	S	<=2	S	neg	0.5	S	<=0.25
40533	GPS_ZA_2777	14913_6#89	Africa	South Africa	2013	<5y	Cerebrospinal Fluid	8	53	CC53	2	5	1	11	16	3	14	3	8	3	6	5	<=0.03	S	S	<=0.03	S	<=0.06	S	<=0.06	S	S	<=0.5	S	S	<=0.5	S	0.06	S	0.06	S	<=1	S	<=2	S	neg	0.5	S	<=0.25
40552/40553	GPS_ZA_2716	14913_6#9	Africa	South Africa	2013	<5y	Cerebrospinal Fluid	8	53	CC53	2	5	1	11	16	3	14	3	8	3	6	5	<=0.03	S	S	<=0.03	S	<=0.06	S	<=0.06	S	S	<=0.5	S	S	<=0.5	S	0.06	S	0.06	S	<=1	S	<=2	S	neg	0.5	S	<=0.25
40667	GPS_ZA_2710	14913_6#3	Africa	South Africa	2013	<5y	Cerebrospinal Fluid	8	3847	CC53	65	5	1	11	16	3	14	3	8	3	NEW	5	<=0.03	S	S	<=0.03	S	<=0.06	S	<=0.06	S	S	<=0.5	S	S	<=0.5	S	0.06	S	0.06	S	<=1	S	<=2	S	neg	0.5	S	<=0.25
40678/40681	GPS_ZA_2743	14913_6#36	Africa	South Africa	2013	<5y	Cerebrospinal Fluid	8	53	CC53	2	5	1	11	16	3	14	3	8	3	6	5	<=0.03	S	S	<=0.03	S	<=0.06	S	<=0.06	S	S	<=0.5	S	S	<=0.5	S	0.06	S	0.06	S	<=1	S	<=2	S	neg	0.5	S	<=0.25
41643/41644	GPS_ZA_2816	17175_7#20	Africa	South Africa	2014	<5y	Cerebrospinal Fluid	8	53	CC53	2	5	1	11	16	3	14	3	8	0	6	5	<=0.03	S	S	<=0.03	S	<=0.06	S	<=0.06	S	S	<=0.5	S	S	<=0.5	S	0.06	S	0.06	S	<=1	S	<=2	S	neg	0.5	S	<=0.25
41658	GPS_ZA_2830	17175_7#36	Africa	South Africa	2014	<5y	Cerebrospinal Fluid	8	53	CC53	2	5	1	11	16	3	14	3	8	3	6	5	<=0.03	S	S	<=0.03	S	<=0.06	S	<=0.06	S	S	<=0.5	S	S	<=0.5	S	0.06	S	0.06	S	<=1	S	<=2	S	neg	0.5	S	<=0.25
41932	GPS_ZA_2804	17150_5#88	Africa	South Africa	2014	<5y	Cerebrospinal Fluid	8	3847	CC53	65	5	1	11	16	3	14	3	8	3	NEW	5	<=0.03	S	S	<=0.03	S	<=0.06	S	<=0.06	S	S	<=0.5	S	S	<=0.5	S	0.06	S	0.06	S	<=1	S	<=2	S	neg	0.5	S	<=0.25
41964	GPS_ZA_2967	17175_8#86	Africa	South Africa	2014	<5y	Blood	8	53	CC53	2	5	1	11	16	3	14	3	8	3	6	5	<=0.03	S	S	<=0.03	S	<=0.06	S	<=0.06	S	S	<=0.5	S	S	<=0.5	S	0.06	S	0.06	S	<=1	S	<=2	S	neg	0.5	S	<=0.25
42027	GPS_ZA_2793	17150_5#49	Africa	South Africa	2014	<5y	Cerebrospinal Fluid	8	53	CC53	2	5	1	11	16	3	14	3	8	3	NEW	5	<=0.03	S	S	<=0.03	S	<=0.06	S	<=0.06	S	S	<=0.5	S	S	<=0.5	S	0.06	S	0.06	S	<=1	S	<=2	S	neg	0.5	S	<=0.25
42049/42051	GPS_ZA_2844	17175_7#51	Africa	South Africa	2014	<5y	Cerebrospinal Fluid	8	53	CC53	2	5	1	11	16	3	14	3	8	3	6	5	<=0.03	S	S	<=0.03	S	<=0.06	S	<=0.06	S	S	<=0.5	S	S	<=0.5	S	0.06	S	0.06	S	<=1	S	<=2	S	neg	0.5	S	<=0.25
42252	GPS_ZA_2896	17175_8#14	Africa	South Africa	2014	<5y	Cerebrospinal Fluid	8	53	CC53	2	5	1	11	16	3	14	3	8	3	6	5	<=0.03	S	S	<=0.03	S	<=0.06	S	<=0.06	S	S	<=0.5	S	S	<=0.5	S	0.06	S	0.06	S	<=1	S	<=2	S	neg	0.5	S	<=0.25
42310	GPS_ZA_2935	17175_8#54	Africa	South Africa	2014	<5y	Blood	8	53	CC53	2	5	1	11	16	3	14	3	8	3	6	5	<=0.03	S	S	<=0.03	S	<=0.06	S	<=0.06	S	S	<=0.5	S	S	<=0.5	S	0.06	S	0.06	S	<=1	S	<=2	S	neg	0.5	S	<=0.25
42333	GPS_ZA_2927	17175_8#46	Africa	South Africa	2014	<5y	Cerebrospinal Fluid	8	53	CC53	2	5	1	11	16	3	14	3	8	3	6	5	<=0.03	S	S	<=0.03	S	<=0.06	S	<=0.06	S	S	<=0.5	S	S	<=0.5	S	0.06	S	0.06	S	<=1	S	<=2	S	neg	0.5	S	<=0.25
42345	GPS_ZA_2886	17175_8#4	Africa	South Africa	2014	<5y	Blood	8	53	CC53	2	5	1	11	16	3	14	3	8	3	6	5	<=0.03	S	S	<=0.03	S	<=0.06	S	<=0.06	S	S	<=0.5	S	S	<=0.5	S	0.06	S	0.06	S	<=1	S	<=2	S	neg	0.5	S	<=0.25
42452	GPS_ZA_2828	17175_7#33	Africa	South Africa	2014	<5y	Blood	8	53	CC53	2	5	1	11	16	3	14	3	8	3	6	5	<=0.03	S	S	<=0.03	S	<=0.06	S	<=0.06	S	S	<=0.5	S	S	<=0.5	S	0.06	S	0.06	S	<=1	S	<=2	S	neg	0.5	S	<=0.25
42497	GPS_ZA_2831	17175_7#37	Africa	South Africa	2014	<5y	Cerebrospinal Fluid	8	3847	CC53	65	5	1	11	16	3	14	3	8	3	NEW	5	<=0.03	S	S	<=0.03	S	<=0.06	S	<=0.06	S	S	<=0.5	S	S	<=0.5	S	0.06	S	0.06	S	<=1	S	<=2	S	neg	0.5	S	<=0.25
42902	GPS_ZA_2908	17175_8#26	Africa	South Africa	2014	<5y	Cerebrospinal Fluid	8	53	CC53	2	5	1	11	16	3	14	3	8	3	6	5	<=0.03	S	S	<=0.03	S	<=0.06	S	<=0.06	S	S	<=0.5	S	S	<=0.5	S	0.06	S	0.06	S	<=1	S	<=2	S	neg	0.5	S	<=0.25
42903	GPS_ZA_2916	17175_8#34	Africa	South Africa	2014	<5y	Blood	8	53	CC53	2	5	1	11	16	3	14	3	8	3	6	5	<=0.03	S	S	<=0.03	S	<=0.06	S	<=0.06	S	S	<=0.5	S	S	<=0.5	S	0.06	S	0.06	S	<=1	S	<=2	S	neg	0.5	S	<=0.25
43066	GPS_ZA_2917	17175_8#35	Africa	South Africa	2014	≥5y	Cerebrospinal Fluid	8	53	CC53	2	5	1	11	16	3	14	3	8	3	6	5	<=0.03	S	S	<=0.03	S	<=0.06	S	<=0.06	S	S	<=0.5	S	S	<=0.5	S	0.06	S	0.06	S	<=1	S	<=2	S	neg	0.5	S	<=0.25
43599	GPS_ZA_2934	17175_8#53	Africa	South Africa	2014	<5y	Blood	8	53	CC53	2	5	1	11	16	3	14	3	8	3	6	5	<=0.03	S	S	<=0.03	S	<=0.06	S	<=0.06	S	S	<=0.5	S	S	<=0.5	S	0.06	S	0.06	S	<=1	S	<=2	S	neg	0.5	S	<=0.25
43607/43608	GPS_ZA_3047	17138_3#5	Africa	South Africa	2014	<5y	Cerebrospinal Fluid	8	11074	CC53	2	5	1	11	16	581	14	3	8	3	6	5	<=0.03	S	S	<=0.03	S	<=0.06	S	<=0.06	S	S	<=0.5	S	S	<=0.5	S	0.06	S	0.06	S	<=1	S	<=2	S	neg	0.5	S	<=0.25
43645	GPS_ZA_3017	17150_6#51	Africa	South Africa	2014	<5y	Blood	8	53	CC53	2	5	1	11	16	3	14	3	8	3	6	5	<=0.03	S	S	<=0.03	S	<=0.06	S	<=0.06	S	S	<=0.5	S	S	<=0.5	S	0.06	S	0.06	S	<=1	S	<=2	S	neg	0.5	S	<=0.25
44558	GPS_ZA_3056	17138_3#32	Africa	South Africa	2014	<5y	Blood	8	53	CC53	2	5	1	11	16	3	14	3	8	3	6	5	<=0.03	S	S	<=0.03	S	<=0.06	S	<=0.06	S	S	<=0.5	S	S	<=0.5	S	0.06	S	0.06	S	<=1	S	<=2	S	neg	0.5	S	<=0.25
44636/44728	GPS_ZA_5049	42139_2#73	Africa	South Africa	2015	<5y	Cerebrospinal Fluid	8	53	CC53	2	5	1	11	16	3	14	3	8	3	6	5	<=0.03	S	S	<=0.03	S	<=0.06	S	<=0.06	S	S	<=0.5	S	S	<=0.5	S	0.06	S	0.06	S	<=1	S	<=2	S	neg	0.5	S	<=0.25
44637	GPS_ZA_5050	42139_2#75	Africa	South Africa	2015	<5y	Cerebrospinal Fluid	8	53	CC53	2	5	1	11	16	3	14	3	8	3	6	5	<=0.03	S	S	<=0.03	S	<=0.06	S	<=0.06	S	S	<=0.5	S	S	<=0.5	S	0.06	S	0.06	S	<=1	S	<=2	S	neg	0.5	S	<=0.25
44892	GPS_ZA_5073	42139_2#167	Africa	South Africa	2015	<5y	Blood	8	53	CC53	2	5	1	11	16	3	14	3	8	3	6	5	<=0.03	S	S	<=0.03	S	<=0.06	S	<=0.06	S	S	<=0.5	S	S	<=0.5	S	Flag	Flag	Flag	Flag	Flag	Flag	Flag	Flag	Flag	0.5	S	<=0.25
44897	GPS_ZA_5317	42139_2#369	Africa	South Africa	2015	<5y	Cerebrospinal Fluid	8	53	CC53	2	5	1	11	16	3	14	3	8	3	6	5	<=0.03	S	S	<=0.03	S	<=0.06	S	<=0.06	S	S	<=0.5	S	S	<=0.5	S	0.06	S	0.06	S	<=1	S	<=2	S	neg	0.5	S	<=0.25
44954/44962	GPS_ZA_5104	42139_2#271	Africa	South Africa	2015	<5y	Cerebrospinal Fluid	8	53	CC53	2	5	1	11	16	3	14	3	8	3	6	5	<=0.03	S	S	<=0.03	S	<=0.06	S	<=0.06	S	S	<=0.5	S	S	<=0.5	S	0.06	S	0.06	S	<=1	S	<=2	S	neg	0.5	S	<=0.25
44975	GPS_ZA_5079	42139_2#195	Africa	South Africa	2015	<5y	Cerebrospinal Fluid	8	53	CC53	2	5	1	11	16	3	14	3	8	3	6	5	<=0.03	S	S	<=0.03	S	<=0.06	S	<=0.06	S	S	<=0.5	S	S	<=0.5	S	0.06	S	0.06	S	<=1	S	<=2	S	neg	0.5	S	<=0.25
45279/45282	GPS_ZA_5111	42139_2#301	Africa	South Africa	2015	<5y	Cerebrospinal Fluid	8	53	CC53	2	5	1	11	16	3	14	3	8	0	6	5	<=0.03	S	S	<=0.03	S	<=0.06	S	<=0.06	S	S	<=0.5	S	S	<=0.5	S	0.06	S	0.06	S	<=1	S	<=2	S	neg	0.5	S	<=0.25
45304	GPS_ZA_5113	42139_2#9	Africa	South Africa	2015	<5y	Blood	8	53	CC53	2	5	1	11	16	3	14	3	8	3	6	5	<=0.03	S	S	<=0.03	S	<=0.06	S	<=0.06	S	S	<=0.5	S	S	<=0.5	S	0.06	S	0.06	S	<=1	S	<=2	S	neg	0.5	S	<=0.25
45356	GPS_ZA_5117	42139_2#325	Africa	South Africa	2015	≥5y	Blood	8	53	CC53	2	5	1	11	16	3	14	3	8	3	6	5	<=0.03	S	S	<=0.03	S	<=0.06	S	<=0.06	S	S	<=0.5	S	S	<=0.5	S	0.06	S	0.06	S	<=1	S	<=2	S	neg	0.5	S	<=0.25
45452	GPS_ZA_5319	42139_2#371	Africa	South Africa	2015	<5y	Cerebrospinal Fluid	8	53	CC53	2	5	1	11	16	3	14	3	8	3	6	5	<=0.03	S	S	<=0.03	S	<=0.06	S	<=0.06	S	S	<=0.5	S	S	<=0.5	S	0.06	S	0.06	S	<=1	S	<=2	S	neg	0.5	S	<=0.25
45456	GPS_ZA_5128	42139_2#362	Africa	South Africa	2015	<5y	Cerebrospinal Fluid	8	3847	CC53	65	5	1	11	16	3	14	3	8	3	NEW	5	<=0.03	S	S	<=0.03	S	<=0.06	S	<=0.06	S	S	<=0.5	S	S	<=0.5	S	0.06	S	0.06	S	<=1	S	<=2	S	neg	0.5	S	<=0.25
45567/45568	GPS_ZA_5137	42139_2#14	Africa	South Africa	2015	<5y	Cerebrospinal Fluid	8	53	CC53	2	5	1	11	16	3	14	3	8	3	6	5	<=0.03	S	S	<=0.03	S	<=0.06	S	<=0.06	S	S	<=0.5	S	S	<=0.5	S	0.06	S	0.06	S	<=1	S	<=2	S	neg	0.5	S	<=0.25
45577/45579	GPS_ZA_5156	42139_2#100	Africa	South Africa	2015	<5y	Cerebrospinal Fluid	8	53	CC53	2	5	1	11	16	3	14	3	8	3	6	5	<=0.03	S	S	<=0.03	S	<=0.06	S	<=0.06	S	S	<=0.5	S	S	<=0.5	S	0.06	S	0.06	S	<=1	S	<=2	S	neg	0.5	S	<=0.25
45585	GPS_ZA_5141	42139_2#38	Africa	South Africa	2015	<5y	Blood	8	53	CC53	2	5	1	11	16	3	14	3	8	3	6	5	<=0.03	S	S	<=0.03	S	<=0.06	S	<=0.06	S	S	<=0.5	S	S	<=0.5	S	0.06	S	0.06	S	<=1	S	<=2	S	neg	0.5	S	<=0.25
45758	GPS_ZA_5151	42139_2#74	Africa	South Africa	2015	<5y	Blood	8	53	CC53	2	5	1	11	16	3	14	3	8	3	6	5	<=0.03	S	S	<=0.03	S	<=0.06	S	<=0.06	S	S	<=0.5	S	S	<=0.5	S	0.06	S	0.06	S	<=1	S	<=2	S	neg	0.5	S	<=0.25
45760	GPS_ZA_5152	42139_2#76	Africa	South Africa	2015	<5y	Blood	8	53	CC53	2	5	1	11	16	3	14	3	8	3	6	5	<=0.03	S	S	<=0.03	S	<=0.06	S	<=0.06	S	S	<=0.5	S	S	<=0.5	S	0.06	S	0.06	S	<=1	S	<=2	S	neg	0.5	S	<=0.25
45977	GPS_ZA_5173	42139_2#166	Africa	South Africa	2015	<5y	Cerebrospinal Fluid	8	53	CC53	2	5	1	11	16	3	14	3	8	3	6	5	<=0.03	S	S	<=0.03	S	<=0.06	S	<=0.06	S	S	<=0.5	S	S	<=0.5	S	0.06	S	0.06	S	<=1	S	<=2	S	neg	0.5	S	<=0.25
46093	GPS_ZA_5187	42139_2#226	Africa	South Africa	2015	<5y	Cerebrospinal Fluid	8	53	CC53	2	5	1	11	16	3	14	3	8	3	6	5	<=0.03	S	S	<=0.03	S	<=0.06	S	<=0.06	S	S	<=0.5	S	S	<=0.5	S	0.06	S	0.06	S	<=1	S	<=2	S	neg	0.5	S	<=0.25
46113	GPS_ZA_5189	42139_2#230	Africa	South Africa	2015	<5y	Cerebrospinal Fluid	8	53	CC53	2	5	1	11	16	3	14	3	8	3	6	5	<=0.03	S	S	<=0.03	S	<=0.06	S	<=0.06	S	S	<=0.5	S	S	<=0.5	S	0.06	S	0.06	S	<=1	S	<=2	S	neg	0.5	S	<=0.25
46179	GPS_ZA_5193	42139_2#238	Africa	South Africa	2015	<5y	Cerebrospinal Fluid	8	53	CC53	2	5	1	11	16	3	14	3	8	3	6	5	<=0.03	S	S	<=0.03	S	<=0.06	S	<=0.06	S	S	<=0.5	S	S	<=0.5	S	0.06	S	0.06	S	<=1	S	<=2	S	neg	0.5	S	<=0.25
46336	GPS_ZA_5207	42139_2#298	Africa	South Africa	2015	<5y	Cerebrospinal Fluid	8	53	CC53	2	5	1	11	16	3	14	3	8	3	6	5	<=0.03	S	S	<=0.03	S	<=0.06	S	<=0.06	S	S	<=0.5	S	S	<=0.5	S	0.06	S	0.06	S	<=1	S	<=2	S	neg	0.5	S	<=0.25
46346	GPS_ZA_5208	42139_2#300	Africa	South Africa	2015	<5y	Blood	8	53	CC53	2	5	1	11	16	3	14	3	8	3	6	5	<=0.03	S	S	<=0.03	S	<=0.06	S	<=0.06	S	S	<=0.5	S	S	<=0.5	S	0.06	S	0.06	S	<=1	S	<=2	S	neg	0.5	S	<=0.25
46413	GPS_ZA_5325	42139_2#20	Africa	South Africa	2015	<5y	Cerebrospinal Fluid	8	53	CC53	2	5	1	11	16	3	14	3	8	3	6	5	<=0.03	S	S	<=0.03	S	<=0.06	S	<=0.06	S	S	<=0.5	S	S	<=0.5	S	0.06	S	0.06	S	<=1	S	<=2	S	neg	0.5	S	<=0.25
46476	GPS_ZA_5224	42139_2#363	Africa	South Africa	2015	<5y	Cerebrospinal Fluid	8	53	CC53	2	5	1	11	16	3	14	3	8	3	6	5	<=0.03	S	S	<=0.03	S	<=0.06	S	<=0.06	S	S	<=0.5	S	S	<=0.5	S	0.06	S	0.06	S	<=1	S	<=2	S	neg	0.5	S	<=0.25
46607	GPS_ZA_5230	42139_2#23	Africa	South Africa	2015	<5y	Blood	8	1480	CC1480	7	9	15	11	91	1	70	98	8	3	2	0	<=0.03	S	S	<=0.03	S	<=0.06	S	<=0.06	S	S	<=0.5	S	S	<=0.5	S	0.06	S	0.06	S	<=1	S	<=2	S	neg	0.5	S	<=0.25
46625/46673	GPS_ZA_5233	42139_2#27	Africa	South Africa	2015	<5y	Cerebrospinal Fluid	8	53	CC53	2	5	1	11	16	3	14	3	8	3	6	5	<=0.03	S	S	<=0.03	S	<=0.06	S	<=0.06	S	S	<=0.5	S	S	<=0.5	S	0.06	S	0.06	S	<=1	S	<=2	S	neg	0.5	S	<=0.25
46639	GPS_ZA_5237	42139_2#51	Africa	South Africa	2015	<5y	Cerebrospinal Fluid	8	53	CC53	2	5	1	11	16	3	14	3	8	3	6	5	<=0.03	S	S	<=0.03	S	<=0.06	S	<=0.06	S	S	<=0.5	S	S	<=0.5	S	0.06	S	0.06	S	<=1	S	<=2	S	neg	0.5	S	<=0.25
46929	GPS_ZA_5255	42139_2#119	Africa	South Africa	2015	<5y	Cerebrospinal Fluid	8	53	CC53	2	5	1	11	16	3	14	3	8	3	6	5	<=0.03	S	S	<=0.03	S	<=0.06	S	<=0.06	S	S	<=0.5	S	S	<=0.5	S	0.06	S	0.06	S	<=1	S	<=2	S	neg	0.5	S	<=0.25
46982	GPS_ZA_5258	42139_2#125	Africa	South Africa	2015	<5y	Blood	8	53	CC53	2	5	1	11	16	3	14	3	8	3	NEW	5	<=0.03	S	S	<=0.03	S	<=0.06	S	<=0.06	S	S	<=0.5	S	S	<=0.5	S	0.06	S	0.06	S	<=1	S	<=2	S	neg	0.5	S	<=0.25
47177	GPS_ZA_5287	42139_2#247	Africa	South Africa	2015	<5y	Blood	8	53	CC53	2	5	1	11	16	3	14	3	8	3	6	5	<=0.03	S	S	<=0.03	S	<=0.06	S	<=0.06	S	S	<=0.5	S	S	<=0.5	S	0.06	S	0.06	S	<=1	S	<=2	S	neg	0.5	S	<=0.25
47211	GPS_ZA_5288	42139_2#249	Africa	South Africa	2015	<5y	Blood	8	3847	CC53	65	5	1	11	16	3	14	3	8	3	NEW	5	<=0.03	S	S	<=0.03	S	<=0.06	S	<=0.06	S	S	<=0.5	S	S	<=0.5	S	0.06	S	0.06	S	<=1	S	<=2	S	neg	0.5	S	<=0.25
47525	GPS_ZA_5597	43380_1#353	Africa	South Africa	2016	<5y	Blood	8	53	CC53	2	5	1	11	16	3	14	3	8	3	6	5	<=0.03	S	S	<=0.03	S	<=0.06	S	<=0.06	S	S	<=0.5	S	S	<=0.5	S	0.06	S	0.06	S	<=1	S	<=2	S	neg	0.5	S	<=0.25
48018	GPS_ZA_5371	42139_2#192	Africa	South Africa	2016	<5y	Cerebrospinal Fluid	8	53	CC53	2	5	1	11	16	3	14	3	8	3	6	5	<=0.03	S	S	<=0.03	S	<=0.06	S	<=0.06	S	S	<=0.5	S	S	<=0.5	S	0.06	S	0.06	S	<=1	S	<=2	S	neg	0.5	S	<=0.25
48087	GPS_ZA_5376	42139_2#218	Africa	South Africa	2016	<5y	Cerebrospinal Fluid	8	53	CC53	2	5	1	11	16	3	14	3	8	3	6	5	<=0.03	S	S	<=0.03	S	<=0.06	S	<=0.06	S	S	<=0.5	S	S	<=0.5	S	0.06	S	0.06	S	<=1	S	<=2	S	neg	0.5	S	<=0.25
48157	GPS_ZA_5382	42139_2#246	Africa	South Africa	2016	<5y	Cerebrospinal Fluid	8	53	CC53	2	5	1	11	16	3	14	3	8	3	6	5	<=0.03	S	S	<=0.03	S	<=0.06	S	<=0.06	S	S	<=0.5	S	S	<=0.5	S	0.06	S	0.06	S	<=1	S	<=2	S	neg	0.5	S	<=0.25
48277/48311	GPS_ZA_5391	42139_2#280	Africa	South Africa	2016	<5y	Cerebrospinal Fluid	8	53	CC53	2	5	1	11	16	3	14	3	8	3	6	5	<=0.03	S	S	<=0.03	S	<=0.06	S	<=0.06	S	S	<=0.5	S	S	<=0.5	S	0.06	S	0.06	S	<=1	S	<=2	S	neg	0.5	S	<=0.25
48308	GPS_ZA_5397	42139_2#308	Africa	South Africa	2016	<5y	Blood	8	53	CC53	2	5	1	11	16	3	14	3	8	3	6	5	<=0.03	S	S	<=0.03	S	<=0.06	S	<=0.06	S	S	<=0.5	S	S	<=0.5	S	0.06	S	0.06	S	<=1	S	<=2	S	neg	0.5	S	<=0.25
48341	GPS_ZA_5401	42139_2#316	Africa	South Africa	2016	<5y	Cerebrospinal Fluid	8	53	CC53	2	5	1	11	16	3	14	3	8	3	6	5	<=0.03	S	S	<=0.03	S	<=0.06	S	<=0.06	S	S	<=0.5	S	S	<=0.5	S	0.06	S	0.06	S	<=1	S	<=2	S	neg	0.5	S	<=0.25
48368/48422	GPS_ZA_5402	42139_2#318	Africa	South Africa	2016	<5y	Cerebrospinal Fluid	8	53	CC53	2	5	1	11	16	3	14	3	8	3	6	5	<=0.03	S	S	<=0.03	S	<=0.06	S	<=0.06	S	S	<=0.5	S	S	<=0.5	S	0.06	S	0.06	S	<=1	S	<=2	S	neg	0.5	S	<=0.25
48386	GPS_ZA_5404	42139_2#338	Africa	South Africa	2016	<5y	Cerebrospinal Fluid	8	53	CC53	2	5	1	11	16	3	14	3	8	3	6	5	<=0.03	S	S	<=0.03	S	<=0.06	S	<=0.06	S	S	<=0.5	S	S	<=0.5	S	0.06	S	0.06	S	<=1	S	<=2	S	neg	0.5	S	<=0.25
48394	GPS_ZA_5407	42139_2#344	Africa	South Africa	2016	<5y	Cerebrospinal Fluid	8	53	CC53	2	5	1	11	16	3	14	3	8	3	6	5	<=0.03	S	S	<=0.03	S	<=0.06	S	<=0.06	S	S	<=0.5	S	S	<=0.5	S	0.06	S	0.06	S	<=1	S	<=2	S	neg	0.5	S	<=0.25
48559	GPS_ZA_5429	43380_1#69	Africa	South Africa	2016	<5y	Cerebrospinal Fluid	8	53	CC53	2	5	1	11	16	3	14	3	8	3	6	5	<=0.03	S	S	<=0.03	S	<=0.06	S	<=0.06	S	S	<=0.5	S	S	<=0.5	S	0.06	S	0.06	S	<=1	S	<=2	S	neg	0.5	S	<=0.25
48726	GPS_ZA_5616	43380_1#55	Africa	South Africa	2016	<5y	Blood	8	53	CC53	2	5	1	11	16	3	14	3	8	3	6	5	<=0.03	S	S	<=0.03	S	<=0.06	S	<=0.06	S	S	<=0.5	S	S	<=0.5	S	0.06	S	0.06	S	<=1	S	<=2	S	neg	0.5	S	<=0.25
48728/48729	GPS_ZA_5443	43380_1#111	Africa	South Africa	2016	<5y	Cerebrospinal Fluid	8	53	CC53	2	5	1	11	16	3	14	3	8	3	6	5	<=0.03	S	S	<=0.03	S	<=0.06	S	<=0.06	S	S	<=0.5	S	S	<=0.5	S	0.06	S	0.06	S	<=1	S	<=2	S	neg	0.5	S	<=0.25
48895	GPS_ZA_5460	43380_1#193	Africa	South Africa	2016	<5y	Cerebrospinal Fluid	8	53	CC53	2	5	1	11	16	3	14	3	8	3	6	5	<=0.03	S	S	<=0.03	S	<=0.06	S	<=0.06	S	S	<=0.5	S	S	<=0.5	S	0.06	S	0.06	S	<=1	S	<=2	S	neg	0.5	S	<=0.25
48913	GPS_ZA_5464	43380_1#201	Africa	South Africa	2016	<5y	Blood	8	53	CC53	2	5	1	11	16	3	14	3	8	3	6	5	<=0.03	S	S	<=0.03	S	<=0.06	S	<=0.06	S	S	<=0.5	S	S	<=0.5	S	0.06	S	0.06	S	<=1	S	<=2	S	neg	0.5	S	<=0.25
49242	GPS_ZA_5479	43380_1#263	Africa	South Africa	2016	<5y	Cerebrospinal Fluid	8	53	CC53	2	5	1	11	16	3	14	3	8	3	6	5	<=0.03	S	S	<=0.03	S	<=0.06	S	<=0.06	S	S	<=0.5	S	S	<=0.5	S	0.06	S	0.06	S	<=1	S	<=2	S	neg	0.5	S	<=0.25
49407	GPS_ZA_5490	43380_1#301	Africa	South Africa	2016	<5y	Blood	8	53	CC53	2	5	1	11	16	3	14	3	8	3	6	5	<=0.03	S	S	<=0.03	S	<=0.06	S	<=0.06	S	S	<=0.5	S	S	<=0.5	S	0.06	S	0.06	S	<=1	S	<=2	S	neg	0.5	S	<=0.25
49445	GPS_ZA_5492	43380_1#321	Africa	South Africa	2016	<5y	Blood	8	53	CC53	2	5	1	11	16	3	14	3	8	3	6	5	<=0.03	S	S	<=0.03	S	<=0.06	S	<=0.06	S	S	<=0.5	S	S	<=0.5	S	0.06	S	0.06	S	<=1	S	<=2	S	neg	0.5	S	<=0.25
49494	GPS_ZA_5496	43380_1#329	Africa	South Africa	2016	<5y	Blood	8	53	CC53	2	5	1	11	16	3	14	3	8	3	6	5	<=0.03	S	S	<=0.03	S	<=0.06	S	<=0.06	S	S	<=0.5	S	S	<=0.5	S	0.06	S	0.06	S	<=1	S	<=2	S	neg	0.5	S	<=0.25
49583	GPS_ZA_5502	43380_1#356	Africa	South Africa	2016	<5y	Cerebrospinal Fluid	8	12574	CC53	2	5	1	11	16	703	14	3	8	3	6	5	<=0.03	S	S	<=0.03	S	<=0.06	S	<=0.06	S	S	<=0.5	S	S	<=0.5	S	0.06	S	0.06	S	<=1	S	<=2	S	neg	0.5	S	<=0.25
49795	GPS_ZA_5521	43380_1#44	Africa	South Africa	2016	<5y	Blood	8	53	CC53	2	5	1	11	16	3	14	3	8	3	6	5	<=0.03	S	S	<=0.03	S	<=0.06	S	<=0.06	S	S	<=0.5	S	S	<=0.5	S	0.06	S	0.06	S	<=1	S	<=2	S	neg	0.5	S	<=0.25
49906/49907	GPS_ZA_5528	43380_1#74	Africa	South Africa	2016	<5y	Cerebrospinal Fluid	8	53	CC53	2	5	1	11	16	3	14	3	8	3	6	5	<=0.03	S	S	<=0.03	S	<=0.06	S	<=0.06	S	S	<=0.5	S	S	<=0.5	S	0.06	S	0.06	S	<=1	S	<=2	S	neg	0.5	S	<=0.25
50101	GPS_ZA_5541	43380_1#132	Africa	South Africa	2016	≥5y	Blood	8	1480	CC1480	7	9	15	11	93	1	70	98	8	3	2	0	<=0.03	S	S	<=0.03	S	<=0.06	S	<=0.06	S	S	<=0.5	S	S	<=0.5	S	0.06	S	0.06	S	<=1	S	<=2	S	neg	0.5	S	<=0.25
50148	GPS_ZA_5547	43380_1#144	Africa	South Africa	2016	<5y	Blood	8	53	CC53	2	5	1	11	16	3	14	3	8	3	6	NEW	<=0.03	S	S	<=0.03	S	<=0.06	S	<=0.06	S	S	<=0.5	S	S	<=0.5	S	0.06	S	0.06	S	<=1	S	<=2	S	neg	0.5	S	<=0.25
50155	GPS_ZA_5548	43380_1#162	Africa	South Africa	2016	<5y	Cerebrospinal Fluid	8	53	CC53	2	5	1	11	16	3	14	3	8	3	6	5	<=0.03	S	S	<=0.03	S	<=0.06	S	<=0.06	S	S	<=0.5	S	S	<=0.5	S	0.06	S	0.06	S	<=1	S	<=2	S	neg	0.5	S	<=0.25
50218	GPS_ZA_5553	43380_1#172	Africa	South Africa	2016	<5y	Cerebrospinal Fluid	8	53	CC53	2	5	1	11	16	3	14	3	8	3	6	5	<=0.03	S	S	<=0.03	S	<=0.06	S	<=0.06	S	S	<=0.5	S	S	<=0.5	S	0.06	S	0.06	S	<=1	S	<=2	S	neg	0.5	S	<=0.25
50246	GPS_ZA_5647	42139_2#35	Africa	South Africa	2016	<5y	Cerebrospinal Fluid	8	53	CC53	2	5	1	11	16	3	14	3	8	3	6	5	<=0.03	S	S	<=0.03	S	<=0.06	S	<=0.06	S	S	<=0.5	S	S	<=0.5	S	0.06	S	0.06	S	<=1	S	<=2	S	neg	0.5	S	<=0.25
50282	GPS_ZA_5637	43380_1#145	Africa	South Africa	2016	<5y	Blood	8	53	CC53	2	5	1	11	16	3	14	3	8	3	6	5	<=0.03	S	S	<=0.03	S	<=0.06	S	<=0.06	S	S	<=0.5	S	S	<=0.5	S	0.06	S	0.06	S	<=1	S	<=2	S	neg	0.5	S	<=0.25
50356/50370	GPS_ZA_5571	43380_1#240	Africa	South Africa	2016	<5y	Cerebrospinal Fluid	8	53	CC53	2	5	1	11	16	3	14	3	8	3	6	5	<=0.03	S	S	<=0.03	S	<=0.06	S	<=0.06	S	S	<=0.5	S	S	<=0.5	S	0.06	S	0.06	S	<=1	S	<=2	S	neg	0.5	S	<=0.25
50364	GPS_ZA_5573	43380_1#260	Africa	South Africa	2016	<5y	Other	8	53	CC53	2	5	1	11	16	3	14	3	8	3	6	5	<=0.03	S	S	<=0.03	S	<=0.06	S	<=0.06	S	S	<=0.5	S	S	<=0.5	S	0.06	S	0.06	S	<=1	S	<=2	S	neg	0.5	S	<=0.25
50458/59	GPS_ZA_5583	43380_1#296	Africa	South Africa	2016	<5y	Cerebrospinal Fluid	8	53	CC53	2	5	1	11	16	3	14	3	8	3	6	5	<=0.03	S	S	<=0.03	S	<=0.06	S	<=0.06	S	S	<=0.5	S	S	<=0.5	S	0.06	S	0.06	S	<=1	S	<=2	S	neg	0.5	S	<=0.25
50517	GPS_ZA_5606	43380_1#19	Africa	South Africa	2016	<5y	Blood	8	53	CC53	2	5	1	11	16	3	14	3	8	3	6	5	<=0.03	S	S	<=0.03	S	<=0.06	S	<=0.06	S	S	<=0.5	S	S	<=0.5	S	0.06	S	0.06	S	<=1	S	<=2	S	neg	0.5	S	<=0.25
50724/50725	GPS_ZA_5653	43380_1#187	Africa	South Africa	2017	<5y	Cerebrospinal Fluid	8	53	CC53	2	5	1	11	16	3	14	3	8	3	6	5	<=0.03	S	S	<=0.03	S	<=0.06	S	<=0.06	S	S	<=0.5	S	S	<=0.5	S	0.06	S	0.06	S	<=1	S	<=2	S	neg	0.5	S	<=0.25
50768	GPS_ZA_5654	43380_1#189	Africa	South Africa	2017	<5y	Blood	8	53	CC53	2	5	1	11	16	3	14	3	8	3	6	5	<=0.03	S	S	<=0.03	S	<=0.06	S	<=0.06	S	S	<=0.5	S	S	<=0.5	S	0.06	S	0.06	S	<=1	S	<=2	S	neg	0.5	S	<=0.25
50857	GPS_ZA_5661	43380_1#219	Africa	South Africa	2017	<5y	Cerebrospinal Fluid	8	53	CC53	2	5	1	11	16	3	14	3	8	3	6	5	<=0.03	S	S	<=0.03	S	<=0.06	S	<=0.06	S	S	<=0.5	S	S	<=0.5	S	0.06	S	0.06	S	<=1	S	<=2	S	neg	0.5	S	<=0.25
51093	GPS_ZA_5681	43380_1#305	Africa	South Africa	2017	<5y	Blood	8	53	CC53	2	5	1	11	16	3	14	3	8	3	6	5	<=0.03	S	S	<=0.03	S	<=0.06	S	<=0.06	S	S	<=0.5	S	S	<=0.5	S	0.06	S	0.06	S	<=1	S	<=2	S	neg	0.5	S	<=0.25
51113	GPS_ZA_5683	43380_1#309	Africa	South Africa	2017	<5y	Blood	8	53	CC53	2	5	1	11	16	3	14	3	8	3	6	5	<=0.03	S	S	<=0.03	S	<=0.06	S	<=0.06	S	S	<=0.5	S	S	<=0.5	S	0.06	S	0.06	S	<=1	S	<=2	S	neg	0.5	S	<=0.25
51181	GPS_ZA_5691	43380_1#339	Africa	South Africa	2017	<5y	Cerebrospinal Fluid	8	53	CC53	2	5	1	11	16	3	14	3	8	3	6	5	<=0.03	S	S	<=0.03	S	<=0.06	S	<=0.06	S	S	<=0.5	S	S	<=0.5	S	0.06	S	0.06	S	<=1	S	<=2	S	neg	0.5	S	<=0.25
51198	GPS_ZA_5693	43380_1#343	Africa	South Africa	2017	<5y	Cerebrospinal Fluid	8	53	CC53	2	5	1	11	16	3	14	3	8	3	6	5	<=0.03	S	S	<=0.03	S	<=0.06	S	<=0.06	S	S	<=0.5	S	S	<=0.5	S	0.06	S	0.06	S	<=1	S	<=2	S	neg	0.5	S	<=0.25
51226	GPS_ZA_5696	43380_1#349	Africa	South Africa	2017	<5y	Blood	8	53	CC53	2	5	1	11	16	3	14	3	8	3	6	5	<=0.03	S	S	<=0.03	S	<=0.06	S	<=0.06	S	S	<=0.5	S	S	<=0.5	S	0.06	S	0.06	S	<=1	S	<=2	S	neg	0.5	S	<=0.25
51392	GPS_ZA_5703	43380_1#372	Africa	South Africa	2017	<5y	Blood	8	53	CC53	2	5	1	11	16	3	14	3	8	3	6	5	<=0.03	S	S	<=0.03	S	<=0.06	S	<=0.06	S	S	<=0.5	S	S	<=0.5	S	0.06	S	0.06	S	<=1	S	<=2	S	neg	0.5	S	<=0.25
51432	GPS_ZA_5733	43380_1#116	Africa	South Africa	2017	≥5y	Blood	8	53	CC53	2	5	1	11	16	3	14	3	8	3	6	5	<=0.03	S	S	<=0.03	S	<=0.06	S	<=0.06	S	S	<=0.5	S	S	<=0.5	S	0.06	S	0.06	S	<=1	S	<=2	S	neg	0.5	S	<=0.25
51583	GPS_ZA_5718	43380_1#56	Africa	South Africa	2017	<5y	Cerebrospinal Fluid	8	53	CC53	2	5	1	11	16	3	14	3	8	3	6	5	<=0.03	S	S	<=0.03	S	<=0.06	S	<=0.06	S	S	<=0.5	S	S	<=0.5	S	0.06	S	0.06	S	<=1	S	<=2	S	neg	0.5	S	<=0.25
51659	GPS_ZA_5725	43380_1#86	Africa	South Africa	2017	<5y	Blood	8	53	CC53	2	5	1	11	16	3	14	3	8	3	6	5	<=0.03	S	S	<=0.03	S	<=0.06	S	<=0.06	S	S	<=0.5	S	S	<=0.5	S	0.06	S	0.06	S	<=1	S	<=2	S	neg	0.5	S	<=0.25
51879/51979	GPS_ZA_5749	43380_1#178	Africa	South Africa	2017	<5y	Cerebrospinal Fluid	8	53	CC53	2	5	1	11	16	3	14	3	8	3	6	5	<=0.03	S	S	<=0.03	S	<=0.06	S	<=0.06	S	S	<=0.5	S	S	<=0.5	S	0.06	S	0.06	S	<=1	S	<=2	S	neg	0.5	S	<=0.25
52649/52650	GPS_ZA_5788	43380_1#318	Africa	South Africa	2017	<5y	Cerebrospinal Fluid	8	53	CC53	2	5	1	11	16	3	14	3	8	3	6	5	<=0.03	S	S	<=0.03	S	<=0.06	S	<=0.06	S	S	<=0.5	S	S	<=0.5	S	0.06	S	0.06	S	<=1	S	<=2	S	neg	0.5	S	<=0.25
52995	GPS_ZA_5807	43684_1#39	Africa	South Africa	2017	<5y	Cerebrospinal Fluid	8	3406	CC3406	7	9	15	11	178	58	70	98	8	3	2	5	<=0.03	S	S	<=0.03	S	<=0.06	S	<=0.06	S	S	<=0.5	S	S	<=0.5	S	0.06	S	0.06	S	<=1	S	<=2	S	neg	0.5	S	<=0.25
52999	GPS_ZA_5809	43684_1#43	Africa	South Africa	2017	<5y	Cerebrospinal Fluid	8	53	CC53	2	5	1	11	16	3	14	3	8	3	6	5	<=0.03	S	S	<=0.03	S	<=0.06	S	<=0.06	S	S	<=0.5	S	S	<=0.5	S	0.06	S	0.06	S	<=1	S	<=2	S	neg	0.5	S	<=0.25
53005/53029	GPS_ZA_5810	43684_1#45	Africa	South Africa	2017	<5y	Blood	8	3847	CC53	65	5	1	11	16	3	14	3	8	3	NEW	5	<=0.03	S	S	<=0.03	S	<=0.06	S	<=0.06	S	S	<=0.5	S	S	<=0.5	S	0.06	S	0.06	S	<=1	S	<=2	S	neg	0.5	S	<=0.25
53209/53210	GPS_ZA_5820	43684_1#97	Africa	South Africa	2017	<5y	Cerebrospinal Fluid	8	3847	CC53	65	5	1	11	16	3	14	3	8	3	NEW	5	<=0.03	S	S	<=0.03	S	<=0.06	S	<=0.06	S	S	<=0.5	S	S	<=0.5	S	0.06	S	0.06	S	<=1	S	<=2	S	neg	0.5	S	<=0.25
53580	GPS_ZA_5844	43684_1#175	Africa	South Africa	2017	<5y	Blood	8	53	CC53	2	5	1	11	16	3	14	3	8	3	6	5	<=0.03	S	S	<=0.03	S	<=0.06	S	<=0.06	S	S	<=0.5	S	S	<=0.5	S	0.06	S	0.06	S	<=1	S	<=2	S	neg	0.5	S	<=0.25
54000	GPS_ZA_5929	43684_1#138	Africa	South Africa	2017	<5y	Cerebrospinal Fluid	8	53	CC53	2	5	1	11	16	3	14	3	8	3	6	5	<=0.03	S	S	<=0.03	S	<=0.06	S	<=0.06	S	S	<=0.5	S	S	<=0.5	S	0.06	S	0.06	S	<=1	S	<=2	S	neg	0.5	S	<=0.25
54562/54563	GPS_ZA_5956	43684_1#240	Africa	South Africa	2018	<5y	Cerebrospinal Fluid	8	53	CC53	2	5	1	11	16	3	14	3	8	3	6	5	<=0.03	S	S	<=0.03	S	<=0.06	S	<=0.06	S	S	<=0.5	S	S	<=0.5	S	0.06	S	0.06	S	<=1	S	<=2	S	neg	0.5	S	<=0.25
55824	GPS_ZA_5987	43684_1#366	Africa	South Africa	2018	<5y	Blood	8	1480	CC1480	7	9	15	11	93	1	70	98	8	3	2	0	<=0.03	S	S	<=0.03	S	<=0.06	S	<=0.06	S	S	<=0.5	S	S	<=0.5	S	0.06	S	0.06	S	<=1	S	<=2	S	neg	0.5	S	<=0.25
55827	GPS_ZA_5988	43684_1#368	Africa	South Africa	2018	<5y	Blood	8	53	CC53	2	5	1	11	16	3	14	3	8	3	6	5	<=0.03	S	S	<=0.03	S	<=0.06	S	<=0.06	S	S	<=0.5	S	S	<=0.5	S	0.06	S	0.06	S	<=1	S	<=2	S	neg	0.5	S	<=0.25
56049	GPS_ZA_5993	43684_1#25	Africa	South Africa	2018	<5y	Blood	8	53	CC53	2	5	1	11	16	3	14	3	8	3	6	5	<=0.03	S	S	<=0.03	S	<=0.06	S	<=0.06	S	S	<=0.5	S	S	<=0.5	S	0.06	S	0.06	S	<=1	S	<=2	S	neg	0.5	S	<=0.25
56081	GPS_ZA_5994	43684_1#27	Africa	South Africa	2018	<5y	Blood	8	53	CC53	2	5	1	11	16	3	14	3	8	3	6	5	<=0.03	S	S	<=0.03	S	<=0.06	S	<=0.06	S	S	<=0.5	S	S	<=0.5	S	0.06	S	0.06	S	<=1	S	<=2	S	neg	0.5	S	<=0.25
56107	GPS_ZA_5995	43684_1#29	Africa	South Africa	2018	<5y	Blood	8	53	CC53	2	5	1	11	16	3	14	3	8	3	6	5	<=0.03	S	S	<=0.03	S	<=0.06	S	<=0.06	S	S	<=0.5	S	S	<=0.5	S	0.06	S	0.06	S	<=1	S	<=2	S	neg	0.5	S	<=0.25
56314/56315	GPS_ZA_6005	43684_1#81	Africa	South Africa	2018	<5y	Cerebrospinal Fluid	8	53	CC53	2	5	1	11	16	3	14	3	8	3	6	5	<=0.03	S	S	<=0.03	S	<=0.06	S	<=0.06	S	S	<=0.5	S	S	<=0.5	S	0.06	S	0.06	S	<=1	S	<=2	S	neg	0.5	S	<=0.25
56473	GPS_ZA_6012	43684_1#95	Africa	South Africa	2018	<5y	Cerebrospinal Fluid	8	53	CC53	2	5	1	11	16	3	14	3	8	3	6	NEW	<=0.03	S	S	<=0.03	S	<=0.06	S	<=0.06	S	S	<=0.5	S	S	<=0.5	S	0.06	S	0.06	S	<=1	S	<=2	S	neg	0.5	S	<=0.25
56838	GPS_ZA_6018	43684_1#123	Africa	South Africa	2018	<5y	Cerebrospinal Fluid	8	53	CC53	2	5	1	11	16	3	14	3	8	3	6	5	<=0.03	S	S	<=0.03	S	<=0.06	S	<=0.06	S	S	<=0.5	S	S	<=0.5	S	0.06	S	0.06	S	<=1	S	<=2	S	neg	0.5	S	<=0.25
57549/57497	GPS_ZA_6327	43684_2#206	Africa	South Africa	2019	<5y	Cerebrospinal Fluid	8	53	CC53	2	5	1	11	16	3	14	3	8	3	6	5	<=0.03	S	S	<=0.03	S	<=0.06	S	<=0.06	S	S	<=0.5	S	S	<=0.5	S	0.06	S	0.06	S	<=1	S	<=2	S	neg	0.5	S	<=0.25
58083	GPS_ZA_6266	43684_2#355	Africa	South Africa	2019	<5y	Blood	8	53	CC53	2	5	1	11	16	3	14	3	8	3	6	5	<=0.03	S	S	<=0.03	S	<=0.06	S	<=0.06	S	S	<=0.5	S	S	<=0.5	S	0.06	S	0.06	S	<=1	S	<=2	S	neg	0.5	S	<=0.25
58227/58228	GPS_ZA_6270	43684_2#363	Africa	South Africa	2019	<5y	Cerebrospinal Fluid	8	53	CC53	2	5	1	11	16	3	14	3	8	3	6	5	<=0.03	S	S	<=0.03	S	<=0.06	S	<=0.06	S	S	<=0.5	S	S	<=0.5	S	0.06	S	0.06	S	<=1	S	<=2	S	neg	0.5	S	<=0.25
58313/58356	GPS_ZA_6274	43684_2#4	Africa	South Africa	2019	<5y	Cerebrospinal Fluid	8	53	CC53	2	5	1	11	16	3	14	3	8	3	6	5	<=0.03	S	S	<=0.03	S	<=0.06	S	<=0.06	S	S	<=0.5	S	S	<=0.5	S	0.06	S	0.06	S	<=1	S	<=2	S	neg	0.5	S	<=0.25
58679	GPS_ZA_6293	43684_2#74	Africa	South Africa	2019	<5y	Blood	8	53	CC53	2	5	1	11	16	3	14	3	8	3	6	5	<=0.03	S	S	<=0.03	S	<=0.06	S	<=0.06	S	S	<=0.5	S	S	<=0.5	S	0.06	S	0.06	S	<=1	S	<=2	S	neg	0.5	S	<=0.25
58702	GPS_ZA_6297	43684_2#98	Africa	South Africa	2019	<5y	Cerebrospinal Fluid	8	53	CC53	2	5	1	11	16	3	14	3	8	3	6	5	<=0.03	S	S	<=0.03	S	<=0.06	S	<=0.06	S	S	<=0.5	S	S	<=0.5	S	0.06	S	0.06	S	<=1	S	<=2	S	neg	0.5	S	<=0.25
58771	GPS_ZA_6302	43684_2#108	Africa	South Africa	2019	<5y	Cerebrospinal Fluid	8	53	CC53	2	5	1	11	16	3	14	3	8	3	6	5	<=0.03	S	S	<=0.03	S	<=0.06	S	<=0.06	S	S	<=0.5	S	S	<=0.5	S	0.06	S	0.06	S	<=1	S	<=2	S	neg	0.5	S	<=0.25
58793	GPS_ZA_6305	43684_2#130	Africa	South Africa	2019	<5y	Blood	8	53	CC53	2	5	1	11	16	3	14	3	8	3	6	5	<=0.03	S	S	<=0.03	S	<=0.06	S	<=0.06	S	S	<=0.5	S	S	<=0.5	S	0.06	S	0.06	S	<=1	S	<=2	S	neg	0.5	S	<=0.25
58794	GPS_ZA_6306	43684_2#132	Africa	South Africa	2019	<5y	Blood	8	53	CC53	2	5	1	11	16	3	14	3	8	3	6	5	<=0.03	S	S	<=0.03	S	<=0.06	S	<=0.06	S	S	<=0.5	S	S	<=0.5	S	0.06	S	0.06	S	<=1	S	<=2	S	neg	0.5	S	<=0.25
58945	GPS_ZA_6316	43684_2#168	Africa	South Africa	2019	<5y	Cerebrospinal Fluid	8	53	CC53	2	5	1	11	16	3	14	3	8	3	6	5	<=0.03	S	S	<=0.03	S	<=0.06	S	<=0.06	S	S	<=0.5	S	S	<=0.5	S	0.06	S	0.06	S	<=1	S	<=2	S	neg	0.5	S	<=0.25
58949	GPS_ZA_6317	43684_2#170	Africa	South Africa	2019	<5y	Blood	8	53	CC53	2	5	1	11	16	3	14	3	8	3	6	5	<=0.03	S	S	<=0.03	S	<=0.06	S	<=0.06	S	S	<=0.5	S	S	<=0.5	S	0.06	S	0.06	S	<=1	S	<=2	S	neg	0.5	S	<=0.25
58984	GPS_ZA_6335	43684_2#238	Africa	South Africa	2019	<5y	Blood	8	53	CC53	2	5	1	11	16	3	14	3	8	3	6	5	<=0.03	S	S	<=0.03	S	<=0.06	S	<=0.06	S	S	<=0.5	S	S	<=0.5	S	0.06	S	0.06	S	<=1	S	<=2	S	neg	0.5	S	<=0.25
58991	GPS_ZA_6336	43684_2#240	Africa	South Africa	2019	<5y	Cerebrospinal Fluid	8	53	CC53	2	5	1	11	16	3	14	3	8	3	6	5	<=0.03	S	S	<=0.03	S	<=0.06	S	<=0.06	S	S	<=0.5	S	S	<=0.5	S	0.06	S	0.06	S	<=1	S	<=2	S	neg	0.5	S	<=0.25
59089	GPS_ZA_6343	43684_2#270	Africa	South Africa	2019	≥5y	Cerebrospinal Fluid	8	53	CC53	2	5	1	11	16	3	14	3	8	3	6	5	<=0.03	S	S	<=0.03	S	<=0.06	S	<=0.06	S	S	<=0.5	S	S	<=0.5	S	0.06	S	0.06	S	<=1	S	<=2	S	neg	0.5	S	<=0.25
59122	GPS_ZA_6346	43684_2#292	Africa	South Africa	2019	<5y	Blood	8	53	CC53	2	5	1	11	16	3	14	3	8	3	6	5	<=0.03	S	S	<=0.03	S	<=0.06	S	<=0.06	S	S	<=0.5	S	S	<=0.5	S	0.06	S	0.06	S	<=1	S	<=2	S	neg	0.5	S	<=0.25
59192/59274	GPS_ZA_6349	43684_2#298	Africa	South Africa	2019	<5y	Blood	8	53	CC53	2	5	1	11	16	3	14	3	8	3	6	NEW	<=0.03	S	S	<=0.03	S	<=0.06	S	<=0.06	S	S	<=0.5	S	S	<=0.5	S	0.06	S	0.06	S	<=1	S	<=2	S	neg	0.5	S	<=0.25
59326	GPS_ZA_6355	43684_2#326	Africa	South Africa	2019	<5y	Blood	8	3847	CC53	65	5	1	11	16	3	14	3	8	3	NEW	5	<=0.03	S	S	<=0.03	S	<=0.06	S	<=0.06	S	S	<=0.5	S	S	<=0.5	S	0.06	S	0.06	S	<=1	S	<=2	S	neg	0.5	S	<=0.25
59347	GPS_ZA_6357	43684_2#330	Africa	South Africa	2019	<5y	Cerebrospinal Fluid	8	17922	CC53	2	5	1	11	16	1074	14	3	8	3	6	5	<=0.03	S	S	<=0.03	S	<=0.06	S	<=0.06	S	S	<=0.5	S	S	<=0.5	S	0.06	S	0.06	S	<=1	S	<=2	S	neg	0.5	S	<=0.25
59423	GPS_ZA_6367	43684_2#366	Africa	South Africa	2019	<5y	Cerebrospinal Fluid	8	53	CC53	2	5	1	11	16	3	14	3	8	3	6	5	<=0.03	S	S	<=0.03	S	<=0.06	S	<=0.06	S	S	<=0.5	S	S	<=0.5	S	0.06	S	0.06	S	<=1	S	<=2	S	neg	0.5	S	<=0.25
59543	GPS_ZA_6376	43684_2#31	Africa	South Africa	2019	<5y	Cerebrospinal Fluid	8	53	CC53	2	5	1	11	16	3	14	3	8	3	6	5	<=0.03	S	S	<=0.03	S	<=0.06	S	<=0.06	S	S	<=0.5	S	S	<=0.5	S	0.06	S	0.06	S	<=1	S	<=2	S	neg	0.5	S	<=0.25
59646/59647	GPS_ZA_6386	43684_2#83	Africa	South Africa	2019	<5y	Cerebrospinal Fluid	8	53	CC53	2	5	1	11	16	3	14	3	8	3	6	5	<=0.03	S	S	<=0.03	S	<=0.06	S	<=0.06	S	S	<=0.5	S	S	<=0.5	S	0.06	S	0.06	S	<=1	S	<=2	S	neg	0.5	S	<=0.25
59819/59821	GPS_ZA_6405	43684_2#153	Africa	South Africa	2019	<5y	Cerebrospinal Fluid	8	53	CC53	2	5	1	11	16	3	14	3	8	3	6	5	<=0.03	S	S	<=0.03	S	<=0.06	S	<=0.06	S	S	<=0.5	S	S	<=0.5	S	0.06	S	0.06	S	<=1	S	<=2	S	neg	0.5	S	<=0.25
59828	GPS_ZA_6407	43684_2#157	Africa	South Africa	2019	<5y	Blood	8	53	CC53	2	5	1	11	16	3	14	3	8	3	6	5	<=0.03	S	S	<=0.03	S	<=0.06	S	<=0.06	S	S	<=0.5	S	S	<=0.5	S	0.06	S	0.06	S	<=1	S	<=2	S	neg	0.5	S	<=0.25
59847	GPS_ZA_6410	43684_2#179	Africa	South Africa	2019	<5y	Cerebrospinal Fluid	8	53	CC53	2	5	1	11	16	3	14	3	8	3	6	5	<=0.03	S	S	<=0.03	S	<=0.06	S	<=0.06	S	S	<=0.5	S	S	<=0.5	S	0.06	S	0.06	S	<=1	S	<=2	S	neg	0.5	S	<=0.25
59858/59859	GPS_ZA_6411	43684_2#181	Africa	South Africa	2019	<5y	Blood	8	53	CC53	2	5	1	11	16	3	14	3	8	3	6	5	<=0.03	S	S	<=0.03	S	<=0.06	S	<=0.06	S	S	<=0.5	S	S	<=0.5	S	0.06	S	0.06	S	<=1	S	<=2	S	neg	0.5	S	<=0.25
59894	GPS_ZA_6417	43684_2#209	Africa	South Africa	2019	≥5y	Blood	8	53	CC53	2	5	1	11	16	3	14	3	8	3	6	5	<=0.03	S	S	<=0.03	S	<=0.06	S	<=0.06	S	S	<=0.5	S	S	<=0.5	S	0.06	S	0.06	S	<=1	S	<=2	S	neg	0.5	S	<=0.25
60146/60250	GPS_ZA_6439	43684_2#285	Africa	South Africa	2019	<5y	Cerebrospinal Fluid	8	53	CC53	2	5	1	11	16	3	14	3	8	3	6	5	<=0.03	S	S	<=0.03	S	<=0.06	S	<=0.06	S	S	<=0.5	S	S	<=0.5	S	0.06	S	0.06	S	<=1	S	<=2	S	neg	0.5	S	<=0.25
60244	GPS_ZA_6445	43684_2#313	Africa	South Africa	2019	<5y	Blood	8	53	CC53	2	5	1	11	16	3	14	3	8	3	6	5	<=0.03	S	S	<=0.03	S	<=0.06	S	<=0.06	S	S	<=0.5	S	S	<=0.5	S	0.06	S	0.06	S	<=1	S	<=2	S	neg	0.5	S	<=0.25
60426	GPS_ZA_6458	43684_2#371	Africa	South Africa	2019	<5y	Blood	8	53	CC53	2	5	1	11	16	3	14	3	8	3	6	5	<=0.03	S	S	<=0.03	S	<=0.06	S	<=0.06	S	S	<=0.5	S	S	<=0.5	S	0.06	S	0.06	S	<=1	S	<=2	S	neg	0.5	S	<=0.25
61301/61563	GPS_ZA_6510	43684_2#188	Africa	South Africa	2019	<5y	Cerebrospinal Fluid	8	53	CC53	2	5	1	11	16	3	14	3	8	3	6	5	<=0.03	S	S	<=0.03	S	<=0.06	S	<=0.06	S	S	<=0.5	S	S	<=0.5	S	0.06	S	0.06	S	<=1	S	<=2	S	neg	0.5	S	<=0.25
61423	GPS_ZA_8375	61423_S36	Africa	South Africa	2020	<5y	Blood	8	53	CC53	2	5	1	11	16	3	14	3	8	3	6	5	<=0.03	S	S	<=0.03	S	<=0.06	S	<=0.06	S	S	<=0.5	S	S	<=0.5	S	0.06	S	0.06	S	<=1	S	<=2	S	neg	0.5	S	<=0.25
61440	GPS_ZA_8376	61440_S39	Africa	South Africa	2020	≥5y	Blood	8	53	CC53	2	5	1	11	16	3	14	3	8	3	6	5	<=0.03	S	S	<=0.03	S	<=0.06	S	<=0.06	S	S	<=0.5	S	S	<=0.5	S	0.06	S	0.06	S	<=1	S	<=2	S	neg	0.5	S	<=0.25
61905	GPS_ZA_8417	61905_S	Africa	South Africa	2020	<5y	Blood	8	53	CC53	2	5	1	11	16	3	14	3	8	3	6	5	<=0.03	S	S	<=0.03	S	<=0.06	S	<=0.06	S	S	<=0.5	S	S	<=0.5	S	0.06	S	0.06	S	<=1	S	<=2	S	neg	0.5	S	<=0.25
62195	GPS_ZA_8454	62195_S104	Africa	South Africa	2020	<5y	Cerebrospinal Fluid	8	53	CC53	2	5	1	11	16	3	14	3	8	3	6	5	<=0.03	S	S	<=0.03	S	<=0.06	S	<=0.06	S	S	<=0.5	S	S	<=0.5	S	0.06	S	0.06	S	<=1	S	<=2	S	neg	0.5	S	<=0.25
62428/62446	GPS_ZA_8484	62428_S	Africa	South Africa	2020	<5y	Cerebrospinal Fluid	8	53	CC53	2	5	1	11	16	3	14	3	8	3	6	5	<=0.03	S	S	<=0.03	S	<=0.06	S	<=0.06	S	S	<=0.5	S	S	<=0.5	S	0.06	S	0.06	S	<=1	S	<=2	S	neg	0.5	S	<=0.25
62473	GPS_ZA_8491	62473_S	Africa	South Africa	2020	<5y	Cerebrospinal Fluid	8	53	CC53	2	5	1	11	16	3	14	3	8	3	6	5	<=0.03	S	S	<=0.03	S	<=0.06	S	<=0.06	S	S	<=0.5	S	S	<=0.5	S	0.06	S	0.06	S	<=1	S	<=2	S	neg	0.5	S	<=0.25
62517	GPS_ZA_8498	62517_S	Africa	South Africa	2020	<5y	Cerebrospinal Fluid	8	53	CC53	2	5	1	11	16	3	14	3	8	3	6	5	<=0.03	S	S	<=0.03	S	<=0.06	S	<=0.06	S	S	<=0.5	S	S	<=0.5	S	0.06	S	0.06	S	<=1	S	<=2	S	neg	0.5	S	<=0.25
62524	GPS_ZA_8501	62524_S	Africa	South Africa	2020	<5y	Blood	8	53	CC53	2	5	1	11	16	3	14	3	8	3	6	5	<=0.03	S	S	<=0.03	S	<=0.06	S	<=0.06	S	S	<=0.5	S	S	<=0.5	S	0.06	S	0.06	S	<=1	S	<=2	S	neg	0.5	S	<=0.25
62551	GPS_ZA_8509	62551_S34	Africa	South Africa	2020	<5y	Blood	8	53	CC53	2	5	1	11	16	3	14	3	8	3	6	5	<=0.03	S	S	<=0.03	S	<=0.06	S	<=0.06	S	S	<=0.5	S	S	<=0.5	S	0.06	S	0.06	S	<=1	S	<=2	S	neg	0.5	S	<=0.25
62580	GPS_ZA_8512	62580_S39	Africa	South Africa	2020	<5y	Blood	8	53	CC53	2	5	1	11	16	3	14	3	8	3	6	5	<=0.03	S	S	<=0.03	S	<=0.06	S	<=0.06	S	S	<=0.5	S	S	<=0.5	S	0.06	S	0.06	S	<=1	S	<=2	S	neg	0.5	S	<=0.25
62583/62578	GPS_ZA_8515	62583_S42	Africa	South Africa	2020	<5y	Cerebrospinal Fluid	8	53	CC53	2	5	1	11	16	3	14	3	8	3	6	5	<=0.03	S	S	<=0.03	S	<=0.06	S	<=0.06	S	S	<=0.5	S	S	<=0.5	S	0.06	S	0.06	S	<=1	S	<=2	S	neg	0.5	S	<=0.25
62604/62634	GPS_ZA_8516	62604_S43	Africa	South Africa	2020	<5y	Cerebrospinal Fluid	8	53	CC53	2	5	1	11	16	3	14	3	8	3	6	5	<=0.03	S	S	<=0.03	S	<=0.06	S	<=0.06	S	S	<=0.5	S	S	<=0.5	S	0.06	S	0.06	S	<=1	S	<=2	S	neg	0.5	S	<=0.25
62700	GPS_ZA_8533	62700_S43	Africa	South Africa	2020	<5y	Cerebrospinal Fluid	8	53	CC53	2	5	1	11	16	3	14	3	8	3	6	5	<=0.03	S	S	<=0.03	S	<=0.06	S	<=0.06	S	S	<=0.5	S	S	<=0.5	S	0.06	S	0.06	S	<=1	S	<=2	S	neg	0.5	S	<=0.25
62770	GPS_ZA_8541	62770_S59	Africa	South Africa	2020	<5y	Cerebrospinal Fluid	8	3406	CC3406	7	9	15	11	178	58	70	98	8	3	2	5	<=0.03	S	S	<=0.03	S	<=0.06	S	<=0.06	S	S	<=0.5	S	S	<=0.5	S	0.06	S	0.06	S	<=1	S	<=2	S	neg	0.5	S	<=0.25
62802	GPS_ZA_8543	62802_S113	Africa	South Africa	2020	<5y	Cerebrospinal Fluid	8	53	CC53	2	5	1	11	16	3	14	3	8	3	6	5	<=0.03	S	S	<=0.03	S	<=0.06	S	<=0.06	S	S	<=0.5	S	S	<=0.5	S	0.06	S	0.06	S	<=1	S	<=2	S	neg	0.5	S	<=0.25
62876/62877	GPS_ZA_8547	62876_S34	Africa	South Africa	2020	<5y	Blood	8	53	CC53	2	5	1	11	16	3	14	3	8	3	6	5	<=0.03	S	S	<=0.03	S	<=0.06	S	<=0.06	S	S	<=0.5	S	S	<=0.5	S	0.06	S	0.06	S	<=1	S	<=2	S	neg	0.5	S	<=0.25
62903	GPS_ZA_8550	62903_S118	Africa	South Africa	2020	<5y	Cerebrospinal Fluid	8	53	CC53	2	5	1	11	16	3	14	3	8	3	6	5	<=0.03	S	S	<=0.03	S	<=0.06	S	<=0.06	S	S	<=0.5	S	S	<=0.5	S	0.06	S	0.06	S	<=1	S	<=2	S	neg	0.5	S	<=0.25
62933/62963	GPS_ZA_8553	62933_S123	Africa	South Africa	2020	<5y	Blood	8	53	CC53	2	5	1	11	16	3	14	3	8	3	6	5	<=0.03	S	S	<=0.03	S	<=0.06	S	<=0.06	S	S	<=0.5	S	S	<=0.5	S	0.06	S	0.06	S	<=1	S	<=2	S	neg	0.5	S	<=0.25
62960	GPS_ZA_8555	62960_S132	Africa	South Africa	2020	<5y	Blood	8	53	CC53	2	5	1	11	16	3	14	3	8	3	6	5	<=0.03	S	S	<=0.03	S	<=0.06	S	<=0.06	S	S	<=0.5	S	S	<=0.5	S	0.06	S	0.06	S	<=1	S	<=2	S	neg	0.5	S	<=0.25
63232	GPS_ZA_8578	63232_S186	Africa	South Africa	2020	<5y	Blood	8	53	CC53	2	5	1	11	16	3	14	3	8	3	6	5	<=0.03	S	S	<=0.03	S	<=0.06	S	<=0.06	S	S	<=0.5	S	S	<=0.5	S	0.06	S	0.06	S	<=1	S	<=2	S	neg	0.5	S	<=0.25
63302	GPS_ZA_8585	63302_S18	Africa	South Africa	2020	<5y	Cerebrospinal Fluid	8	53	CC53	2	5	1	11	16	3	14	3	8	3	6	5	<=0.03	S	S	<=0.03	S	<=0.06	S	<=0.06	S	S	<=0.5	S	S	<=0.5	S	0.06	S	0.06	S	<=1	S	<=2	S	neg	0.5	S	<=0.25
63341	GPS_ZA_8587	63341_S112	Africa	South Africa	2020	≥5y	Cerebrospinal Fluid	8	53	CC53	2	5	1	11	16	3	14	3	8	0	6	5	<=0.03	S	S	<=0.03	S	<=0.06	S	<=0.06	S	S	<=0.5	S	S	<=0.5	S	0.06	S	0.06	S	<=1	S	<=2	S	neg	0.5	S	<=0.25
63355/63337	GPS_ZA_8591	63355_S149	Africa	South Africa	2020	<5y	Blood	8	53	CC53	2	5	1	11	16	3	14	3	8	3	6	5	<=0.03	S	S	<=0.03	S	<=0.06	S	<=0.06	S	S	<=0.5	S	S	<=0.5	S	0.06	S	0.06	S	<=1	S	<=2	S	neg	0.5	S	<=0.25
63459	GPS_ZA_8599	63459_S154	Africa	South Africa	2020	<5y	Cerebrospinal Fluid	8	53	CC53	2	5	1	11	16	3	14	3	8	3	6	5	<=0.03	S	S	<=0.03	S	<=0.06	S	<=0.06	S	S	<=0.5	S	S	<=0.5	S	0.06	S	0.06	S	<=1	S	<=2	S	neg	0.5	S	<=0.25
63497/63547	GPS_ZA_8608	63497_S156	Africa	South Africa	2020	<5y	Cerebrospinal Fluid	8	53	CC53	2	5	1	11	16	3	14	3	8	3	6	5	<=0.03	S	S	<=0.03	S	<=0.06	S	<=0.06	S	S	<=0.5	S	S	<=0.5	S	0.06	S	0.06	S	<=1	S	<=2	S	neg	0.5	S	<=0.25
63528	GPS_ZA_8615	63528_S160	Africa	South Africa	2020	<5y	Blood	8	3847	CC53	65	5	1	11	16	3	14	3	8	3	NEW	5	<=0.03	S	S	<=0.03	S	<=0.06	S	<=0.06	S	S	<=0.5	S	S	<=0.5	S	0.06	S	0.06	S	<=1	S	<=2	S	neg	0.5	S	<=0.25
63673	GPS_ZA_8636	63673_S171	Africa	South Africa	2020	<5y	Cerebrospinal Fluid	8	53	CC53	2	5	1	11	16	3	14	3	8	0	6	5	<=0.03	S	S	<=0.03	S	<=0.06	S	<=0.06	S	S	<=0.5	S	S	<=0.5	S	0.06	S	0.06	S	<=1	S	<=2	S	neg	0.5	S	<=0.25
63838	GPS_ZA_8657	63838_S177	Africa	South Africa	2020	<5y	Blood	8	53	CC53	2	5	1	11	16	3	14	3	8	3	6	5	<=0.03	S	S	<=0.03	S	<=0.06	S	<=0.06	S	S	<=0.5	S	S	<=0.5	S	0.06	S	0.06	S	<=1	S	<=2	S	neg	0.5	S	<=0.25
63909	GPS_ZA_8662	63909_S181	Africa	South Africa	2020	<5y	Cerebrospinal Fluid	8	53	CC53	2	5	1	11	16	3	14	3	8	3	6	5	<=0.03	S	S	<=0.03	S	<=0.06	S	<=0.06	S	S	<=0.5	S	S	<=0.5	S	0.06	S	0.06	S	<=1	S	<=2	S	neg	0.5	S	<=0.25
63915	GPS_ZA_8663	63915_S182	Africa	South Africa	2020	<5y	Cerebrospinal Fluid	8	53	CC53	2	5	1	11	16	3	14	3	8	3	6	5	<=0.03	S	S	<=0.03	S	<=0.06	S	<=0.06	S	S	<=0.5	S	S	<=0.5	S	0.06	S	0.06	S	<=1	S	<=2	S	neg	0.5	S	<=0.25
63920	GPS_ZA_8665	63920_S183	Africa	South Africa	2020	<5y	Blood	8	53	CC53	2	5	1	11	16	3	14	3	8	3	6	5	<=0.03	S	S	<=0.03	S	<=0.06	S	<=0.06	S	S	<=0.5	S	S	<=0.5	S	0.06	S	0.06	S	<=1	S	<=2	S	neg	0.5	S	<=0.25
765	ZA_GPS_SP386	12837_2#58	Africa	South Africa	2005	≥5y	Cerebrospinal Fluid	8	53	CC53	2	5	1	11	16	3	14	3	8	3	6	5	<=0.03	S	S	<=0.03	S	<=0.06	S	<=0.06	S	S	<=0.5	S	S	<=0.5	S	0.06	S	0.06	S	<=1	S	<=2	S	neg	0.5	S	<=0.25
780	ZA_GPS_SP331	12837_2#3	Africa	South Africa	2005	≥5y	Blood	8	53	CC53	2	5	1	11	16	3	14	3	8	3	6	5	<=0.03	S	S	<=0.03	S	<=0.06	S	<=0.06	S	S	<=0.5	S	S	<=0.5	S	0.06	S	0.06	S	<=1	S	<=2	S	neg	0.5	S	<=0.25
2736	ZA_GPS_SP305	12837_1#63	Africa	South Africa	2005	≥5y	Blood	8	53	CC53	2	5	1	11	16	3	14	3	8	3	6	5	<=0.03	S	S	<=0.03	S	<=0.06	S	<=0.06	S	S	<=0.5	S	S	<=0.5	S	0.06	S	0.06	S	<=1	S	<=2	S	neg	0.5	S	<=0.25
03087/03088	ZA_GPS_SP384	12837_2#56	Africa	South Africa	2005	≥5y	Blood	8	53	CC53	2	5	1	11	16	3	14	3	8	3	6	5	<=0.03	S	S	<=0.03	S	<=0.06	S	<=0.06	S	S	<=0.5	S	S	<=0.5	S	0.06	S	0.06	S	<=1	S	<=2	S	neg	0.5	S	<=0.25
6380	GPS_ZA_699	13414_8#82	Africa	South Africa	2006	≥5y	Blood	8	53	CC53	2	5	1	11	16	3	14	3	8	3	6	5	<=0.03	S	S	<=0.03	S	<=0.06	S	<=0.06	S	S	<=0.5	S	S	<=0.5	S	0.06	S	0.06	S	<=1	S	<=2	S	neg	0.5	S	<=0.25
6489	GPS_ZA_644	13414_8#27	Africa	South Africa	2006	≥5y	Blood	8	53	CC53	2	5	1	11	16	3	14	3	8	3	6	5	<=0.03	S	S	<=0.03	S	<=0.06	S	<=0.06	S	S	<=0.5	S	S	<=0.5	S	0.06	S	0.06	S	<=1	S	<=2	S	neg	0.5	S	<=0.25
7518	GPS_ZA_1354	14555_3#72	Africa	South Africa	2006	≥5y	Blood	8	53	CC53	2	5	1	11	16	3	14	3	8	3	6	5	<=0.03	S	S	<=0.03	S	<=0.06	S	<=0.06	S	S	<=0.5	S	S	<=0.5	S	0.06	S	0.06	S	<=1	S	<=2	S	neg	0.5	S	<=0.25
08462/08464	GPS_ZA_688	13414_8#71	Africa	South Africa	2006	≥5y	Cerebrospinal Fluid	8	53	CC53	2	5	1	11	16	3	14	3	8	3	6	5	<=0.03	S	S	<=0.03	S	<=0.06	S	<=0.06	S	S	<=0.5	S	S	<=0.5	S	0.06	S	0.06	S	<=1	S	<=2	S	neg	0.5	S	<=0.25
08509/08513	GPS_ZA_696	13414_8#79	Africa	South Africa	2006	≥5y	Blood	8	53	CC53	2	5	1	11	16	3	14	3	8	3	6	5	<=0.03	S	S	<=0.03	S	<=0.06	S	<=0.06	S	S	<=0.5	S	S	<=0.5	S	0.06	S	0.06	S	<=1	S	<=2	S	neg	0.5	S	<=0.25
11016	GPS_ZA_832	13415_5#24	Africa	South Africa	2007	≥5y	Blood	8	53	CC53	2	5	1	11	16	3	14	3	8	3	6	5	<=0.03	S	S	<=0.03	S	<=0.06	S	<=0.06	S	S	<=0.5	S	S	<=0.5	S	0.06	S	0.06	S	<=1	S	<=2	S	neg	0.5	S	<=0.25
18949	GPS_ZA_2182	14913_3#45	Africa	South Africa	2008	≥5y	Blood	8	53	CC53	2	5	1	11	16	3	14	3	8	3	6	5	<=0.03	S	S	<=0.03	S	<=0.06	S	<=0.06	S	S	<=0.5	S	S	<=0.5	S	0.06	S	0.06	S	<=1	S	<=2	S	neg	0.5	S	<=0.25
19037	GPS_ZA_2156	14913_3#19	Africa	South Africa	2008	≥5y	Blood	8	53	CC53	2	5	1	11	16	3	14	3	8	3	6	5	<=0.03	S	S	<=0.03	S	<=0.06	S	<=0.06	S	S	<=0.5	S	S	<=0.5	S	0.06	S	0.06	S	<=1	S	<=2	S	neg	0.5	S	<=0.25
19111	GPS_ZA_2172	14913_3#35	Africa	South Africa	2008	≥5y	Cerebrospinal Fluid	8	12574	CC53	2	5	1	11	16	703	14	3	8	3	6	5	<=0.03	S	S	<=0.03	S	<=0.06	S	<=0.06	S	S	<=0.5	S	S	<=0.5	S	0.06	S	0.06	S	<=1	S	<=2	S	neg	0.5	S	<=0.25
20544	GPS_ZA_1702	14412_1#40	Africa	South Africa	2008	≥5y	Blood	8	53	CC53	2	5	1	11	16	3	14	3	8	3	6	5	<=0.03	S	S	<=0.03	S	<=0.06	S	<=0.06	S	S	<=0.5	S	S	<=0.5	S	0.06	S	0.06	S	<=1	S	<=2	S	neg	0.5	S	<=0.25
20690/20718	GPS_ZA_2140	14913_3#3	Africa	South Africa	2008	≥5y	Blood	8	53	CC53	2	5	1	11	16	3	14	3	8	3	6	5	<=0.03	S	S	<=0.03	S	<=0.06	S	<=0.06	S	S	<=0.5	S	S	<=0.5	S	0.06	S	0.06	S	<=1	S	<=2	S	neg	0.5	S	<=0.25
22019/22023	GPS_ZA_1044	13415_7#44	Africa	South Africa	2009	≥5y	Blood	8	53	CC53	2	5	1	11	16	3	14	3	8	3	6	5	<=0.03	S	S	<=0.03	S	<=0.06	S	<=0.06	S	S	<=0.5	S	S	<=0.5	S	0.06	S	0.06	S	<=1	S	<=2	S	neg	0.5	S	<=0.25
23079	GPS_ZA_1175	13415_8#79	Africa	South Africa	2009	≥5y	Blood	8	53	CC53	2	5	1	11	16	3	14	3	8	3	6	5	<=0.03	S	S	<=0.03	S	<=0.06	S	<=0.06	S	S	<=0.5	S	S	<=0.5	S	0.06	S	0.06	S	<=1	S	<=2	S	neg	0.5	S	<=0.25
23585/23718	GPS_ZA_941	13415_6#37	Africa	South Africa	2009	≥5y	Cerebrospinal Fluid	8	53	CC53	2	5	1	11	16	3	14	3	8	3	6	5	<=0.03	S	S	<=0.03	S	<=0.06	S	<=0.06	S	S	<=0.5	S	S	<=0.5	S	0.06	S	0.06	S	<=1	S	<=2	S	neg	0.5	S	<=0.25
28400	GPS_ZA_1904	14412_2#52	Africa	South Africa	2010	≥5y	Cerebrospinal Fluid	8	53	CC53	2	5	1	11	16	3	14	3	8	3	6	5	<=0.03	S	S	<=0.03	S	<=0.06	S	<=0.06	S	S	<=0.5	S	S	<=0.5	S	0.06	S	0.06	S	<=1	S	<=2	S	neg	0.5	S	<=0.25
32307	GPS_ZA_2065	14555_4#23	Africa	South Africa	2011	≥5y	Blood	8	53	CC53	2	5	1	11	16	3	14	3	8	3	6	5	<=0.03	S	S	<=0.03	S	<=0.06	S	<=0.06	S	S	<=0.5	S	S	<=0.5	S	0.06	S	0.06	S	<=1	S	<=2	S	neg	0.5	S	<=0.25
33388	GPS_ZA_2200	14913_3#63	Africa	South Africa	2011	≥5y	Blood	8	53	CC53	2	5	1	11	16	3	14	3	8	3	6	5	<=0.03	S	S	<=0.03	S	<=0.06	S	<=0.06	S	S	<=0.5	S	S	<=0.5	S	0.06	S	0.06	S	<=1	S	<=2	S	neg	0.5	S	<=0.25
33680/33685	GPS_ZA_2207	14913_3#70	Africa	South Africa	2011	≥5y	Blood	8	3847	CC53	65	5	1	11	16	3	14	3	8	3	NEW	5	<=0.03	S	S	<=0.03	S	<=0.06	S	<=0.06	S	S	<=0.5	S	S	<=0.5	S	0.06	S	0.06	S	<=1	S	<=2	S	neg	0.5	S	<=0.25
34413	GPS_ZA_2324	14913_2#92	Africa	South Africa	2011	≥5y	Blood	8	53	CC53	2	5	1	11	16	3	14	3	8	3	6	5	<=0.03	S	S	<=0.03	S	<=0.06	S	<=0.06	S	S	<=0.5	S	S	<=0.5	S	0.06	S	0.06	S	<=1	S	<=2	S	neg	0.5	S	<=0.25
35344	GPS_ZA_2385	14913_4#58	Africa	South Africa	2012	≥5y	Blood	8	53	CC53	2	5	1	11	16	3	14	3	8	3	6	5	<=0.03	S	S	<=0.03	S	<=0.06	S	<=0.06	S	S	<=0.5	S	S	<=0.5	S	0.06	S	0.06	S	<=1	S	<=2	S	neg	0.5	S	<=0.25
36095	GPS_ZA_2422	14913_4#95	Africa	South Africa	2012	≥5y	Blood	8	53	CC53	2	5	1	11	16	3	14	3	8	3	6	5	<=0.03	S	S	<=0.03	S	<=0.06	S	<=0.06	S	S	<=0.5	S	S	<=0.5	S	0.06	S	0.06	S	<=1	S	<=2	S	neg	0.5	S	<=0.25
36307	GPS_ZA_2423	14913_7#1	Africa	South Africa	2012	≥5y	Cerebrospinal Fluid	8	53	CC53	2	5	1	11	16	3	14	3	8	3	6	5	<=0.03	S	S	<=0.03	S	<=0.06	S	<=0.06	S	S	<=0.5	S	S	<=0.5	S	0.06	S	0.06	S	<=1	S	<=2	S	neg	0.5	S	<=0.25
37215	GPS_ZA_2475	14913_7#53	Africa	South Africa	2012	≥5y	Blood	8	53	CC53	2	5	1	11	16	3	14	3	8	3	6	5	<=0.03	S	S	<=0.03	S	<=0.06	S	<=0.06	S	S	<=0.5	S	S	<=0.5	S	0.06	S	0.06	S	<=1	S	<=2	S	neg	0.5	S	<=0.25
38504/38505	GPS_ZA_2478	14913_7#56	Africa	South Africa	2013	≥5y	Cerebrospinal Fluid	8	53	CC53	2	5	1	11	16	3	14	3	8	3	6	5	<=0.03	S	S	<=0.03	S	<=0.06	S	<=0.06	S	S	<=0.5	S	S	<=0.5	S	0.06	S	0.06	S	<=1	S	<=2	S	neg	0.5	S	<=0.25
38708	GPS_ZA_2543	14936_4#26	Africa	South Africa	2013	≥5y	Cerebrospinal Fluid	8	53	CC53	2	5	1	11	16	3	14	3	8	3	6	5	<=0.03	S	S	<=0.03	S	<=0.06	S	<=0.06	S	S	<=0.5	S	S	<=0.5	S	0.06	S	0.06	S	<=1	S	<=2	S	neg	0.5	S	<=0.25
38854	GPS_ZA_2584	14936_4#67	Africa	South Africa	2013	≥5y	Cerebrospinal Fluid	8	4216	ST4216	15	60	34	16	9	14	262	224	8	50	0	0	<=0.03	S	S	<=0.03	S	<=0.06	S	<=0.06	S	S	<=0.5	S	S	<=0.5	S	0.06	S	0.06	S	<=1	S	<=2	S	neg	0.5	S	>8
38951	GPS_ZA_2577	14936_4#60	Africa	South Africa	2013	≥5y	Cerebrospinal Fluid	8	53	CC53	2	5	1	11	16	3	14	3	8	3	6	5	<=0.03	S	S	<=0.03	S	<=0.06	S	<=0.06	S	S	<=0.5	S	S	<=0.5	S	0.06	S	0.06	S	<=1	S	<=2	S	neg	0.5	S	<=0.25
39081	GPS_ZA_2539	14936_4#22	Africa	South Africa	2013	≥5y	Blood	8	10868	CC10588	10	13	34	16	15	111	145	277	8	50	2	162	<=0.03	S	S	<=0.03	S	<=0.06	S	<=0.06	S	S	<=0.5	S	S	<=0.5	S	0.06	S	0.06	S	<=1	S	<=2	S	neg	0.5	S	<=0.25
39999	GPS_ZA_2689	14913_5#77	Africa	South Africa	2013	≥5y	Blood	8	53	CC53	2	5	1	11	16	3	14	3	8	3	6	5	<=0.03	S	S	<=0.03	S	<=0.06	S	<=0.06	S	S	<=0.5	S	S	<=0.5	S	0.06	S	0.06	S	<=1	S	<=2	S	neg	0.5	S	<=0.25
40124	GPS_ZA_2619	14913_5#7	Africa	South Africa	2013	≥5y	Blood	8	53	CC53	2	5	1	11	16	3	14	3	8	3	6	5	<=0.03	S	S	<=0.03	S	<=0.06	S	<=0.06	S	S	<=0.5	S	S	<=0.5	S	0.06	S	0.06	S	<=1	S	<=2	S	neg	0.5	S	<=0.25
40128	GPS_ZA_2627	14913_5#15	Africa	South Africa	2013	≥5y	Blood	8	53	CC53	2	5	1	11	16	3	14	3	8	3	6	5	<=0.03	S	S	<=0.03	S	<=0.06	S	<=0.06	S	S	<=0.5	S	S	<=0.5	S	0.06	S	0.06	S	<=1	S	<=2	S	neg	0.5	S	<=0.25
40818	GPS_ZA_2767	14913_6#75	Africa	South Africa	2013	≥5y	Blood	8	12574	CC53	2	5	1	11	16	703	14	3	8	3	6	5	<=0.03	S	S	<=0.03	S	<=0.06	S	<=0.06	S	S	<=0.5	S	S	<=0.5	S	0.06	S	0.06	S	<=1	S	<=2	S	neg	0.5	S	<=0.25
41696	GPS_ZA_2937	17175_8#56	Africa	South Africa	2014	≥5y	Blood	8	3847	CC53	65	5	1	11	16	3	14	3	8	3	NEW	5	<=0.03	S	S	<=0.03	S	<=0.06	S	<=0.06	S	S	<=0.5	S	S	<=0.5	S	0.06	S	0.06	S	<=1	S	<=2	S	neg	0.5	S	<=0.25
41837	GPS_ZA_2807	17175_7#10	Africa	South Africa	2014	≥5y	Cerebrospinal Fluid	8	3847	CC53	65	5	1	11	16	3	14	3	8	3	NEW	5	<=0.03	S	S	<=0.03	S	<=0.06	S	<=0.06	S	S	<=0.5	S	S	<=0.5	S	0.06	S	0.06	S	<=1	S	<=2	S	neg	0.5	S	<=0.25
42228	GPS_ZA_2813	17175_7#16	Africa	South Africa	2014	≥5y	Blood	8	53	CC53	2	5	1	11	16	3	14	3	8	3	6	NEW	<=0.03	S	S	<=0.03	S	<=0.06	S	<=0.06	S	S	<=0.5	S	S	<=0.5	S	0.06	S	0.06	S	<=1	S	<=2	S	neg	0.5	S	<=0.25
42343	GPS_ZA_2969	17175_8#88	Africa	South Africa	2014	≥5y	Blood	8	12148	CC53	2	5	1	11	528	3	14	3	8	3	6	5	<=0.03	S	S	<=0.03	S	<=0.06	S	<=0.06	S	S	<=0.5	S	S	<=0.5	S	0.06	S	0.06	S	<=1	S	<=2	S	neg	0.5	S	<=0.25
42450	GPS_ZA_2821	17175_7#25	Africa	South Africa	2014	≥5y	Cerebrospinal Fluid	8	53	CC53	2	5	1	11	16	3	14	3	8	0	6	5	<=0.03	S	S	<=0.03	S	<=0.06	S	<=0.06	S	S	<=0.5	S	S	<=0.5	S	0.06	S	0.06	S	<=1	S	<=2	S	neg	0.5	S	<=0.25
42896	GPS_ZA_2900	17175_8#18	Africa	South Africa	2014	≥5y	Blood	8	53	CC53	2	5	1	11	16	3	14	3	8	3	6	5	<=0.03	S	S	<=0.03	S	<=0.06	S	<=0.06	S	S	<=0.5	S	S	<=0.5	S	0.06	S	0.06	S	<=1	S	<=2	S	neg	0.5	S	<=0.25
42892	GPS_ZA_2986	17150_6#12	Africa	South Africa	2014	≥5y	Blood	8	53	CC53	2	5	1	11	16	3	14	3	8	3	6	5	<=0.03	S	S	<=0.03	S	<=0.06	S	<=0.06	S	S	<=0.5	S	S	<=0.5	S	0.06	S	0.06	S	<=1	S	<=2	S	neg	0.5	S	<=0.25
43143	GPS_ZA_2980	17150_6#6	Africa	South Africa	2014	≥5y	Blood	8	53	CC53	2	5	1	11	16	3	14	3	8	3	6	5	<=0.03	S	S	<=0.03	S	<=0.06	S	<=0.06	S	S	<=0.5	S	S	<=0.5	S	0.06	S	0.06	S	<=1	S	<=2	S	neg	0.5	S	<=0.25
44610	GPS_ZA_5048	42139_2#71	Africa	South Africa	2015	≥5y	Cerebrospinal Fluid	8	53	CC53	2	5	1	11	16	3	14	3	8	3	6	5	<=0.03	S	S	<=0.03	S	<=0.06	S	<=0.06	S	S	<=0.5	S	S	<=0.5	S	0.06	S	0.06	S	<=1	S	<=2	S	neg	0.5	S	<=0.25
44924	GPS_ZA_5075	42139_2#171	Africa	South Africa	2015	≥5y	Blood	8	53	CC53	2	5	1	11	16	3	14	3	8	3	6	5	<=0.03	S	S	<=0.03	S	<=0.06	S	<=0.06	S	S	<=0.5	S	S	<=0.5	S	0.06	S	0.06	S	<=1	S	<=2	S	neg	0.5	S	<=0.25
45067	GPS_ZA_5332	42139_2#50	Africa	South Africa	2015	≥5y	Other	8	17867	CC53	2	5	816	11	16	3	14	3	8	3	6	5	<=0.03	S	S	<=0.03	S	<=0.06	S	<=0.06	S	S	<=0.5	S	S	<=0.5	S	0.06	S	0.06	S	<=1	S	<=2	S	neg	0.5	S	<=0.25
45641	GPS_ZA_5146	42139_2#48	Africa	South Africa	2015	≥5y	Cerebrospinal Fluid	8	3847	CC53	65	5	1	11	16	3	14	3	8	3	NEW	5	<=0.03	S	S	<=0.03	S	<=0.06	S	<=0.06	S	S	<=0.5	S	S	<=0.5	S	0.06	S	0.06	S	<=1	S	<=2	S	neg	0.5	S	<=0.25
45696	GPS_ZA_5158	42139_2#104	Africa	South Africa	2015	≥5y	Blood	8	53	CC53	2	5	1	11	16	3	14	3	8	3	6	5	<=0.03	S	S	<=0.03	S	<=0.06	S	<=0.06	S	S	<=0.5	S	S	<=0.5	S	0.06	S	0.06	S	<=1	S	<=2	S	neg	0.5	S	<=0.25
46278	GPS_ZA_5202	42139_2#272	Africa	South Africa	2015	≥5y	Cerebrospinal Fluid	8	53	CC53	2	5	1	11	16	3	14	3	8	3	6	5	<=0.03	S	S	<=0.03	S	<=0.06	S	<=0.06	S	S	<=0.5	S	S	<=0.5	S	0.06	S	0.06	S	<=1	S	<=2	S	neg	0.5	S	<=0.25
46753	GPS_ZA_5347	42139_2#96	Africa	South Africa	2015	≥5y	Cerebrospinal Fluid	8	53	CC53	2	5	1	11	16	3	14	3	8	3	6	5	<=0.03	S	S	<=0.03	S	<=0.06	S	<=0.06	S	S	<=0.5	S	S	<=0.5	S	0.06	S	0.06	S	<=1	S	<=2	S	neg	0.5	S	<=0.25
47476	GPS_ZA_5307	42139_2#319	Africa	South Africa	2015	≥5y	Cerebrospinal Fluid	8	53	CC53	2	5	1	11	16	3	14	3	8	3	6	5	<=0.03	S	S	<=0.03	S	<=0.06	S	<=0.06	S	S	<=0.5	S	S	<=0.5	S	0.06	S	0.06	S	<=1	S	<=2	S	neg	0.5	S	<=0.25
48008	GPS_ZA_5369	42139_2#188	Africa	South Africa	2016	≥5y	Blood	8	17734	ST17734	1	5	36	3	16	1	8	22	8	0	151	5	0.06	S	S	0.06	S	<=0.06	S	<=0.06	S	S	<=0.5	S	S	<=0.5	S	0.06	S	0.06	S	<=1	S	<=2	S	neg	>=4	R	<=0.25
48548	GPS_ZA_5426	43380_1#47	Africa	South Africa	2016	≥5y	Other	8	3406	CC3406	7	9	15	11	178	58	70	98	8	3	2	5	<=0.03	S	S	<=0.03	S	<=0.06	S	<=0.06	S	S	<=0.5	S	S	<=0.5	S	0.06	S	0.06	S	<=1	S	<=2	S	neg	0.5	S	<=0.25
48554	GPS_ZA_5427	43380_1#65	Africa	South Africa	2016	≥5y	Blood	8	53	CC53	2	5	1	11	16	3	14	3	8	3	6	5	<=0.03	S	S	<=0.03	S	<=0.06	S	<=0.06	S	S	<=0.5	S	S	<=0.5	S	0.06	S	0.06	S	<=1	S	<=2	S	neg	0.5	S	<=0.25
48716	GPS_ZA_5442	43380_1#109	Africa	South Africa	2016	≥5y	Cerebrospinal Fluid	8	11074	CC53	2	5	1	11	16	581	14	3	8	3	6	5	<=0.03	S	S	<=0.03	S	<=0.06	S	<=0.06	S	S	<=0.5	S	S	<=0.5	S	0.06	S	0.06	S	<=1	S	<=2	S	neg	0.5	S	<=0.25
48886	GPS_ZA_5457	43380_1#171	Africa	South Africa	2016	≥5y	Blood	8	53	CC53	2	5	1	11	16	3	14	3	8	3	6	5	<=0.03	S	S	<=0.03	S	<=0.06	S	<=0.06	S	S	<=0.5	S	S	<=0.5	S	0.06	S	0.06	S	<=1	S	<=2	S	neg	0.5	S	<=0.25
48968	GPS_ZA_5469	43380_1#227	Africa	South Africa	2016	≥5y	Blood	8	1012	CC1012	2	5	29	18	42	3	18	3	8	3	0	2	<=0.03	S	S	<=0.03	S	<=0.06	S	<=0.06	S	S	<=0.5	S	S	<=0.5	S	0.06	S	0.06	S	<=1	S	<=2	S	neg	0.5	S	<=0.25
48971	GPS_ZA_5471	43380_1#231	Africa	South Africa	2016	≥5y	Cerebrospinal Fluid	8	53	CC53	2	5	1	11	16	3	14	3	8	3	6	5	<=0.03	S	S	<=0.03	S	<=0.06	S	<=0.06	S	S	<=0.5	S	S	<=0.5	S	0.06	S	0.06	S	<=1	S	<=2	S	neg	0.5	S	<=0.25
49243	GPS_ZA_5480	43380_1#265	Africa	South Africa	2016	≥5y	Cerebrospinal Fluid	8	53	CC53	2	5	1	11	16	3	14	3	8	3	6	5	<=0.03	S	S	<=0.03	S	<=0.06	S	<=0.06	S	S	<=0.5	S	S	<=0.5	S	0.06	S	0.06	S	<=1	S	<=2	S	neg	0.5	S	<=0.25
49422	GPS_ZA_5624	43380_1#87	Africa	South Africa	2016	≥5y	Blood	8	53	CC53	2	5	1	11	16	3	14	3	8	3	6	5	<=0.03	S	S	<=0.03	S	<=0.06	S	<=0.06	S	S	<=0.5	S	S	<=0.5	S	0.06	S	0.06	S	<=1	S	<=2	S	neg	0.5	S	<=0.25
49460	GPS_ZA_5494	43380_1#325	Africa	South Africa	2016	≥5y	Blood	8	53	CC53	2	5	1	11	16	3	14	3	8	0	6	5	<=0.03	S	S	<=0.03	S	<=0.06	S	<=0.06	S	S	<=0.5	S	S	<=0.5	S	0.06	S	0.06	S	<=1	S	<=2	S	neg	0.5	S	<=0.25
49518	GPS_ZA_5625	43380_1#89	Africa	South Africa	2016	≥5y	Blood	8	17890	CC53	2	5	1	554	16	3	14	3	8	3	6	5	<=0.03	S	S	<=0.03	S	<=0.06	S	<=0.06	S	S	<=0.5	S	S	<=0.5	S	0.06	S	0.06	S	<=1	S	<=2	S	neg	0.5	S	<=0.25
50007	GPS_ZA_5632	43380_1#119	Africa	South Africa	2016	≥5y	Other	8	53	CC53	2	5	1	11	16	3	14	3	8	3	6	5	<=0.03	S	S	<=0.03	S	<=0.06	S	<=0.06	S	S	<=0.5	S	S	<=0.5	S	0.06	S	0.06	S	<=1	S	<=2	S	neg	0.5	S	<=0.25
50130	GPS_ZA_5545	43380_1#140	Africa	South Africa	2016	≥5y	Blood	8	53	CC53	2	5	1	11	16	3	14	3	8	3	6	5	<=0.03	S	S	<=0.03	S	<=0.06	S	<=0.06	S	S	<=0.5	S	S	<=0.5	S	0.06	S	0.06	S	<=1	S	<=2	S	neg	0.5	S	<=0.25
50191	GPS_ZA_5550	43380_1#166	Africa	South Africa	2016	≥5y	Cerebrospinal Fluid	8	53	CC53	2	5	1	11	16	3	14	3	8	3	6	5	<=0.03	S	S	<=0.03	S	<=0.06	S	<=0.06	S	S	<=0.5	S	S	<=0.5	S	0.06	S	0.06	S	<=1	S	<=2	S	neg	0.5	S	<=0.25
50328/50331	GPS_ZA_5570	43380_1#238	Africa	South Africa	2016	≥5y	Blood	8	53	CC53	2	5	1	11	16	3	14	3	8	3	6	5	<=0.03	S	S	<=0.03	S	<=0.06	S	<=0.06	S	S	<=0.5	S	S	<=0.5	S	0.06	S	0.06	S	<=1	S	<=2	S	neg	0.5	S	<=0.25
51178	GPS_ZA_5690	43380_1#337	Africa	South Africa	2017	≥5y	Blood	8	53	CC53	2	5	1	11	16	3	14	3	8	3	6	5	<=0.03	S	S	<=0.03	S	<=0.06	S	<=0.06	S	S	<=0.5	S	S	<=0.5	S	0.06	S	0.06	S	<=1	S	<=2	S	neg	0.5	S	<=0.25
51204	GPS_ZA_5694	43380_1#345	Africa	South Africa	2017	≥5y	Blood	8	3847	CC53	65	5	1	11	16	3	14	3	8	3	NEW	5	<=0.03	S	S	<=0.03	S	<=0.06	S	<=0.06	S	S	<=0.5	S	S	<=0.5	S	0.06	S	0.06	S	<=1	S	<=2	S	neg	0.5	S	<=0.25
51455	GPS_ZA_5894	43684_1#4	Africa	South Africa	2017	≥5y	Blood	8	3847	CC53	65	5	1	11	16	3	14	3	8	3	NEW	5	<=0.03	S	S	<=0.03	S	<=0.06	S	<=0.06	S	S	<=0.5	S	S	<=0.5	S	0.06	S	0.06	S	<=1	S	<=2	S	neg	0.5	S	<=0.25
51688	GPS_ZA_5900	43684_1#16	Africa	South Africa	2017	≥5y	Cerebrospinal Fluid	8	53	CC53	2	5	1	11	16	3	14	3	8	3	6	5	<=0.03	S	S	<=0.03	S	<=0.06	S	<=0.06	S	S	<=0.5	S	S	<=0.5	S	0.06	S	0.06	S	<=1	S	<=2	S	neg	0.5	S	<=0.25
51746	GPS_ZA_5736	43380_1#122	Africa	South Africa	2017	≥5y	Blood	8	53	CC53	2	5	1	11	16	3	14	3	8	3	6	5	<=0.03	S	S	<=0.03	S	<=0.06	S	<=0.06	S	S	<=0.5	S	S	<=0.5	S	0.06	S	0.06	S	<=1	S	<=2	S	neg	0.5	S	<=0.25
52100	GPS_ZA_5909	43684_1#66	Africa	South Africa	2017	≥5y	Blood	8	53	CC53	2	5	1	11	16	3	14	3	8	3	6	NEW	<=0.03	S	S	<=0.03	S	<=0.06	S	<=0.06	S	S	<=0.5	S	S	<=0.5	S	0.06	S	0.06	S	<=1	S	<=2	S	neg	0.5	S	<=0.25
52183	GPS_ZA_5769	43380_1#248	Africa	South Africa	2017	≥5y	Cerebrospinal Fluid	8	53	CC53	2	5	1	11	16	3	14	3	8	0	6	5	<=0.03	S	S	<=0.03	S	<=0.06	S	<=0.06	S	S	<=0.5	S	S	<=0.5	S	0.06	S	0.06	S	<=1	S	<=2	S	neg	0.5	S	<=0.25
52342	GPS_ZA_5912	43684_1#72	Africa	South Africa	2017	≥5y	Blood	8	53	CC53	2	5	1	11	16	3	14	3	8	3	6	5	<=0.03	S	S	<=0.03	S	<=0.06	S	<=0.06	S	S	<=0.5	S	S	<=0.5	S	0.06	S	0.06	S	<=1	S	<=2	S	neg	0.5	S	<=0.25
52345	GPS_ZA_5796	43380_1#350	Africa	South Africa	2017	≥5y	Other	8	53	CC53	2	5	1	11	16	3	14	3	8	3	6	5	<=0.03	S	S	<=0.03	S	<=0.06	S	<=0.06	S	S	<=0.5	S	S	<=0.5	S	0.06	S	0.06	S	<=1	S	<=2	S	neg	0.5	S	<=0.25
52412/52413	GPS_ZA_5780	43380_1#286	Africa	South Africa	2017	≥5y	Cerebrospinal Fluid	8	53	CC53	2	5	1	11	16	3	14	3	8	3	6	5	<=0.03	S	S	<=0.03	S	<=0.06	S	<=0.06	S	S	<=0.5	S	S	<=0.5	S	0.06	S	0.06	S	<=1	S	<=2	S	neg	0.5	S	<=0.25
52691	GPS_ZA_5919	43684_1#102	Africa	South Africa	2017	≥5y	Blood	8	17900	CC53	2	5	1	11	766	3	14	3	8	3	6	5	<=0.03	S	S	<=0.03	S	<=0.06	S	<=0.06	S	S	<=0.5	S	S	<=0.5	S	0.06	S	0.06	S	<=1	S	<=2	S	neg	0.5	S	<=0.25
52786	GPS_ZA_5922	43684_1#108	Africa	South Africa	2017	≥5y	Blood	8	53	CC53	2	5	1	11	16	3	14	3	8	3	6	5	<=0.03	S	S	<=0.03	S	<=0.06	S	<=0.06	S	S	<=0.5	S	S	<=0.5	S	0.06	S	0.06	S	<=1	S	<=2	S	neg	0.5	S	<=0.25
52932	GPS_ZA_5804	43684_1#33	Africa	South Africa	2017	≥5y	Blood	8	3847	CC53	65	5	1	11	16	3	14	3	8	3	NEW	5	<=0.03	S	S	<=0.03	S	<=0.06	S	<=0.06	S	S	<=0.5	S	S	<=0.5	S	0.06	S	0.06	S	<=1	S	<=2	S	neg	0.5	S	<=0.25
53043	GPS_ZA_5925	43684_1#130	Africa	South Africa	2017	≥5y	Blood	8	53	CC53	2	5	1	11	16	3	14	3	8	3	6	5	<=0.03	S	S	<=0.03	S	<=0.06	S	<=0.06	S	S	<=0.5	S	S	<=0.5	S	0.06	S	0.06	S	<=1	S	<=2	S	neg	0.5	S	<=0.25
53047	GPS_ZA_5926	43684_1#132	Africa	South Africa	2017	≥5y	Blood	8	53	CC53	2	5	1	11	16	3	14	3	8	3	6	5	<=0.03	S	S	<=0.03	S	<=0.06	S	<=0.06	S	S	<=0.5	S	S	<=0.5	S	0.06	S	0.06	S	<=1	S	<=2	S	neg	0.5	S	<=0.25
53163	GPS_ZA_5815	43684_1#71	Africa	South Africa	2017	≥5y	Blood	8	53	CC53	2	5	1	11	16	3	14	3	8	3	6	5	<=0.03	S	S	<=0.03	S	<=0.06	S	<=0.06	S	S	<=0.5	S	S	<=0.5	S	0.06	S	0.06	S	<=1	S	<=2	S	neg	0.5	S	<=0.25
53508	GPS_ZA_5840	43684_1#167	Africa	South Africa	2017	≥5y	Blood	8	53	CC53	2	5	1	11	16	3	14	3	8	0	6	5	<=0.03	S	S	<=0.03	S	<=0.06	S	<=0.06	S	S	<=0.5	S	S	<=0.5	S	0.06	S	0.06	S	<=1	S	<=2	S	neg	0.5	S	<=0.25
53587	GPS_ZA_5845	43684_1#193	Africa	South Africa	2017	≥5y	Blood	8	53	CC53	2	5	1	11	16	3	14	3	8	3	6	5	<=0.03	S	S	<=0.03	S	<=0.06	S	<=0.06	S	S	<=0.5	S	S	<=0.5	S	0.06	S	0.06	S	<=1	S	<=2	S	neg	0.5	S	<=0.25
53774	GPS_ZA_5852	43684_1#207	Africa	South Africa	2017	≥5y	Blood	8	53	CC53	2	5	1	11	16	3	14	3	8	3	6	5	<=0.03	S	S	<=0.03	S	<=0.06	S	<=0.06	S	S	<=0.5	S	S	<=0.5	S	0.06	S	0.06	S	<=1	S	<=2	S	neg	0.5	S	<=0.25
53867	GPS_ZA_5930	43684_1#140	Africa	South Africa	2017	≥5y	Cerebrospinal Fluid	8	53	CC53	2	5	1	11	16	3	14	3	8	3	6	5	<=0.03	S	S	<=0.03	S	<=0.06	S	<=0.06	S	S	<=0.5	S	S	<=0.5	S	0.06	S	0.06	S	<=1	S	<=2	S	neg	0.5	S	<=0.25
54313	GPS_ZA_6044	43684_1#223	Africa	South Africa	2018	≥5y	Blood	8	1110	CC53	2	5	1	11	16	135	14	3	8	3	6	5	<=0.03	S	S	<=0.03	S	<=0.06	S	<=0.06	S	S	<=0.5	S	S	<=0.5	S	0.06	S	0.06	S	<=1	S	<=2	S	neg	0.5	S	<=0.25
54471	GPS_ZA_6053	43684_1#273	Africa	South Africa	2018	≥5y	Blood	8	53	CC53	2	5	1	11	16	3	14	3	8	3	6	5	<=0.03	S	S	<=0.03	S	<=0.06	S	<=0.06	S	S	<=0.5	S	S	<=0.5	S	0.06	S	0.06	S	<=1	S	<=2	S	neg	0.5	S	<=0.25
54527	GPS_ZA_6058	43684_1#283	Africa	South Africa	2018	≥5y	Cerebrospinal Fluid	8	53	CC53	2	5	1	11	16	3	14	3	8	3	6	5	<=0.03	S	S	<=0.03	S	<=0.06	S	<=0.06	S	S	<=0.5	S	S	<=0.5	S	0.06	S	0.06	S	<=1	S	<=2	S	neg	0.5	S	<=0.25
54530	GPS_ZA_6060	43684_1#287	Africa	South Africa	2018	≥5y	Blood	8	53	CC53	2	5	1	11	16	3	14	3	8	3	6	5	<=0.03	S	S	<=0.03	S	<=0.06	S	<=0.06	S	S	<=0.5	S	S	<=0.5	S	0.06	S	0.06	S	<=1	S	<=2	S	neg	0.5	S	<=0.25
54558	GPS_ZA_6067	43684_1#317	Africa	South Africa	2018	≥5y	Blood	8	53	CC53	2	5	1	11	16	3	14	3	8	3	6	5	<=0.03	S	S	<=0.03	S	<=0.06	S	<=0.06	S	S	<=0.5	S	S	<=0.5	S	0.06	S	0.06	S	<=1	S	<=2	S	neg	0.5	S	<=0.25
54576	GPS_ZA_5957	43684_1#258	Africa	South Africa	2018	≥5y	Blood	8	53	CC53	2	5	1	11	16	3	14	3	8	3	6	5	<=0.03	S	S	<=0.03	S	<=0.06	S	<=0.06	S	S	<=0.5	S	S	<=0.5	S	0.06	S	0.06	S	<=1	S	<=2	S	neg	0.5	S	<=0.25
54578	GPS_ZA_6071	43684_1#341	Africa	South Africa	2018	≥5y	Blood	8	53	CC53	2	5	1	11	16	3	14	3	8	3	6	5	<=0.03	S	S	<=0.03	S	<=0.06	S	<=0.06	S	S	<=0.5	S	S	<=0.5	S	0.06	S	0.06	S	<=1	S	<=2	S	neg	0.5	S	<=0.25
54598	GPS_ZA_5959	43684_1#262	Africa	South Africa	2018	≥5y	Blood	8	53	CC53	2	5	1	11	16	3	14	3	8	3	6	5	<=0.03	S	S	<=0.03	S	<=0.06	S	<=0.06	S	S	<=0.5	S	S	<=0.5	S	0.06	S	0.06	S	<=1	S	<=2	S	neg	0.5	S	<=0.25
54609	GPS_ZA_6084	43684_1#380	Africa	South Africa	2018	≥5y	Blood	8	3847	CC53	65	5	1	11	16	3	14	3	8	3	NEW	5	<=0.03	S	S	<=0.03	S	<=0.06	S	<=0.06	S	S	<=0.5	S	S	<=0.5	S	0.06	S	0.06	S	<=1	S	<=2	S	neg	0.5	S	<=0.25
54554	GPS_ZA_6063	43684_1#309	Africa	South Africa	2018	≥5y	Blood	8	53	CC53	2	5	1	11	16	3	14	3	8	3	6	5	<=0.03	S	S	<=0.03	S	<=0.06	S	<=0.06	S	S	<=0.5	S	S	<=0.5	S	0.06	S	0.06	S	<=1	S	<=2	S	neg	0.5	S	<=0.25
55652	GPS_ZA_5975	43684_1#326	Africa	South Africa	2018	≥5y	Blood	8	53	CC53	2	5	1	11	16	3	14	3	8	3	6	5	<=0.03	S	S	<=0.03	S	<=0.06	S	<=0.06	S	S	<=0.5	S	S	<=0.5	S	0.06	S	0.06	S	<=1	S	<=2	S	neg	0.5	S	<=0.25
55655	GPS_ZA_5976	43684_1#328	Africa	South Africa	2018	≥5y	Blood	8	3847	CC53	65	5	1	11	16	3	14	3	8	3	NEW	5	<=0.03	S	S	<=0.03	S	<=0.06	S	<=0.06	S	S	<=0.5	S	S	<=0.5	S	0.06	S	0.06	S	<=1	S	<=2	S	neg	0.5	S	<=0.25
55701/55703	GPS_ZA_6144	43684_1#248	Africa	South Africa	2018	≥5y	Blood	8	53	CC53	2	5	1	11	16	3	14	3	8	0	6	5	<=0.03	S	S	<=0.03	S	<=0.06	S	<=0.06	S	S	<=0.5	S	S	<=0.5	S	0.06	S	0.06	S	<=1	S	<=2	S	neg	0.5	S	<=0.25
55716	GPS_ZA_6239	43684_2#237	Africa	South Africa	2018	≥5y	Blood	8	53	CC53	2	5	1	11	16	3	14	3	8	3	6	5	<=0.03	S	S	<=0.03	S	<=0.06	S	<=0.06	S	S	<=0.5	S	S	<=0.5	S	0.06	S	0.06	S	<=1	S	<=2	S	neg	0.5	S	<=0.25
55821	GPS_ZA_6251	43684_2#293	Africa	South Africa	2018	≥5y	Blood	8	11074	CC53	2	5	1	11	16	581	14	3	8	3	6	5	<=0.03	S	S	<=0.03	S	<=0.06	S	<=0.06	S	S	<=0.5	S	S	<=0.5	S	0.06	S	0.06	S	<=1	S	<=2	S	neg	0.5	S	<=0.25
55768	GPS_ZA_6245	43684_2#265	Africa	South Africa	2018	≥5y	Blood	8	53	CC53	2	5	1	11	16	3	14	3	8	3	6	5	<=0.03	S	S	<=0.03	S	<=0.06	S	<=0.06	S	S	<=0.5	S	S	<=0.5	S	0.06	S	0.06	S	<=1	S	<=2	S	neg	0.5	S	<=0.25
55799	GPS_ZA_5985	43684_1#362	Africa	South Africa	2018	≥5y	Blood	8	53	CC53	2	5	1	11	16	3	14	3	8	3	6	NEW	<=0.03	S	S	<=0.03	S	<=0.06	S	<=0.06	S	S	<=0.5	S	S	<=0.5	S	0.06	S	0.06	S	<=1	S	<=2	S	neg	0.5	S	<=0.25
56070/56076	GPS_ZA_6160	43684_1#312	Africa	South Africa	2018	≥5y	Blood	8	53	CC53	2	5	1	11	16	3	14	3	8	3	6	5	<=0.03	S	S	<=0.03	S	<=0.06	S	<=0.06	S	S	<=0.5	S	S	<=0.5	S	0.06	S	0.06	S	<=1	S	<=2	S	neg	0.5	S	<=0.25
56077	GPS_ZA_6163	43684_1#318	Africa	South Africa	2018	≥5y	Blood	8	53	CC53	2	5	1	11	16	3	14	3	8	3	6	5	<=0.03	S	S	<=0.03	S	<=0.06	S	<=0.06	S	S	<=0.5	S	S	<=0.5	S	0.06	S	0.06	S	<=1	S	<=2	S	neg	0.5	S	<=0.25
56146	GPS_ZA_6173	43684_1#370	Africa	South Africa	2018	≥5y	Blood	8	53	CC53	2	5	1	11	16	3	14	3	8	3	6	5	<=0.03	S	S	<=0.03	S	<=0.06	S	<=0.06	S	S	<=0.5	S	S	<=0.5	S	0.06	S	0.06	S	<=1	S	<=2	S	neg	0.5	S	<=0.25
56211	GPS_ZA_6188	43684_2#39	Africa	South Africa	2018	≥5y	Blood	8	3847	CC53	65	5	1	11	16	3	14	3	8	3	NEW	5	<=0.03	S	S	<=0.03	S	<=0.06	S	<=0.06	S	S	<=0.5	S	S	<=0.5	S	0.06	S	0.06	S	<=1	S	<=2	S	neg	0.5	S	<=0.25
56253	GPS_ZA_6193	43684_2#65	Africa	South Africa	2018	≥5y	Blood	8	53	CC53	2	5	1	11	16	3	14	3	8	3	6	5	<=0.03	S	S	<=0.03	S	<=0.06	S	<=0.06	S	S	<=0.5	S	S	<=0.5	S	0.06	S	0.06	S	<=1	S	<=2	S	neg	0.5	S	<=0.25
56371	GPS_ZA_6204	43684_2#103	Africa	South Africa	2018	≥5y	Cerebrospinal Fluid	8	17911	CC53	2	5	821	11	16	3	14	3	8	3	6	5	<=0.03	S	S	<=0.03	S	<=0.06	S	<=0.06	S	S	<=0.5	S	S	<=0.5	S	0.06	S	0.06	S	<=1	S	<=2	S	neg	0.5	S	<=0.25
56496	GPS_ZA_6214	43684_2#139	Africa	South Africa	2018	≥5y	Blood	8	53	CC53	2	5	1	11	16	3	14	3	8	3	6	5	<=0.03	S	S	<=0.03	S	<=0.06	S	<=0.06	S	S	<=0.5	S	S	<=0.5	S	0.06	S	0.06	S	<=1	S	<=2	S	neg	0.5	S	<=0.25
56664/56666	GPS_ZA_6210	43684_2#131	Africa	South Africa	2018	≥5y	Blood	8	53	CC53	2	5	1	11	16	3	14	3	8	3	6	5	<=0.03	S	S	<=0.03	S	<=0.06	S	<=0.06	S	S	<=0.5	S	S	<=0.5	S	0.06	S	0.06	S	<=1	S	<=2	S	neg	0.5	S	<=0.25
56187	GPS_ZA_6184	43684_2#15	Africa	South Africa	2018	≥5y	Cerebrospinal Fluid	8	53	CC53	2	5	1	11	16	3	14	3	8	3	6	5	<=0.03	S	S	<=0.03	S	<=0.06	S	<=0.06	S	S	<=0.5	S	S	<=0.5	S	0.06	S	0.06	S	<=1	S	<=2	S	neg	0.5	S	<=0.25
56863	GPS_ZA_6020	43684_1#127	Africa	South Africa	2018	≥5y	Blood	8	53	CC53	2	5	1	11	16	3	14	3	8	3	6	5	<=0.03	S	S	<=0.03	S	<=0.06	S	<=0.06	S	S	<=0.5	S	S	<=0.5	S	0.06	S	0.06	S	<=1	S	<=2	S	neg	0.5	S	<=0.25
56809	GPS_ZA_6094	43684_1#52	Africa	South Africa	2018	≥5y	Cerebrospinal Fluid	8	53	CC53	2	5	1	11	16	3	14	3	8	3	6	5	<=0.03	S	S	<=0.03	S	<=0.06	S	<=0.06	S	S	<=0.5	S	S	<=0.5	S	0.06	S	0.06	S	<=1	S	<=2	S	neg	0.5	S	<=0.25
57036	GPS_ZA_6108	43684_1#96	Africa	South Africa	2018	≥5y	Cerebrospinal Fluid	8	53	CC53	2	5	1	11	16	3	14	3	8	3	6	5	<=0.03	S	S	<=0.03	S	<=0.06	S	<=0.06	S	S	<=0.5	S	S	<=0.5	S	0.06	S	0.06	S	<=1	S	<=2	S	neg	0.5	S	<=0.25
57081	GPS_ZA_6109	43684_1#114	Africa	South Africa	2018	≥5y	Blood	8	53	CC53	2	5	1	11	16	3	14	3	8	0	6	5	<=0.03	S	S	<=0.03	S	<=0.06	S	<=0.06	S	S	<=0.5	S	S	<=0.5	S	0.06	S	0.06	S	<=1	S	<=2	S	neg	0.5	S	<=0.25
57277	GPS_ZA_6028	43684_1#159	Africa	South Africa	2018	≥5y	Blood	8	53	CC53	2	5	1	11	16	3	14	3	8	3	6	5	<=0.03	S	S	<=0.03	S	<=0.06	S	<=0.06	S	S	<=0.5	S	S	<=0.5	S	0.06	S	0.06	S	<=1	S	<=2	S	neg	0.5	S	<=0.25
57453	GPS_ZA_6134	43684_1#212	Africa	South Africa	2018	≥5y	Blood	8	53	CC53	2	5	1	11	16	3	14	3	8	0	6	5	<=0.03	S	S	<=0.03	S	<=0.06	S	<=0.06	S	S	<=0.5	S	S	<=0.5	S	0.06	S	0.06	S	<=1	S	<=2	S	neg	0.5	S	<=0.25
57423	GPS_ZA_6130	43684_1#188	Africa	South Africa	2018	≥5y	Blood	8	53	CC53	2	5	1	11	16	3	14	3	8	3	6	5	<=0.03	S	S	<=0.03	S	<=0.06	S	<=0.06	S	S	<=0.5	S	S	<=0.5	S	0.06	S	0.06	S	<=1	S	<=2	S	neg	0.5	S	<=0.25
57024	GPS_ZA_6107	43684_1#94	Africa	South Africa	2018	≥5y	Blood	8	1012	CC1012	2	5	29	18	42	3	18	3	8	3	0	2	<=0.03	S	S	<=0.03	S	<=0.06	S	<=0.06	S	S	<=0.5	S	S	<=0.5	S	0.06	S	0.06	S	<=1	S	<=2	S	neg	0.5	S	<=0.25
56967	GPS_ZA_6022	43684_1#147	Africa	South Africa	2018	≥5y	Blood	8	4216	ST4216	15	60	34	16	9	14	262	224	8	50	0	0	<=0.03	S	S	<=0.03	S	<=0.06	S	<=0.06	S	S	<=0.5	S	S	<=0.5	S	0.06	S	0.06	S	<=1	S	<=2	S	neg	0.5	S	>8
57927	GPS_ZA_6263	43684_2#333	Africa	South Africa	2019	≥5y	Blood	8	53	CC53	2	5	1	11	16	3	14	3	8	3	6	5	<=0.03	S	S	<=0.03	S	<=0.06	S	<=0.06	S	S	<=0.5	S	S	<=0.5	S	0.06	S	0.06	S	<=1	S	<=2	S	neg	0.5	S	<=0.25
58531/58532	GPS_ZA_6534	43684_2#284	Africa	South Africa	2019	≥5y	Cerebrospinal Fluid	8	53	CC53	2	5	1	11	16	3	14	3	8	3	6	5	<=0.03	S	S	<=0.03	S	<=0.06	S	<=0.06	S	S	<=0.5	S	S	<=0.5	S	0.06	S	0.06	S	<=1	S	<=2	S	neg	0.5	S	<=0.25
58529	GPS_ZA_6281	43684_2#34	Africa	South Africa	2019	≥5y	Blood	8	53	CC53	2	5	1	11	16	3	14	3	8	3	6	5	<=0.03	S	S	<=0.03	S	<=0.06	S	<=0.06	S	S	<=0.5	S	S	<=0.5	S	0.06	S	0.06	S	<=1	S	<=2	S	neg	0.5	S	<=0.25
58874	GPS_ZA_6312	43684_2#144	Africa	South Africa	2019	≥5y	Blood	8	3847	CC53	65	5	1	11	16	3	14	3	8	3	NEW	5	<=0.03	S	S	<=0.03	S	<=0.06	S	<=0.06	S	S	<=0.5	S	S	<=0.5	S	0.06	S	0.06	S	<=1	S	<=2	S	neg	0.5	S	<=0.25
58978	GPS_ZA_6320	43684_2#176	Africa	South Africa	2019	≥5y	Blood	8	53	CC53	2	5	1	11	16	3	14	3	8	3	6	5	<=0.03	S	S	<=0.03	S	<=0.06	S	<=0.06	S	S	<=0.5	S	S	<=0.5	S	0.06	S	0.06	S	<=1	S	<=2	S	neg	0.5	S	<=0.25
58982	GPS_ZA_6323	43684_2#198	Africa	South Africa	2019	≥5y	Blood	8	53	CC53	2	5	1	11	16	3	14	3	8	3	6	5	<=0.03	S	S	<=0.03	S	<=0.06	S	<=0.06	S	S	<=0.5	S	S	<=0.5	S	0.06	S	0.06	S	<=1	S	<=2	S	neg	0.5	S	<=0.25
59001	GPS_ZA_6337	43684_2#258	Africa	South Africa	2019	≥5y	Blood	8	53	CC53	2	5	1	11	16	3	14	3	8	3	6	5	<=0.03	S	S	<=0.03	S	<=0.06	S	<=0.06	S	S	<=0.5	S	S	<=0.5	S	0.06	S	0.06	S	<=1	S	<=2	S	neg	0.5	S	<=0.25
59181	GPS_ZA_6348	43684_2#296	Africa	South Africa	2019	≥5y	Cerebrospinal Fluid	8	53	CC53	2	5	1	11	16	3	14	3	8	3	6	5	<=0.03	S	S	<=0.03	S	<=0.06	S	<=0.06	S	S	<=0.5	S	S	<=0.5	S	0.06	S	0.06	S	<=1	S	<=2	S	neg	0.5	S	<=0.25
59397	GPS_ZA_6361	43684_2#354	Africa	South Africa	2019	≥5y	Blood	8	53	CC53	2	5	1	11	16	3	14	3	8	3	6	5	<=0.03	S	S	<=0.03	S	<=0.06	S	<=0.06	S	S	<=0.5	S	S	<=0.5	S	0.06	S	0.06	S	<=1	S	<=2	S	neg	0.5	S	<=0.25
59589	GPS_ZA_6541	43684_2#314	Africa	South Africa	2019	≥5y	Blood	8	53	CC53	2	5	1	11	16	3	14	3	8	3	6	5	<=0.03	S	S	<=0.03	S	<=0.06	S	<=0.06	S	S	<=0.5	S	S	<=0.5	S	0.06	S	0.06	S	<=1	S	<=2	S	neg	0.5	S	<=0.25
59771	GPS_ZA_6401	43684_2#145	Africa	South Africa	2019	≥5y	Blood	8	53	CC53	2	5	1	11	16	3	14	3	8	3	6	5	<=0.03	S	S	<=0.03	S	<=0.06	S	<=0.06	S	S	<=0.5	S	S	<=0.5	S	0.06	S	0.06	S	<=1	S	<=2	S	neg	0.5	S	<=0.25
60319	GPS_ZA_6451	43684_2#341	Africa	South Africa	2019	≥5y	Blood	8	17890	CC53	2	5	1	554	16	3	14	3	8	3	6	5	<=0.03	S	S	<=0.03	S	<=0.06	S	<=0.06	S	S	<=0.5	S	S	<=0.5	S	0.06	S	0.06	S	<=1	S	<=2	S	neg	0.5	S	<=0.25
61240	GPS_ZA_6506	43684_2#180	Africa	South Africa	2019	≥5y	Blood	8	53	CC53	2	5	1	11	16	3	14	3	8	3	6	5	<=0.03	S	S	<=0.03	S	<=0.06	S	<=0.06	S	S	<=0.5	S	S	<=0.5	S	0.06	S	0.06	S	<=1	S	<=2	S	neg	0.5	S	<=0.25
61308	GPS_ZA_6511	43684_2#190	Africa	South Africa	2019	≥5y	Blood	8	53	CC53	2	5	1	11	16	3	14	3	8	3	6	5	<=0.03	S	S	<=0.03	S	<=0.06	S	<=0.06	S	S	<=0.5	S	S	<=0.5	S	0.06	S	0.06	S	<=1	S	<=2	S	neg	0.5	S	<=0.25
63449	GPS_ZA_8598	63449_S153	Africa	South Africa	2020	≥5y	Blood	8	53	CC53	2	5	1	11	16	3	14	3	8	3	6	5	<=0.03	S	S	<=0.03	S	<=0.06	S	<=0.06	S	S	<=0.5	S	S	<=0.5	S	0.06	S	0.06	S	<=1	S	<=2	S	neg	0.5	S	<=0.25
61797	GPS_ZA_8402	61797_S43	Africa	South Africa	2020	≥5y	Cerebrospinal Fluid	8	53	CC53	2	5	1	11	16	3	14	3	8	3	6	5	<=0.03	S	S	<=0.03	S	<=0.06	S	<=0.06	S	S	<=0.5	S	S	<=0.5	S	0.06	S	0.06	S	<=1	S	<=2	S	neg	0.5	S	<=0.25
61859/61883	GPS_ZA_8413	61859_S	Africa	South Africa	2020	≥5y	Cerebrospinal Fluid	8	53	CC53	2	5	1	11	16	3	14	3	8	3	6	5	<=0.03	S	S	<=0.03	S	<=0.06	S	<=0.06	S	S	<=0.5	S	S	<=0.5	S	0.06	S	0.06	S	<=1	S	<=2	S	neg	0.5	S	<=0.25
62019	GPS_ZA_8429	62019_S	Africa	South Africa	2020	≥5y	Blood	8	53	CC53	2	5	1	11	16	3	14	3	8	3	6	5	<=0.03	S	S	<=0.03	S	<=0.06	S	<=0.06	S	S	<=0.5	S	S	<=0.5	S	0.06	S	0.06	S	<=1	S	<=2	S	neg	0.5	S	<=0.25
62118	GPS_ZA_8445	62118_S31	Africa	South Africa	2020	≥5y	Blood	8	53	CC53	2	5	1	11	16	3	14	3	8	3	NF	5	NF	NF	NF	NF	NF	NF	NF	NF	NF	NF	NF	NF	NF	NF	NF	0.06	S	0.06	S	<=1	S	<=2	S	neg	0.5	S	<=0.25
62177	GPS_ZA_8453	62177_S	Africa	South Africa	2020	≥5y	Blood	8	53	CC53	2	5	1	11	16	3	14	3	8	3	6	5	<=0.03	S	S	<=0.03	S	<=0.06	S	<=0.06	S	S	<=0.5	S	S	<=0.5	S	0.06	S	0.06	S	<=1	S	<=2	S	neg	0.5	S	<=0.25
62212	GPS_ZA_8458	62212_S	Africa	South Africa	2020	≥5y	Blood	8	53	CC53	2	5	1	11	16	3	14	3	8	3	6	5	<=0.03	S	S	<=0.03	S	<=0.06	S	<=0.06	S	S	<=0.5	S	S	<=0.5	S	0.06	S	0.06	S	<=1	S	<=2	S	neg	0.5	S	<=0.25
62359	GPS_ZA_8479	62359_S	Africa	South Africa	2020	≥5y	Blood	8	53	CC53	2	5	1	11	16	3	14	3	8	3	6	5	<=0.03	S	S	<=0.03	S	<=0.06	S	<=0.06	S	S	<=0.5	S	S	<=0.5	S	0.06	S	0.06	S	<=1	S	<=2	S	neg	0.5	S	<=0.25
62477	GPS_ZA_8492	62477_S	Africa	South Africa	2020	≥5y	Blood	8	53	CC53	2	5	1	11	16	3	14	3	8	3	6	5	<=0.03	S	S	<=0.03	S	<=0.06	S	<=0.06	S	S	<=0.5	S	S	<=0.5	S	0.06	S	0.06	S	<=1	S	<=2	S	neg	0.5	S	<=0.25
62549	GPS_ZA_8507	62549_S32	Africa	South Africa	2020	≥5y	Blood	8	53	CC53	2	5	1	11	16	3	14	3	8	3	6	NEW	<=0.03	S	S	<=0.03	S	<=0.06	S	<=0.06	S	S	<=0.5	S	S	<=0.5	S	0.06	S	0.06	S	<=1	S	<=2	S	neg	0.5	S	<=0.25
62582	GPS_ZA_8514	62582_S41	Africa	South Africa	2020	≥5y	Blood	8	3500	ST3500	15	15	34	16	6	12	262	224	8	50	0	0	<=0.03	S	S	<=0.03	S	<=0.06	S	<=0.06	S	S	<=0.5	S	S	<=0.5	S	0.06	S	0.06	S	<=1	S	<=2	S	neg	0.5	S	>8
62611	GPS_ZA_8518	62611_S45	Africa	South Africa	2020	≥5y	Blood	8	53	CC53	2	5	1	11	16	3	14	3	8	3	6	5	<=0.03	S	S	<=0.03	S	<=0.06	S	<=0.06	S	S	<=0.5	S	S	<=0.5	S	0.06	S	0.06	S	<=1	S	<=2	S	neg	0.5	S	<=0.25
63038/63039	GPS_ZA_8560	63038_S32	Africa	South Africa	2020	≥5y	Blood	8	53	CC53	2	5	1	11	16	3	14	3	8	3	6	5	<=0.03	S	S	<=0.03	S	<=0.06	S	<=0.06	S	S	<=0.5	S	S	<=0.5	S	0.06	S	0.06	S	<=1	S	<=2	S	neg	0.5	S	<=0.25
63107	GPS_ZA_8566	63107_S45	Africa	South Africa	2020	≥5y	Blood	8	12574	CC53	2	5	1	11	16	703	14	3	8	3	6	5	<=0.03	S	S	<=0.03	S	<=0.06	S	<=0.06	S	S	<=0.5	S	S	<=0.5	S	0.06	S	0.06	S	<=1	S	<=2	S	neg	0.5	S	<=0.25
63146	GPS_ZA_8570	63146_S51	Africa	South Africa	2020	≥5y	Cerebrospinal Fluid	8	53	CC53	2	5	1	11	16	3	14	3	8	3	6	5	<=0.03	S	S	<=0.03	S	<=0.06	S	<=0.06	S	S	<=0.5	S	S	<=0.5	S	0.06	S	0.06	S	<=1	S	<=2	S	neg	0.5	S	<=0.25
63157	GPS_ZA_8571	63157_S52	Africa	South Africa	2020	≥5y	Blood	8	53	CC53	2	5	1	11	16	3	14	3	8	3	6	5	<=0.03	S	S	<=0.03	S	<=0.06	S	<=0.06	S	S	<=0.5	S	S	<=0.5	S	0.06	S	0.06	S	<=1	S	<=2	S	neg	0.5	S	<=0.25
63353	GPS_ZA_8589	63353_S120	Africa	South Africa	2020	≥5y	Blood	8	53	CC53	2	5	1	11	16	3	14	3	8	3	6	5	<=0.03	S	S	<=0.03	S	<=0.06	S	<=0.06	S	S	<=0.5	S	S	<=0.5	S	0.06	S	0.06	S	<=1	S	<=2	S	neg	0.5	S	<=0.25
63360	GPS_ZA_8592	63360_S135	Africa	South Africa	2020	≥5y	Blood	8	53	CC53	2	5	1	11	16	3	14	3	8	3	6	5	<=0.03	S	S	<=0.03	S	<=0.06	S	<=0.06	S	S	<=0.5	S	S	<=0.5	S	0.06	S	0.06	S	<=1	S	<=2	S	neg	0.5	S	<=0.25
63505/63506	GPS_ZA_8611	63505_S8	Africa	South Africa	2020	≥5y	Blood	8	53	CC53	2	5	1	11	16	3	14	3	8	3	6	5	<=0.03	S	S	<=0.03	S	<=0.06	S	<=0.06	S	S	<=0.5	S	S	<=0.5	S	0.06	S	0.06	S	<=1	S	<=2	S	neg	0.5	S	<=0.25
63598	GPS_ZA_8622	63598_S164	Africa	South Africa	2020	≥5y	Blood	8	53	CC53	2	5	1	11	16	3	14	3	8	3	6	NEW	<=0.03	S	S	<=0.03	S	<=0.06	S	<=0.06	S	S	<=0.5	S	S	<=0.5	S	0.06	S	0.06	S	<=1	S	<=2	S	neg	0.5	S	<=0.25
63703	GPS_ZA_8641	63703_S110	Africa	South Africa	2020	≥5y	Blood	8	53	CC53	2	5	1	11	16	3	14	3	8	3	6	5	<=0.03	S	S	<=0.03	S	<=0.06	S	<=0.06	S	S	<=0.5	S	S	<=0.5	S	0.06	S	0.06	S	<=1	S	<=2	S	neg	0.5	S	<=0.25
63711	GPS_ZA_8642	63711_S130	Africa	South Africa	2020	≥5y	Blood	8	53	CC53	2	5	1	11	16	3	14	3	8	3	6	5	<=0.03	S	S	<=0.03	S	<=0.06	S	<=0.06	S	S	<=0.5	S	S	<=0.5	S	0.06	S	0.06	S	<=1	S	<=2	S	neg	0.5	S	<=0.25
63780	GPS_ZA_8649	63780_S143	Africa	South Africa	2020	≥5y	Blood	8	4216	ST4216	15	60	34	16	9	14	262	224	8	50	0	0	<=0.03	S	S	<=0.03	S	<=0.06	S	<=0.06	S	S	<=0.5	S	S	<=0.5	S	0.06	S	0.06	S	<=1	S	<=2	S	neg	0.5	S	>8
63786	GPS_ZA_8651	63786_S145	Africa	South Africa	2020	≥5y	Blood	8	53	CC53	2	5	1	11	16	3	14	3	8	3	6	5	<=0.03	S	S	<=0.03	S	<=0.06	S	<=0.06	S	S	<=0.5	S	S	<=0.5	S	0.06	S	0.06	S	<=1	S	<=2	S	neg	0.5	S	<=0.25
GPS_TH_BK_0340	GPS_TH_BK_0340	15682_3#32	Asia	Thailand	2009	≥5y	Blood	_	4216	ST4216	15	60	34	16	9	14	262	224	8	50	0	0	<=0.03	S	S	<=0.03	S	<=0.06	S	<=0.06	S	S	<=0.5	S	S	<=0.5	S	0.06	S	0.06	S	<=1	S	<=2	S	neg	0.5	S	>8
GPS_TH_BK_0619	GPS_TH_BK_0619	15682_4#64	Asia	Thailand	2011	≥5y	Blood	_	4216	ST4216	15	60	34	16	9	14	262	224	8	50	0	0	<=0.03	S	S	<=0.03	S	<=0.06	S	<=0.06	S	S	<=0.5	S	S	<=0.5	S	0.06	S	0.06	S	<=1	S	<=2	S	neg	0.5	S	>8
SNM3066	GPS_GM_1509	15873_4#70	Africa	The Gambia	2009	<5y	Nasopharyngeal Swab	_	3406	CC3406	7	9	15	11	178	58	70	98	8	3	2	5	<=0.03	S	S	<=0.03	S	<=0.06	S	<=0.06	S	S	<=0.5	S	S	<=0.5	S	0.06	S	0.06	S	<=1	S	<=2	S	neg	0.5	S	<=0.25
SNM3156	GPS_GM_1527	15873_5#80	Africa	The Gambia	2009	<5y	Nasopharyngeal Swab	_	3406	CC3406	7	9	15	11	178	58	70	98	8	3	2	5	<=0.03	S	S	<=0.03	S	<=0.06	S	<=0.06	S	S	<=0.5	S	S	<=0.5	S	0.06	S	0.06	S	<=1	S	<=2	S	neg	0.5	S	<=0.25
SVT481708	GPS_GM_2069	17794_7#17	Africa	The Gambia	2010	≥5y	Nasopharyngeal Swab	_	4216	ST4216	15	60	34	16	9	14	262	224	8	50	0	0	<=0.03	S	S	<=0.03	S	<=0.06	S	<=0.06	S	S	<=0.5	S	S	<=0.5	S	0.06	S	0.06	S	<=1	S	<=2	S	neg	0.5	S	>8
SVT482777	GPS_GM_2102	17794_8#56	Africa	The Gambia	2010	≥5y	Nasopharyngeal Swab	_	3406	CC3406	7	9	15	11	178	58	70	98	8	3	2	5	<=0.03	S	S	<=0.03	S	<=0.06	S	<=0.06	S	S	<=0.5	S	S	<=0.5	S	0.06	S	0.06	S	<=1	S	<=2	S	neg	0.5	S	>8
S1050_M04	GPS_GM_2341	19183_3#157	Africa	The Gambia	2013	≥5y	Nasopharyngeal Swab	_	3406	CC3406	7	9	15	11	178	58	70	98	8	3	2	5	<=0.03	S	S	<=0.03	S	<=0.06	S	<=0.06	S	S	<=0.5	S	S	<=0.5	S	0.06	S	0.06	S	<=1	S	<=2	S	neg	0.5	S	<=0.25
LPS007MD	GPS_GM_2618	19341_1#137	Africa	The Gambia	2013	≥5y	Nasopharyngeal Swab	_	3406	CC3406	7	9	15	11	178	58	70	98	8	3	2	5	<=0.03	S	S	<=0.03	S	<=0.06	S	<=0.06	S	S	<=0.5	S	S	<=0.5	S	0.06	S	0.06	S	<=1	S	<=2	S	neg	0.5	S	<=0.25
LPS007ME	GPS_GM_2749	20402_4#63	Africa	The Gambia	2013	≥5y	Nasopharyngeal Swab	_	3406	CC3406	7	9	15	11	178	58	70	98	8	3	2	5	<=0.03	S	S	<=0.03	S	<=0.06	S	<=0.06	S	S	<=0.5	S	S	<=0.5	S	0.06	S	0.06	S	<=1	S	<=2	S	neg	0.5	S	<=0.25
S1059_M06	GPS_GM_3218	22276_1#41	Africa	The Gambia	2013	≥5y	Nasopharyngeal Swab	_	10852	CC3406	7	9	15	11	178	3	70	98	8	3	2	5	<=0.03	S	S	<=0.03	S	<=0.06	S	<=0.06	S	S	<=0.5	S	S	<=0.5	S	0.06	S	0.06	S	<=1	S	<=2	S	neg	0.5	S	<=0.25
BS19720	GPS_GM_1115	15531_6#28	Africa	The Gambia	2014	<5y	Lung Aspirate	_	4216	ST4216	15	60	34	16	9	14	262	224	8	50	0	0	<=0.03	S	S	<=0.03	S	<=0.06	S	<=0.06	S	S	<=0.5	S	S	<=0.5	S	0.06	S	0.06	S	<=1	S	<=2	S	neg	0.5	S	>8
S1059_M10	GPS_GM_3225	22276_1#48	Africa	The Gambia	2014	≥5y	Nasopharyngeal Swab	_	10852	CC3406	7	9	15	11	178	3	70	98	8	3	2	5	<=0.03	S	S	<=0.03	S	<=0.06	S	<=0.06	S	S	<=0.5	S	S	<=0.5	S	0.06	S	0.06	S	<=1	S	<=2	S	neg	0.5	S	<=0.25
GPS_TR_65	GPS_TR_65	18090_1#46	Europe	Turkey	2010	≥5y	Blood	_	53	CC53	2	5	1	11	16	3	14	3	8	3	6	5	<=0.03	S	S	<=0.03	S	<=0.06	S	<=0.06	S	S	<=0.5	S	S	<=0.5	S	0.06	S	0.06	S	<=1	S	<=2	S	neg	0.5	S	>8
0068_99	0068_99	11657_2#28	North America	United States	1998	≥5y	Blood	8	1480	CC1480	7	9	15	11	93	1	70	98	8	3	5	5	<=0.03	S	S	<=0.03	S	<=0.06	S	<=0.06	S	S	<=0.5	S	S	<=0.5	S	0.06	S	0.06	S	<=1	S	<=2	S	neg	0.5	S	<=0.25
3090_98	3090_98	11791_1#19	North America	United States	1998	≥5y	Blood	8	3714	ST3714	123	15	8	12	6	115	262	224	8	50	0	0	<=0.03	S	S	<=0.03	S	<=0.06	S	<=0.06	S	S	<=0.5	S	S	<=0.5	S	0.06	S	0.06	S	<=1	S	<=2	S	neg	0.5	S	<=0.25
5739_03	GPS_US_5739_03	14673_3#53	North America	United States	2002	≥5y	Blood	8	53	CC53	2	5	1	11	16	3	14	3	8	3	6	5	<=0.03	S	S	<=0.03	S	<=0.06	S	<=0.06	S	S	<=0.5	S	S	<=0.5	S	0.06	S	0.06	S	<=1	S	<=2	S	neg	0.5	S	<=0.25
5724_05	GPS_US_5724_05	14673_3#32	North America	United States	2004	≥5y	Blood	8	1480	CC1480	7	9	15	11	93	1	70	98	8	3	5	5	<=0.03	S	S	<=0.03	S	<=0.06	S	<=0.06	S	S	<=0.5	S	S	<=0.5	S	0.06	S	0.06	S	<=1	S	<=2	S	neg	0.5	S	<=0.25
6650_06	GPS_US6650_06_R1	19084_8#119	North America	United States	2005	≥5y	Blood	8	53	CC53	2	5	1	11	16	3	14	3	8	3	6	5	<=0.03	S	S	<=0.03	S	<=0.06	S	<=0.06	S	S	<=0.5	S	S	<=0.5	S	0.06	S	0.06	S	<=1	S	<=2	S	neg	0.5	S	<=0.25
4070_07	GPS_US_4070_07	14673_3#72	North America	United States	2006	≥5y	Blood	8	4216	ST4216	15	60	34	16	9	14	262	224	8	50	0	0	<=0.03	S	S	<=0.03	S	<=0.06	S	<=0.06	S	S	<=0.5	S	S	<=0.5	S	0.06	S	0.06	S	<=1	S	<=2	S	neg	0.5	S	>8
2008232452	GPS_US_2008232452	14673_1#74	North America	United States	2008	<5y	Blood	8	1480	CC1480	7	9	15	11	93	1	70	98	8	3	5	5	<=0.03	S	S	<=0.03	S	<=0.06	S	<=0.06	S	S	<=0.5	S	S	<=0.5	S	0.06	S	0.06	S	<=1	S	<=2	S	neg	0.5	S	<=0.25
2009211113	2009211113	11511_8#47	North America	United States	2009	<5y	Blood	NT	1480	CC1480	7	9	15	11	93	1	70	98	8	3	5	5	<=0.03	S	S	<=0.03	S	<=0.06	S	<=0.06	S	S	<=0.5	S	S	<=0.5	S	0.06	S	0.06	S	<=1	S	<=2	S	neg	0.5	S	<=0.25
2009215663	2009215663	11657_4#51	North America	United States	2009	<5y	Blood	8	1480	CC1480	7	9	15	11	93	1	70	98	8	3	5	5	<=0.03	S	S	<=0.03	S	<=0.06	S	<=0.06	S	S	<=0.5	S	S	<=0.5	S	0.06	S	0.06	S	<=1	S	<=2	S	neg	0.5	S	<=0.25
2009214150	2009214150	12291_5#64	North America	United States	2009	≥5y	Blood	8	1268	CC1480	7	9	15	11	93	137	70	98	8	3	5	5	<=0.03	S	S	<=0.03	S	<=0.06	S	<=0.06	S	S	<=0.5	S	S	<=0.5	S	0.06	S	0.06	S	<=1	S	<=2	S	neg	0.5	S	<=0.25
2010209992	2010209992	12299_1#89	North America	United States	2009	≥5y	Blood	8	1268	CC1480	7	9	15	11	93	137	70	98	8	3	5	5	<=0.03	S	S	<=0.03	S	<=0.06	S	<=0.06	S	S	<=0.5	S	S	<=0.5	S	0.06	S	0.06	S	<=1	S	<=2	S	neg	0.5	S	<=0.25
2009217743	2009217743	13414_1#4	North America	United States	2009	≥5y	Blood	8	1268	CC1480	7	9	15	11	93	137	70	98	8	3	5	5	<=0.03	S	S	<=0.03	S	<=0.06	S	<=0.06	S	S	<=0.5	S	S	<=0.5	S	0.06	S	0.06	S	<=1	S	<=2	S	neg	0.5	S	<=0.25
2009218242	2009218242	13414_1#8	North America	United States	2009	≥5y	Blood	8	53	CC53	2	5	1	11	16	3	14	3	8	3	6	5	<=0.03	S	S	<=0.03	S	<=0.06	S	<=0.06	S	S	<=0.5	S	S	<=0.5	S	0.06	S	0.06	S	<=1	S	<=2	S	neg	0.5	S	<=0.25
2009218372	GPS_US_2009218372_R1	17794_7#84	North America	United States	2009	<5y	Cerebrospinal Fluid	8	1480	CC1480	7	9	15	11	93	1	70	98	8	3	5	5	<=0.03	S	S	<=0.03	S	<=0.06	S	<=0.06	S	S	<=0.5	S	S	<=0.5	S	0.06	S	0.06	S	<=1	S	<=2	S	neg	0.5	S	<=0.25
2013211701	2013211701	13414_1#76	North America	United States	2012	<5y	Blood	8	1480	CC1480	7	9	15	11	93	1	70	98	8	63	5	5	<=0.03	S	S	<=0.03	S	<=0.06	S	<=0.06	S	S	<=0.5	S	S	<=0.5	S	0.06	S	0.06	S	<=1	S	<=2	S	neg	0.5	S	<=0.25
2012218663	2012218663	13414_2#71	North America	United States	2012	<5y	Cerebrospinal Fluid	8	1480	CC1480	7	9	15	11	93	1	70	98	8	3	5	5	<=0.03	S	S	<=0.03	S	<=0.06	S	<=0.06	S	S	<=0.5	S	S	<=0.5	S	0.06	S	0.06	S	<=1	S	<=2	S	neg	0.5	S	<=0.25
2012224315	2012224315	13414_3#19	North America	United States	2012	<5y	Blood	8	1268	CC1480	7	9	15	11	93	137	70	98	8	3	5	5	<=0.03	S	S	<=0.03	S	<=0.06	S	<=0.06	S	S	<=0.5	S	S	<=0.5	S	0.06	S	0.06	S	<=1	S	<=2	S	neg	0.5	S	<=0.25
2012212058	2012212058	13414_3#94	North America	United States	2012	≥5y	Blood	8	1480	CC1480	7	9	15	11	93	1	70	98	8	3	5	5	<=0.03	S	S	<=0.03	S	<=0.06	S	<=0.06	S	S	<=0.5	S	S	<=0.5	S	0.06	S	0.06	S	<=1	S	<=2	S	neg	0.5	S	<=0.25
2012217990	2012217990	13710_2#51	North America	United States	2012	≥5y	Blood	NT	1480	CC1480	7	9	15	11	93	1	70	98	8	3	2	5	<=0.03	S	S	<=0.03	S	<=0.06	S	<=0.06	S	S	<=0.5	S	S	<=0.5	S	0.06	S	0.06	S	<=1	S	<=2	S	neg	0.5	S	<=0.25
[truncated: 13 more columns]

## Sheet: GPSC3 global 
Sample_name	Lane_id	Continent	Country	Year	Vaccine_Period	Age_years	Age_days	Source	Phenotypic_serotype	ST	CC	aroE	gdh	gki	recP	spi	xpt	ddl	GPSC	Serotype	pbp1a	pbp2b	pbp2x	WGS_PEN	WGS_PEN_SIR_Meningitis	WGS_PEN_SIR_Nonmeningitis	WGS_AMO	WGS_AMO_SIR	WGS_MER	WGS_MER_SIR	WGS_TAX	WGS_TAX_SIR_Meningitis	WGS_TAX_SIR_Nonmeningitis	WGS_CFT	WGS_CFT_SIR_Meningitis	WGS_CFT_SIR_Nonmeningitis	WGS_CFX	WGS_CFX_SIR	WGS_ERY	WGS_ERY_SIR	WGS_CLI	WGS_CLI_SIR	WGS_SYN	WGS_SYN_SIR	WGS_LZO	WGS_LZO_SIR	WGS_ERY_CLI	WGS_COT	WGS_COT_SIR
PATH5539	14723_4#71	Africa	Mozambique	2008	_	_	_	Blood	8	53	CC53	2	5	1	11	16	3	14	3	8	3	6	5	<=0.03	S	S	<=0.03	S	<=0.06	S	<=0.06	S	S	<=0.5	S	S	<=0.5	S	0.06	S	0.06	S	<=1	S	<=2	S	neg	0.5	S
PATH5569	14723_6#4	Africa	Mozambique	2009	_	_	_	Blood	8	53	CC53	2	5	1	11	16	3	14	3	8	3	6	5	<=0.03	S	S	<=0.03	S	<=0.06	S	<=0.06	S	S	<=0.5	S	S	<=0.5	S	0.06	S	0.06	S	<=1	S	<=2	S	neg	0.5	S
239/009	17794_7#67	Africa	Morocco	2009	_	4	_	Blood	8	53	CC53	2	5	1	11	16	3	14	3	8	3	6	5	<=0.03	S	S	<=0.03	S	<=0.06	S	<=0.06	S	S	<=0.5	S	S	<=0.5	S	0.06	S	0.06	S	<=1	S	<=2	S	neg	0.5	S
04010/04018	12837_3#80	Africa	South Africa	2005	Pre-PCV	_	_	CSF	8	53	CC53	2	5	1	11	16	3	14	3	8	3	6	5	<=0.03	S	S	<=0.03	S	<=0.06	S	<=0.06	S	S	<=0.5	S	S	<=0.5	S	0.06	S	0.06	S	<=1.0	S	<=2.0	S	neg	0.5	S
05034/05058	12837_3#74	Africa	South Africa	2005	Pre-PCV	_	_	CSF	8	53	CC53	2	5	1	11	16	3	14	3	8	3	6	5	<=0.03	S	S	<=0.03	S	<=0.06	S	<=0.06	S	S	<=0.5	S	S	<=0.5	S	0.06	S	0.06	S	<=1.0	S	<=2.0	S	neg	0.5	S
3287	12837_3#6	Africa	South Africa	2005	Pre-PCV	_	_	CSF	8	53	CC53	2	5	1	11	16	3	14	3	8	3	6	5	<=0.03	S	S	<=0.03	S	<=0.06	S	<=0.06	S	S	<=0.5	S	S	<=0.5	S	0.06	S	0.06	S	<=1.0	S	<=2.0	S	neg	0.5	S
387	12837_1#82	Africa	South Africa	2005	Pre-PCV	_	_	Blood	8	3847	CC53	65	5	1	11	16	3	14	3	8	3	NEW	5	<=0.03	S	S	<=0.03	S	<=0.06	S	<=0.06	S	S	<=0.5	S	S	<=0.5	S	0.06	S	0.06	S	<=1.0	S	<=2.0	S	neg	0.5	S
4788	12837_4#18	Africa	South Africa	2005	Pre-PCV	_	_	Blood	3	11686	CC1012	2	5	23	301	42	3	18	3	3	0	0	2	<=0.03	S	S	<=0.03	S	<=0.06	S	<=0.06	S	S	<=0.5	S	S	<=0.5	S	0.06	S	0.06	S	<=1.0	S	<=2.0	S	neg	0.5	S
07166/07278	12837_5#12	Africa	South Africa	2006	Pre-PCV	_	_	CSF	8	53	CC53	2	5	1	11	16	3	14	3	8	3	6	5	<=0.03	S	S	<=0.03	S	<=0.06	S	<=0.06	S	S	<=0.5	S	S	<=0.5	S	0.06	S	0.06	S	<=1.0	S	<=2.0	S	neg	0.5	S
6224	12837_4#35	Africa	South Africa	2006	Pre-PCV	_	_	Blood	8	3847	CC53	65	5	1	11	16	3	14	3	8	3	NEW	5	<=0.03	S	S	<=0.03	S	<=0.06	S	<=0.06	S	S	<=0.5	S	S	<=0.5	S	0.06	S	0.06	S	<=1.0	S	<=2.0	S	neg	0.5	S
9805	14555_3#73	Africa	South Africa	2006	Pre-PCV	_	_	Blood	22F	445	CC1012	2	5	29	5	42	3	18	3	22F	0	0	0	<=0.03	S	S	<=0.03	S	<=0.06	S	<=0.06	S	S	<=0.5	S	S	<=0.5	S	0.06	S	0.06	S	<=1.0	S	<=2.0	S	neg	0.5	S
11076	13415_5#17	Africa	South Africa	2007	Pre-PCV	_	_	Blood	8	3847	CC53	65	5	1	11	16	3	14	3	8	3	NEW	5	<=0.03	S	S	<=0.03	S	<=0.06	S	<=0.06	S	S	<=0.5	S	S	<=0.5	S	0.06	S	0.06	S	<=1.0	S	<=2.0	S	neg	0.5	S
11204	13415_5#91	Africa	South Africa	2007	Pre-PCV	_	_	Blood	8	12542	CC53	2	5	1	367	16	3	14	3	8	3	6	5	<=0.03	S	S	<=0.03	S	<=0.06	S	<=0.06	S	S	<=0.5	S	S	<=0.5	S	0.06	S	0.06	S	<=1.0	S	<=2.0	S	neg	0.5	S
12314	13415_6#55	Africa	South Africa	2007	Pre-PCV	_	_	CSF	8	3847	CC53	65	5	1	11	16	3	14	3	8	3	NEW	5	<=0.03	S	S	<=0.03	S	<=0.06	S	<=0.06	S	S	<=0.5	S	S	<=0.5	S	0.06	S	0.06	S	<=1.0	S	<=2.0	S	neg	0.5	S
14416	14555_3#26	Africa	South Africa	2007	Pre-PCV	_	_	CSF	15A	2420	CC2420	1	5	23	1	42	3	18	3	15A	0	0	0	<=0.03	S	S	<=0.03	S	<=0.06	S	<=0.06	S	S	<=0.5	S	S	<=0.5	S	0.06	S	0.06	S	<=1.0	S	<=2.0	S	neg	2	I
14889	14555_3#59	Africa	South Africa	2007	Pre-PCV	_	_	CSF	8	53	CC53	2	5	1	11	16	3	14	3	8	3	6	5	<=0.03	S	S	<=0.03	S	<=0.06	S	<=0.06	S	S	<=0.5	S	S	<=0.5	S	0.06	S	0.06	S	<=1.0	S	<=2.0	S	neg	0.5	S
15874/15875	14555_3#48	Africa	South Africa	2008	Pre-PCV	_	_	CSF	8	53	CC53	2	5	1	11	16	3	14	3	8	3	6	5	<=0.03	S	S	<=0.03	S	<=0.06	S	<=0.06	S	S	<=0.5	S	S	<=0.5	S	0.06	S	0.06	S	<=1.0	S	<=2.0	S	neg	0.5	S
16527	14257_1#42	Africa	South Africa	2008	Pre-PCV	_	_	CSF	8	53	CC53	2	5	1	11	16	3	14	3	8	0	6	5	<=0.03	S	S	<=0.03	S	<=0.06	S	<=0.06	S	S	<=0.5	S	S	<=0.5	S	0.06	S	0.06	S	<=1.0	S	<=2.0	S	neg	0.5	S
16760	14257_1#27	Africa	South Africa	2008	Pre-PCV	_	_	CSF	22F	445	CC1012	2	5	29	5	42	3	18	3	22F	0	0	0	<=0.03	S	S	<=0.03	S	<=0.06	S	<=0.06	S	S	<=0.5	S	S	<=0.5	S	0.06	S	0.06	S	<=1.0	S	<=2.0	S	neg	0.5	S
18598	14410_8#62	Africa	South Africa	2008	Pre-PCV	_	_	Blood	8	53	CC53	2	5	1	11	16	3	14	3	8	3	6	5	<=0.03	S	S	<=0.03	S	<=0.06	S	<=0.06	S	S	<=0.5	S	S	<=0.5	S	0.06	S	0.06	S	<=1.0	S	<=2.0	S	neg	0.5	S
18702	14410_8#38	Africa	South Africa	2008	Pre-PCV	_	_	Blood	8	53	CC53	2	5	1	11	16	3	14	3	8	3	6	5	<=0.03	S	S	<=0.03	S	<=0.06	S	<=0.06	S	S	<=0.5	S	S	<=0.5	S	0.06	S	0.06	S	<=1.0	S	<=2.0	S	neg	0.5	S
18856/18858	14913_3#49	Africa	South Africa	2008	Pre-PCV	_	_	CSF	19A/22	445	CC1012	2	5	29	5	42	3	18	3	22F	0	0	0	<=0.03	S	S	<=0.03	S	<=0.06	S	<=0.06	S	S	<=0.5	S	S	<=0.5	S	0.06	S	0.06	S	<=1.0	S	<=2.0	S	neg	0.5	S
18857	14410_8#14	Africa	South Africa	2008	Pre-PCV	_	_	CSF	22F	445	CC1012	2	5	29	5	42	3	18	3	22F	0	0	0	<=0.03	S	S	<=0.03	S	<=0.06	S	<=0.06	S	S	<=0.5	S	S	<=0.5	S	0.06	S	0.06	S	<=1.0	S	<=2.0	S	neg	0.5	S
20207	14412_1#23	Africa	South Africa	2008	Pre-PCV	_	_	Blood	22F	445	CC1012	2	5	29	5	42	3	18	3	22F	0	0	0	<=0.03	S	S	<=0.03	S	<=0.06	S	<=0.06	S	S	<=0.5	S	S	<=0.5	S	0.06	S	0.06	S	<=1.0	S	<=2.0	S	neg	0.5	S
21365	13415_7#69	Africa	South Africa	2009	PCV7	_	_	Blood	8	12547	CC53	2	537	1	11	16	3	14	3	8	3	6	5	<=0.03	S	S	<=0.03	S	<=0.06	S	<=0.06	S	S	<=0.5	S	S	<=0.5	S	0.06	S	0.06	S	<=1.0	S	<=2.0	S	neg	0.5	S
21820	13415_7#81	Africa	South Africa	2009	PCV7	_	_	Blood	8	53	CC53	2	5	1	11	16	3	14	3	8	3	6	5	<=0.03	S	S	<=0.03	S	<=0.06	S	<=0.06	S	S	<=0.5	S	S	<=0.5	S	0.06	S	0.06	S	<=1.0	S	<=2.0	S	neg	0.5	S
26502	13415_8#59	Africa	South Africa	2010	PCV7	_	_	Blood	8	53	CC53	2	5	1	11	16	3	14	3	8	0	6	5	<=0.03	S	S	<=0.03	S	<=0.06	S	<=0.06	S	S	<=0.5	S	S	<=0.5	S	0.06	S	0.06	S	<=1.0	S	<=2.0	S	neg	0.5	S
27173	14412_2#49	Africa	South Africa	2010	PCV7	_	_	Blood	33F	100	CC100	5	12	29	12	9	39	18	3	33F	2	0	6	<=0.03	S	S	<=0.03	S	<=0.06	S	<=0.06	S	S	<=0.5	S	S	<=0.5	S	0.06	S	0.06	S	<=1.0	S	<=2.0	S	neg	Flag	Flag
27210	14412_2#81	Africa	South Africa	2010	PCV7	_	_	Blood	8	53	CC53	2	5	1	11	16	3	14	3	8	0	6	5	<=0.03	S	S	<=0.03	S	<=0.06	S	<=0.06	S	S	<=0.5	S	S	<=0.5	S	0.06	S	0.06	S	<=1.0	S	<=2.0	S	neg	0.5	S
29380	14412_2#37	Africa	South Africa	2010	PCV7	_	_	Blood	33A	10068	CC2420	1	5	23	18	42	3	18	3	33F	2	0	2	<=0.03	S	S	<=0.03	S	<=0.06	S	<=0.06	S	S	<=0.5	S	S	<=0.5	S	0.06	S	0.06	S	<=1.0	S	<=2.0	S	neg	0.5	S
29470	14412_2#93	Africa	South Africa	2010	PCV7	_	_	Blood	33F	11686	CC1012	2	5	23	301	42	3	18	3	33F	NEW	0	389	0.06	S	S	0.06	S	<=0.06	S	0.12	S	S	<=0.5	S	S	<=0.5	S	0.06	S	0.06	S	<=1.0	S	<=2.0	S	neg	0.5	S
30769/30770	14566_6#82	Africa	South Africa	2011	early-PCV13	_	_	CSF	8	53	CC53	2	5	1	11	16	3	14	3	8	3	6	5	<=0.03	S	S	<=0.03	S	<=0.06	S	<=0.06	S	S	<=0.5	S	S	<=0.5	S	0.06	S	0.06	S	<=1.0	S	<=2.0	S	neg	0.5	S
31253	14566_6#70	Africa	South Africa	2011	early-PCV13	_	_	CSF	8	53	CC53	2	5	1	11	16	3	14	3	8	3	6	5	<=0.03	S	S	<=0.03	S	<=0.06	S	<=0.06	S	S	<=0.5	S	S	<=0.5	S	0.06	S	0.06	S	<=1.0	S	<=2.0	S	neg	0.5	S
31444/31493	14566_6#51	Africa	South Africa	2011	early-PCV13	_	_	Blood	33F	10068	CC2420	1	5	23	18	42	3	18	3	33F	2	0	2	<=0.03	S	S	<=0.03	S	<=0.06	S	<=0.06	S	S	<=0.5	S	S	<=0.5	S	0.06	S	0.06	S	<=1.0	S	<=2.0	S	neg	0.5	S
32794/32878	14555_4#53	Africa	South Africa	2011	early-PCV13	_	_	CSF	8	53	CC53	2	5	1	11	16	3	14	3	8	3	6	5	<=0.03	S	S	<=0.03	S	<=0.06	S	<=0.06	S	S	<=0.5	S	S	<=0.5	S	0.06	S	0.06	S	<=1.0	S	<=2.0	S	neg	0.5	S
32903	14913_7#75	Africa	South Africa	2011	early-PCV13	_	_	Blood	8	53	CC53	2	5	1	11	16	3	14	3	8	3	6	5	<=0.03	S	S	<=0.03	S	<=0.06	S	<=0.06	S	S	<=0.5	S	S	<=0.5	S	0.06	S	0.06	S	<=1.0	S	<=2.0	S	neg	0.5	S
34326	14913_2#44	Africa	South Africa	2011	early-PCV13	_	_	Blood	8	53	CC53	2	5	1	11	16	3	14	3	8	3	6	5	<=0.03	S	S	<=0.03	S	<=0.06	S	<=0.06	S	S	<=0.5	S	S	<=0.5	S	0.06	S	0.06	S	<=1.0	S	<=2.0	S	neg	0.5	S
34564	14913_2#53	Africa	South Africa	2011	early-PCV13	_	_	Blood	22F	445	CC1012	2	5	29	5	42	3	18	3	22F	0	0	0	<=0.03	S	S	<=0.03	S	<=0.06	S	<=0.06	S	S	<=0.5	S	S	<=0.5	S	0.06	S	0.06	S	<=1.0	S	<=2.0	S	neg	0.5	S
34616/34617	14913_2#23	Africa	South Africa	2011	early-PCV13	_	_	CSF	22F	445	CC1012	2	5	29	5	42	3	18	3	22F	0	0	0	<=0.03	S	S	<=0.03	S	<=0.06	S	<=0.06	S	S	<=0.5	S	S	<=0.5	S	0.06	S	0.06	S	<=1.0	S	<=2.0	S	neg	0.5	S
35235	14913_4#65	Africa	South Africa	2012	early-PCV13	_	_	Blood	8	53	CC53	2	5	1	11	16	3	14	3	8	3	6	5	<=0.03	S	S	<=0.03	S	<=0.06	S	<=0.06	S	S	<=0.5	S	S	<=0.5	S	0.06	S	0.06	S	<=1.0	S	<=2.0	S	neg	0.5	S
35522	14913_4#59	Africa	South Africa	2012	early-PCV13	_	_	CSF	8	53	CC53	2	5	1	11	16	3	14	3	8	3	6	5	<=0.03	S	S	<=0.03	S	<=0.06	S	<=0.06	S	S	<=0.5	S	S	<=0.5	S	0.06	S	0.06	S	<=1.0	S	<=2.0	S	neg	0.5	S
35538	14913_4#75	Africa	South Africa	2012	early-PCV13	_	_	CSF	8	53	CC53	2	5	1	11	16	3	14	3	8	3	6	5	<=0.03	S	S	<=0.03	S	<=0.06	S	<=0.06	S	S	<=0.5	S	S	<=0.5	S	0.06	S	0.06	S	<=1.0	S	<=2.0	S	neg	0.5	S
35677	14913_4#22	Africa	South Africa	2012	early-PCV13	_	_	CSF	8	3847	CC53	65	5	1	11	16	3	14	3	8	3	NEW	5	<=0.03	S	S	<=0.03	S	<=0.06	S	<=0.06	S	S	<=0.5	S	S	<=0.5	S	0.06	S	0.06	S	<=1.0	S	<=2.0	S	neg	0.5	S
35778	14913_4#70	Africa	South Africa	2012	early-PCV13	_	_	CSF	8	53	CC53	2	5	1	11	16	3	14	3	8	3	6	5	<=0.03	S	S	<=0.03	S	<=0.06	S	<=0.06	S	S	<=0.5	S	S	<=0.5	S	0.06	S	0.06	S	<=1.0	S	<=2.0	S	neg	0.5	S
35851	14913_4#7	Africa	South Africa	2012	early-PCV13	_	_	CSF	8	53	CC53	2	5	1	11	16	3	14	3	8	3	6	5	<=0.03	S	S	<=0.03	S	<=0.06	S	<=0.06	S	S	<=0.5	S	S	<=0.5	S	0.06	S	0.06	S	<=1.0	S	<=2.0	S	neg	0.5	S
35922/35925	14913_4#31	Africa	South Africa	2012	early-PCV13	_	_	CSF	8	53	CC53	2	5	1	11	16	3	14	3	8	3	6	5	<=0.03	S	S	<=0.03	S	<=0.06	S	<=0.06	S	S	<=0.5	S	S	<=0.5	S	0.06	S	0.06	S	<=1.0	S	<=2.0	S	neg	0.5	S
36113	14913_4#8	Africa	South Africa	2012	early-PCV13	_	_	Blood	22F	445	CC1012	2	5	29	5	42	3	18	3	22F	0	0	0	<=0.03	S	S	<=0.03	S	<=0.06	S	<=0.06	S	S	<=0.5	S	S	<=0.5	S	0.06	S	0.06	S	<=1.0	S	<=2.0	S	neg	0.5	S
36178	14913_4#48	Africa	South Africa	2012	early-PCV13	_	_	CSF	8	3847	CC53	65	5	1	11	16	3	14	3	8	3	NEW	5	<=0.03	S	S	<=0.03	S	<=0.06	S	<=0.06	S	S	<=0.5	S	S	<=0.5	S	0.06	S	0.06	S	<=1.0	S	<=2.0	S	neg	0.5	S
36243/36246	14913_4#72	Africa	South Africa	2012	early-PCV13	_	_	CSF	22F	445	CC1012	2	5	29	5	42	3	18	3	22F	0	0	0	<=0.03	S	S	<=0.03	S	<=0.06	S	<=0.06	S	S	<=0.5	S	S	<=0.5	S	0.06	S	0.06	S	<=1.0	S	<=2.0	S	neg	0.5	S
36279	14913_4#88	Africa	South Africa	2012	early-PCV13	_	_	CSF	8	53	CC53	2	5	1	11	16	3	14	3	8	3	6	5	<=0.03	S	S	<=0.03	S	<=0.06	S	<=0.06	S	S	<=0.5	S	S	<=0.5	S	0.06	S	0.06	S	<=1.0	S	<=2.0	S	neg	0.5	S
36442/36444	14913_7#57	Africa	South Africa	2012	early-PCV13	_	_	CSF	8	53	CC53	2	5	1	11	16	3	14	3	8	3	6	5	<=0.03	S	S	<=0.03	S	<=0.06	S	<=0.06	S	S	<=0.5	S	S	<=0.5	S	0.06	S	0.06	S	<=1.0	S	<=2.0	S	neg	0.5	S
36478	14913_7#81	Africa	South Africa	2012	early-PCV13	_	_	CSF	8	53	CC53	2	5	1	11	16	3	14	3	8	3	6	5	<=0.03	S	S	<=0.03	S	<=0.06	S	<=0.06	S	S	<=0.5	S	S	<=0.5	S	0.06	S	0.06	S	<=1.0	S	<=2.0	S	neg	0.5	S
36994/37003	14913_7#68	Africa	South Africa	2012	early-PCV13	_	_	CSF	8	53	CC53	2	5	1	11	16	3	14	3	8	3	6	5	<=0.03	S	S	<=0.03	S	<=0.06	S	<=0.06	S	S	<=0.5	S	S	<=0.5	S	0.06	S	0.06	S	<=1.0	S	<=2.0	S	neg	0.5	S
38389/38449	14913_7#79	Africa	South Africa	2013	early-PCV13	_	_	Blood	22F	445	CC1012	2	5	29	5	42	3	18	3	22F	0	0	0	<=0.03	S	S	<=0.03	S	<=0.06	S	<=0.06	S	S	<=0.5	S	S	<=0.5	S	0.06	S	0.06	S	<=1.0	S	<=2.0	S	neg	0.5	S
38404	14913_7#95	Africa	South Africa	2013	early-PCV13	_	_	CSF	8	53	CC53	2	5	1	11	16	3	14	3	8	3	6	5	<=0.03	S	S	<=0.03	S	<=0.06	S	<=0.06	S	S	<=0.5	S	S	<=0.5	S	0.06	S	0.06	S	<=1.0	S	<=2.0	S	neg	0.5	S
38512/38519	14936_4#92	Africa	South Africa	2013	early-PCV13	_	_	CSF	8	53	CC53	2	5	1	11	16	3	14	3	8	3	6	5	<=0.03	S	S	<=0.03	S	<=0.06	S	<=0.06	S	S	<=0.5	S	S	<=0.5	S	0.06	S	0.06	S	<=1.0	S	<=2.0	S	neg	0.5	S
38835/38857	14936_4#43	Africa	South Africa	2013	early-PCV13	_	_	CSF	8	53	CC53	2	5	1	11	16	3	14	3	8	3	6	5	<=0.03	S	S	<=0.03	S	<=0.06	S	<=0.06	S	S	<=0.5	S	S	<=0.5	S	0.06	S	0.06	S	<=1.0	S	<=2.0	S	neg	0.5	S
38942	14936_4#44	Africa	South Africa	2013	early-PCV13	_	_	Blood	8	3847	CC53	65	5	1	11	16	3	14	3	8	3	NEW	5	<=0.03	S	S	<=0.03	S	<=0.06	S	<=0.06	S	S	<=0.5	S	S	<=0.5	S	0.06	S	0.06	S	<=1.0	S	<=2.0	S	neg	0.5	S
38990	14936_4#53	Africa	South Africa	2013	early-PCV13	_	_	Blood	8	53	CC53	2	5	1	11	16	3	14	3	8	3	6	5	<=0.03	S	S	<=0.03	S	<=0.06	S	<=0.06	S	S	<=0.5	S	S	<=0.5	S	0.06	S	0.06	S	<=1.0	S	<=2.0	S	neg	0.5	S
39017	14936_4#77	Africa	South Africa	2013	early-PCV13	_	_	CSF	8	3847	CC53	65	5	1	11	16	3	14	3	8	3	NEW	5	<=0.03	S	S	<=0.03	S	<=0.06	S	<=0.06	S	S	<=0.5	S	S	<=0.5	S	0.06	S	0.06	S	<=1.0	S	<=2.0	S	neg	0.5	S
39215	14936_4#31	Africa	South Africa	2013	early-PCV13	_	_	CSF	8	3847	CC53	65	5	1	11	16	3	14	3	8	3	NEW	5	<=0.03	S	S	<=0.03	S	<=0.06	S	<=0.06	S	S	<=0.5	S	S	<=0.5	S	0.06	S	0.06	S	<=1.0	S	<=2.0	S	neg	0.5	S
39381	14936_4#56	Africa	South Africa	2013	early-PCV13	_	_	Blood	8	53	CC53	2	5	1	11	16	3	14	3	8	3	6	5	<=0.03	S	S	<=0.03	S	<=0.06	S	<=0.06	S	S	<=0.5	S	S	<=0.5	S	0.06	S	0.06	S	<=1.0	S	<=2.0	S	neg	0.5	S
39521	14913_5#81	Africa	South Africa	2013	early-PCV13	_	_	Blood	8	53	CC53	2	5	1	11	16	3	14	3	8	3	6	5	<=0.03	S	S	<=0.03	S	<=0.06	S	<=0.06	S	S	<=0.5	S	S	<=0.5	S	0.06	S	0.06	S	<=1.0	S	<=2.0	S	neg	0.5	S
39745/39746	14913_5#43	Africa	South Africa	2013	early-PCV13	_	_	Blood	22F	445	CC1012	2	5	29	5	42	3	18	3	22F	0	0	0	<=0.03	S	S	<=0.03	S	<=0.06	S	<=0.06	S	S	<=0.5	S	S	<=0.5	S	0.06	S	0.06	S	<=1.0	S	<=2.0	S	neg	0.5	S
39752	14913_5#51	Africa	South Africa	2013	early-PCV13	_	_	Other	8	53	CC53	2	5	1	11	16	3	14	3	8	3	6	5	<=0.03	S	S	<=0.03	S	<=0.06	S	<=0.06	S	S	<=0.5	S	S	<=0.5	S	0.06	S	0.06	S	<=1.0	S	<=2.0	S	neg	0.5	S
39998	14913_5#69	Africa	South Africa	2013	early-PCV13	_	_	Blood	33F	1012	CC1012	2	5	29	18	42	3	18	3	33F	2	0	2	<=0.03	S	S	<=0.03	S	<=0.06	S	<=0.06	S	S	<=0.5	S	S	<=0.5	S	0.06	S	0.06	S	<=1.0	S	<=2.0	S	neg	0.5	S
40186	14913_5#55	Africa	South Africa	2013	early-PCV13	_	_	Blood	8	53	CC53	2	5	1	11	16	3	14	3	8	3	6	5	<=0.03	S	S	<=0.03	S	<=0.06	S	<=0.06	S	S	<=0.5	S	S	<=0.5	S	0.06	S	0.06	S	<=1.0	S	<=2.0	S	neg	0.5	S
40202	14913_5#63	Africa	South Africa	2013	early-PCV13	_	_	Blood	8	53	CC53	2	5	1	11	16	3	14	3	8	3	6	5	<=0.03	S	S	<=0.03	S	<=0.06	S	<=0.06	S	S	<=0.5	S	S	<=0.5	S	0.06	S	0.06	S	<=1.0	S	<=2.0	S	neg	0.5	S
40245/40246	14913_5#16	Africa	South Africa	2013	early-PCV13	_	_	CSF	8	53	CC53	2	5	1	11	16	3	14	3	8	3	6	5	<=0.03	S	S	<=0.03	S	<=0.06	S	<=0.06	S	S	<=0.5	S	S	<=0.5	S	0.06	S	0.06	S	<=1.0	S	<=2.0	S	neg	0.5	S
40501	14913_6#65	Africa	South Africa	2013	early-PCV13	_	_	Blood	8	53	CC53	2	5	1	11	16	3	14	3	8	3	6	5	<=0.03	S	S	<=0.03	S	<=0.06	S	<=0.06	S	S	<=0.5	S	S	<=0.5	S	0.06	S	0.06	S	<=1.0	S	<=2.0	S	neg	0.5	S
40533	14913_6#89	Africa	South Africa	2013	early-PCV13	_	_	CSF	8	53	CC53	2	5	1	11	16	3	14	3	8	3	6	5	<=0.03	S	S	<=0.03	S	<=0.06	S	<=0.06	S	S	<=0.5	S	S	<=0.5	S	0.06	S	0.06	S	<=1.0	S	<=2.0	S	neg	0.5	S
40552/40553	14913_6#9	Africa	South Africa	2013	early-PCV13	_	_	CSF	8	53	CC53	2	5	1	11	16	3	14	3	8	3	6	5	<=0.03	S	S	<=0.03	S	<=0.06	S	<=0.06	S	S	<=0.5	S	S	<=0.5	S	0.06	S	0.06	S	<=1.0	S	<=2.0	S	neg	0.5	S
40667	14913_6#3	Africa	South Africa	2013	early-PCV13	_	_	CSF	8	3847	CC53	65	5	1	11	16	3	14	3	8	3	NEW	5	<=0.03	S	S	<=0.03	S	<=0.06	S	<=0.06	S	S	<=0.5	S	S	<=0.5	S	0.06	S	0.06	S	<=1.0	S	<=2.0	S	neg	0.5	S
40678/40681	14913_6#36	Africa	South Africa	2013	early-PCV13	_	_	CSF	8	53	CC53	2	5	1	11	16	3	14	3	8	3	6	5	<=0.03	S	S	<=0.03	S	<=0.06	S	<=0.06	S	S	<=0.5	S	S	<=0.5	S	0.06	S	0.06	S	<=1.0	S	<=2.0	S	neg	0.5	S
41643/41644	17175_7#20	Africa	South Africa	2014	early-PCV13	_	_	CSF	8	53	CC53	2	5	1	11	16	3	14	3	8	0	6	5	<=0.03	S	S	<=0.03	S	<=0.06	S	<=0.06	S	S	<=0.5	S	S	<=0.5	S	0.06	S	0.06	S	<=1.0	S	<=2.0	S	neg	0.5	S
41658	17175_7#36	Africa	South Africa	2014	early-PCV13	_	_	CSF	8	53	CC53	2	5	1	11	16	3	14	3	8	3	6	5	<=0.03	S	S	<=0.03	S	<=0.06	S	<=0.06	S	S	<=0.5	S	S	<=0.5	S	0.06	S	0.06	S	<=1.0	S	<=2.0	S	neg	0.5	S
41707	17175_7#68	Africa	South Africa	2014	early-PCV13	_	_	CSF	33F	11124	ST11124	2	16	29	18	42	3	44	3	33A	2	0	2	<=0.03	S	S	<=0.03	S	<=0.06	S	<=0.06	S	S	<=0.5	S	S	<=0.5	S	>32	R	>2	R	<=1.0	S	<=2.0	S	pos	>=4	R
41932	17150_5#88	Africa	South Africa	2014	early-PCV13	_	_	CSF	8	3847	CC53	65	5	1	11	16	3	14	3	8	3	NEW	5	<=0.03	S	S	<=0.03	S	<=0.06	S	<=0.06	S	S	<=0.5	S	S	<=0.5	S	0.06	S	0.06	S	<=1.0	S	<=2.0	S	neg	0.5	S
41964	17175_8#86	Africa	South Africa	2014	early-PCV13	_	_	Blood	8	53	CC53	2	5	1	11	16	3	14	3	8	3	6	5	<=0.03	S	S	<=0.03	S	<=0.06	S	<=0.06	S	S	<=0.5	S	S	<=0.5	S	0.06	S	0.06	S	<=1.0	S	<=2.0	S	neg	0.5	S
42027	17150_5#49	Africa	South Africa	2014	early-PCV13	_	_	CSF	8	53	CC53	2	5	1	11	16	3	14	3	8	3	NEW	5	<=0.03	S	S	<=0.03	S	<=0.06	S	<=0.06	S	S	<=0.5	S	S	<=0.5	S	0.06	S	0.06	S	<=1.0	S	<=2.0	S	neg	0.5	S
42049/42051	17175_7#51	Africa	South Africa	2014	early-PCV13	_	_	CSF	8	53	CC53	2	5	1	11	16	3	14	3	8	3	6	5	<=0.03	S	S	<=0.03	S	<=0.06	S	<=0.06	S	S	<=0.5	S	S	<=0.5	S	0.06	S	0.06	S	<=1.0	S	<=2.0	S	neg	0.5	S
42223	17175_8#3	Africa	South Africa	2014	early-PCV13	_	_	Blood	33F	10068	CC2420	1	5	23	18	42	3	18	3	33F	2	0	2	<=0.03	S	S	<=0.03	S	<=0.06	S	<=0.06	S	S	<=0.5	S	S	<=0.5	S	0.06	S	0.06	S	<=1.0	S	<=2.0	S	neg	0.5	S
42252	17175_8#14	Africa	South Africa	2014	early-PCV13	_	_	CSF	8	53	CC53	2	5	1	11	16	3	14	3	8	3	6	5	<=0.03	S	S	<=0.03	S	<=0.06	S	<=0.06	S	S	<=0.5	S	S	<=0.5	S	0.06	S	0.06	S	<=1.0	S	<=2.0	S	neg	0.5	S
42310	17175_8#54	Africa	South Africa	2014	early-PCV13	_	_	Blood	8	53	CC53	2	5	1	11	16	3	14	3	8	3	6	5	<=0.03	S	S	<=0.03	S	<=0.06	S	<=0.06	S	S	<=0.5	S	S	<=0.5	S	0.06	S	0.06	S	<=1.0	S	<=2.0	S	neg	0.5	S
42333	17175_8#46	Africa	South Africa	2014	early-PCV13	_	_	CSF	8	53	CC53	2	5	1	11	16	3	14	3	8	3	6	5	<=0.03	S	S	<=0.03	S	<=0.06	S	<=0.06	S	S	<=0.5	S	S	<=0.5	S	0.06	S	0.06	S	<=1.0	S	<=2.0	S	neg	0.5	S
42345	17175_8#4	Africa	South Africa	2014	early-PCV13	_	_	Blood	8	53	CC53	2	5	1	11	16	3	14	3	8	3	6	5	<=0.03	S	S	<=0.03	S	<=0.06	S	<=0.06	S	S	<=0.5	S	S	<=0.5	S	0.06	S	0.06	S	<=1.0	S	<=2.0	S	neg	0.5	S
42452	17175_7#33	Africa	South Africa	2014	early-PCV13	_	_	Blood	8	53	CC53	2	5	1	11	16	3	14	3	8	3	6	5	<=0.03	S	S	<=0.03	S	<=0.06	S	<=0.06	S	S	<=0.5	S	S	<=0.5	S	0.06	S	0.06	S	<=1.0	S	<=2.0	S	neg	0.5	S
42497	17175_7#37	Africa	South Africa	2014	early-PCV13	_	_	CSF	8	3847	CC53	65	5	1	11	16	3	14	3	8	3	NEW	5	<=0.03	S	S	<=0.03	S	<=0.06	S	<=0.06	S	S	<=0.5	S	S	<=0.5	S	0.06	S	0.06	S	<=1.0	S	<=2.0	S	neg	0.5	S
42522	17175_7#55	Africa	South Africa	2014	early-PCV13	_	_	Blood	3	62	CC62	2	5	29	12	16	3	14	3	3	0	6	0	<=0.03	S	S	<=0.03	S	<=0.06	S	<=0.06	S	S	<=0.5	S	S	<=0.5	S	0.06	S	0.06	S	<=1.0	S	<=2.0	S	neg	0.5	S
42576	17150_6#9	Africa	South Africa	2014	early-PCV13	_	_	Blood	15A	2420	CC2420	1	5	23	1	42	3	18	3	15A	0	0	0	<=0.03	S	S	<=0.03	S	<=0.06	S	<=0.06	S	S	<=0.5	S	S	<=0.5	S	0.06	S	0.06	S	<=1.0	S	<=2.0	S	neg	2	I
42902	17175_8#26	Africa	South Africa	2014	early-PCV13	_	_	CSF	8	53	CC53	2	5	1	11	16	3	14	3	8	3	6	5	<=0.03	S	S	<=0.03	S	<=0.06	S	<=0.06	S	S	<=0.5	S	S	<=0.5	S	0.06	S	0.06	S	<=1.0	S	<=2.0	S	neg	0.5	S
42903	17175_8#34	Africa	South Africa	2014	early-PCV13	_	_	Blood	8	53	CC53	2	5	1	11	16	3	14	3	8	3	6	5	<=0.03	S	S	<=0.03	S	<=0.06	S	<=0.06	S	S	<=0.5	S	S	<=0.5	S	0.06	S	0.06	S	<=1.0	S	<=2.0	S	neg	0.5	S
43066	17175_8#35	Africa	South Africa	2014	early-PCV13	_	_	CSF	8	53	CC53	2	5	1	11	16	3	14	3	8	3	6	5	<=0.03	S	S	<=0.03	S	<=0.06	S	<=0.06	S	S	<=0.5	S	S	<=0.5	S	0.06	S	0.06	S	<=1.0	S	<=2.0	S	neg	0.5	S
43599	17175_8#53	Africa	South Africa	2014	early-PCV13	_	_	Blood	8	53	CC53	2	5	1	11	16	3	14	3	8	3	6	5	<=0.03	S	S	<=0.03	S	<=0.06	S	<=0.06	S	S	<=0.5	S	S	<=0.5	S	0.06	S	0.06	S	<=1.0	S	<=2.0	S	neg	0.5	S
43607/43608	17138_3#5	Africa	South Africa	2014	early-PCV13	_	_	CSF	8	11074	CC53	2	5	1	11	16	581	14	3	8	3	6	5	<=0.03	S	S	<=0.03	S	<=0.06	S	<=0.06	S	S	<=0.5	S	S	<=0.5	S	0.06	S	0.06	S	<=1.0	S	<=2.0	S	neg	0.5	S
43645	17150_6#51	Africa	South Africa	2014	early-PCV13	_	_	Blood	8	53	CC53	2	5	1	11	16	3	14	3	8	3	6	5	<=0.03	S	S	<=0.03	S	<=0.06	S	<=0.06	S	S	<=0.5	S	S	<=0.5	S	0.06	S	0.06	S	<=1.0	S	<=2.0	S	neg	0.5	S
44139	17138_3#71	Africa	South Africa	2014	early-PCV13	_	_	Blood	15A	2420	CC2420	1	5	23	1	42	3	18	3	15A	0	0	0	<=0.03	S	S	<=0.03	S	<=0.06	S	<=0.06	S	S	<=0.5	S	S	<=0.5	S	0.06	S	0.06	S	<=1.0	S	<=2.0	S	neg	2	I
44248	17138_4#18	Africa	South Africa	2014	early-PCV13	_	_	Blood	33F	445	CC1012	2	5	29	5	42	3	18	3	33F	2	0	2	<=0.03	S	S	<=0.03	S	<=0.06	S	<=0.06	S	S	<=0.5	S	S	<=0.5	S	0.06	S	0.06	S	<=1.0	S	<=2.0	S	neg	0.5	S
44558	17138_3#32	Africa	South Africa	2014	early-PCV13	_	_	Blood	8	53	CC53	2	5	1	11	16	3	14	3	8	3	6	5	<=0.03	S	S	<=0.03	S	<=0.06	S	<=0.06	S	S	<=0.5	S	S	<=0.5	S	0.06	S	0.06	S	<=1.0	S	<=2.0	S	neg	0.5	S
44636/44728	42139_2#73	Africa	South Africa	2015	late-PCV13	_	_	CSF	8	53	CC53	2	5	1	11	16	3	14	3	8	3	6	5	<=0.03	S	S	<=0.03	S	<=0.06	S	<=0.06	S	S	<=0.5	S	S	<=0.5	S	0.06	S	0.06	S	<=1.0	S	<=2.0	S	neg	0.5	S
44637	42139_2#75	Africa	South Africa	2015	late-PCV13	_	_	CSF	8	53	CC53	2	5	1	11	16	3	14	3	8	3	6	5	<=0.03	S	S	<=0.03	S	<=0.06	S	<=0.06	S	S	<=0.5	S	S	<=0.5	S	0.06	S	0.06	S	<=1.0	S	<=2.0	S	neg	0.5	S
44711	42139_2#103	Africa	South Africa	2015	late-PCV13	_	_	Blood	22F	445	CC1012	2	5	29	5	42	3	18	3	22F	0	0	0	<=0.03	S	S	<=0.03	S	<=0.06	S	<=0.06	S	S	<=0.5	S	S	<=0.5	S	0.06	S	0.06	S	<=1.0	S	<=2.0	S	neg	0.5	S
44892	42139_2#167	Africa	South Africa	2015	late-PCV13	_	_	Blood	8	53	CC53	2	5	1	11	16	3	14	3	8	3	6	5	<=0.03	S	S	<=0.03	S	<=0.06	S	<=0.06	S	S	<=0.5	S	S	<=0.5	S	Flag	Flag	Flag	Flag	Flag	Flag	Flag	Flag	Flag	0.5	S
44897	42139_2#369	Africa	South Africa	2015	late-PCV13	_	_	CSF	8	53	CC53	2	5	1	11	16	3	14	3	8	3	6	5	<=0.03	S	S	<=0.03	S	<=0.06	S	<=0.06	S	S	<=0.5	S	S	<=0.5	S	0.06	S	0.06	S	<=1.0	S	<=2.0	S	neg	0.5	S
44954/44962	42139_2#271	Africa	South Africa	2015	late-PCV13	_	_	CSF	8	53	CC53	2	5	1	11	16	3	14	3	8	3	6	5	<=0.03	S	S	<=0.03	S	<=0.06	S	<=0.06	S	S	<=0.5	S	S	<=0.5	S	0.06	S	0.06	S	<=1.0	S	<=2.0	S	neg	0.5	S
44975	42139_2#195	Africa	South Africa	2015	late-PCV13	_	_	CSF	8	53	CC53	2	5	1	11	16	3	14	3	8	3	6	5	<=0.03	S	S	<=0.03	S	<=0.06	S	<=0.06	S	S	<=0.5	S	S	<=0.5	S	0.06	S	0.06	S	<=1.0	S	<=2.0	S	neg	0.5	S
45004/45045	42139_2#199	Africa	South Africa	2015	late-PCV13	_	_	Blood	15A	2420	CC2420	1	5	23	1	42	3	18	3	15A	0	0	0	<=0.03	S	S	<=0.03	S	<=0.06	S	<=0.06	S	S	<=0.5	S	S	<=0.5	S	0.06	S	0.06	S	<=1.0	S	<=2.0	S	neg	2	I
45157	42139_2#261	Africa	South Africa	2015	late-PCV13	_	_	CSF	22F	445	CC1012	2	5	29	5	42	3	18	3	22F	0	0	0	<=0.03	S	S	<=0.03	S	<=0.06	S	<=0.06	S	S	<=0.5	S	S	<=0.5	S	0.06	S	0.06	S	<=1.0	S	<=2.0	S	neg	0.5	S
45279/45282	42139_2#301	Africa	South Africa	2015	late-PCV13	_	_	CSF	8	53	CC53	2	5	1	11	16	3	14	3	8	0	6	5	<=0.03	S	S	<=0.03	S	<=0.06	S	<=0.06	S	S	<=0.5	S	S	<=0.5	S	0.06	S	0.06	S	<=1.0	S	<=2.0	S	neg	0.5	S
45304	42139_2#9	Africa	South Africa	2015	late-PCV13	_	_	Blood	8	53	CC53	2	5	1	11	16	3	14	3	8	3	6	5	<=0.03	S	S	<=0.03	S	<=0.06	S	<=0.06	S	S	<=0.5	S	S	<=0.5	S	0.06	S	0.06	S	<=1.0	S	<=2.0	S	neg	0.5	S
45356	42139_2#325	Africa	South Africa	2015	late-PCV13	_	_	Blood	8	53	CC53	2	5	1	11	16	3	14	3	8	3	6	5	<=0.03	S	S	<=0.03	S	<=0.06	S	<=0.06	S	S	<=0.5	S	S	<=0.5	S	0.06	S	0.06	S	<=1.0	S	<=2.0	S	neg	0.5	S
45452	42139_2#371	Africa	South Africa	2015	late-PCV13	_	_	CSF	8	53	CC53	2	5	1	11	16	3	14	3	8	3	6	5	<=0.03	S	S	<=0.03	S	<=0.06	S	<=0.06	S	S	<=0.5	S	S	<=0.5	S	0.06	S	0.06	S	<=1.0	S	<=2.0	S	neg	0.5	S
45456	42139_2#362	Africa	South Africa	2015	late-PCV13	_	_	CSF	8	3847	CC53	65	5	1	11	16	3	14	3	8	3	NEW	5	<=0.03	S	S	<=0.03	S	<=0.06	S	<=0.06	S	S	<=0.5	S	S	<=0.5	S	0.06	S	0.06	S	<=1.0	S	<=2.0	S	neg	0.5	S
45567/45568	42139_2#14	Africa	South Africa	2015	late-PCV13	_	_	CSF	8	53	CC53	2	5	1	11	16	3	14	3	8	3	6	5	<=0.03	S	S	<=0.03	S	<=0.06	S	<=0.06	S	S	<=0.5	S	S	<=0.5	S	0.06	S	0.06	S	<=1.0	S	<=2.0	S	neg	0.5	S
45577/45579	42139_2#100	Africa	South Africa	2015	late-PCV13	_	_	CSF	8	53	CC53	2	5	1	11	16	3	14	3	8	3	6	5	<=0.03	S	S	<=0.03	S	<=0.06	S	<=0.06	S	S	<=0.5	S	S	<=0.5	S	0.06	S	0.06	S	<=1.0	S	<=2.0	S	neg	0.5	S
45585	42139_2#38	Africa	South Africa	2015	late-PCV13	_	_	Blood	8	53	CC53	2	5	1	11	16	3	14	3	8	3	6	5	<=0.03	S	S	<=0.03	S	<=0.06	S	<=0.06	S	S	<=0.5	S	S	<=0.5	S	0.06	S	0.06	S	<=1.0	S	<=2.0	S	neg	0.5	S
45758	42139_2#74	Africa	South Africa	2015	late-PCV13	_	_	Blood	8	53	CC53	2	5	1	11	16	3	14	3	8	3	6	5	<=0.03	S	S	<=0.03	S	<=0.06	S	<=0.06	S	S	<=0.5	S	S	<=0.5	S	0.06	S	0.06	S	<=1.0	S	<=2.0	S	neg	0.5	S
45760	42139_2#76	Africa	South Africa	2015	late-PCV13	_	_	Blood	8	53	CC53	2	5	1	11	16	3	14	3	8	3	6	5	<=0.03	S	S	<=0.03	S	<=0.06	S	<=0.06	S	S	<=0.5	S	S	<=0.5	S	0.06	S	0.06	S	<=1.0	S	<=2.0	S	neg	0.5	S
45977	42139_2#166	Africa	South Africa	2015	late-PCV13	_	_	CSF	8	53	CC53	2	5	1	11	16	3	14	3	8	3	6	5	<=0.03	S	S	<=0.03	S	<=0.06	S	<=0.06	S	S	<=0.5	S	S	<=0.5	S	0.06	S	0.06	S	<=1.0	S	<=2.0	S	neg	0.5	S
46093	42139_2#226	Africa	South Africa	2015	late-PCV13	_	_	CSF	8	53	CC53	2	5	1	11	16	3	14	3	8	3	6	5	<=0.03	S	S	<=0.03	S	<=0.06	S	<=0.06	S	S	<=0.5	S	S	<=0.5	S	0.06	S	0.06	S	<=1.0	S	<=2.0	S	neg	0.5	S
46113	42139_2#230	Africa	South Africa	2015	late-PCV13	_	_	CSF	8	53	CC53	2	5	1	11	16	3	14	3	8	3	6	5	<=0.03	S	S	<=0.03	S	<=0.06	S	<=0.06	S	S	<=0.5	S	S	<=0.5	S	0.06	S	0.06	S	<=1.0	S	<=2.0	S	neg	0.5	S
46179	42139_2#238	Africa	South Africa	2015	late-PCV13	_	_	CSF	8	53	CC53	2	5	1	11	16	3	14	3	8	3	6	5	<=0.03	S	S	<=0.03	S	<=0.06	S	<=0.06	S	S	<=0.5	S	S	<=0.5	S	0.06	S	0.06	S	<=1.0	S	<=2.0	S	neg	0.5	S
46336	42139_2#298	Africa	South Africa	2015	late-PCV13	_	_	CSF	8	53	CC53	2	5	1	11	16	3	14	3	8	3	6	5	<=0.03	S	S	<=0.03	S	<=0.06	S	<=0.06	S	S	<=0.5	S	S	<=0.5	S	0.06	S	0.06	S	<=1.0	S	<=2.0	S	neg	0.5	S
46346	42139_2#300	Africa	South Africa	2015	late-PCV13	_	_	Blood	8	53	CC53	2	5	1	11	16	3	14	3	8	3	6	5	<=0.03	S	S	<=0.03	S	<=0.06	S	<=0.06	S	S	<=0.5	S	S	<=0.5	S	0.06	S	0.06	S	<=1.0	S	<=2.0	S	neg	0.5	S
46413	42139_2#20	Africa	South Africa	2015	late-PCV13	_	_	CSF	8	53	CC53	2	5	1	11	16	3	14	3	8	3	6	5	<=0.03	S	S	<=0.03	S	<=0.06	S	<=0.06	S	S	<=0.5	S	S	<=0.5	S	0.06	S	0.06	S	<=1.0	S	<=2.0	S	neg	0.5	S
46476	42139_2#363	Africa	South Africa	2015	late-PCV13	_	_	CSF	8	53	CC53	2	5	1	11	16	3	14	3	8	3	6	5	<=0.03	S	S	<=0.03	S	<=0.06	S	<=0.06	S	S	<=0.5	S	S	<=0.5	S	0.06	S	0.06	S	<=1.0	S	<=2.0	S	neg	0.5	S
46625/46673	42139_2#27	Africa	South Africa	2015	late-PCV13	_	_	CSF	8	53	CC53	2	5	1	11	16	3	14	3	8	3	6	5	<=0.03	S	S	<=0.03	S	<=0.06	S	<=0.06	S	S	<=0.5	S	S	<=0.5	S	0.06	S	0.06	S	<=1.0	S	<=2.0	S	neg	0.5	S
46639	42139_2#51	Africa	South Africa	2015	late-PCV13	_	_	CSF	8	53	CC53	2	5	1	11	16	3	14	3	8	3	6	5	<=0.03	S	S	<=0.03	S	<=0.06	S	<=0.06	S	S	<=0.5	S	S	<=0.5	S	0.06	S	0.06	S	<=1.0	S	<=2.0	S	neg	0.5	S
46929	42139_2#119	Africa	South Africa	2015	late-PCV13	_	_	CSF	8	53	CC53	2	5	1	11	16	3	14	3	8	3	6	5	<=0.03	S	S	<=0.03	S	<=0.06	S	<=0.06	S	S	<=0.5	S	S	<=0.5	S	0.06	S	0.06	S	<=1.0	S	<=2.0	S	neg	0.5	S
46964	43684_1#7	Africa	South Africa	2015	late-PCV13	_	_	Blood	22F	17882	CC445	2	788	29	5	42	3	18	3	22F	0	0	0	<=0.03	S	S	<=0.03	S	<=0.06	S	<=0.06	S	S	<=0.5	S	S	<=0.5	S	0.06	S	0.06	S	<=1.0	S	<=2.0	S	neg	2	I
46982	42139_2#125	Africa	South Africa	2015	late-PCV13	_	_	Blood	8	53	CC53	2	5	1	11	16	3	14	3	8	3	NEW	5	<=0.03	S	S	<=0.03	S	<=0.06	S	<=0.06	S	S	<=0.5	S	S	<=0.5	S	0.06	S	0.06	S	<=1.0	S	<=2.0	S	neg	0.5	S
47177	42139_2#247	Africa	South Africa	2015	late-PCV13	_	_	Blood	8	53	CC53	2	5	1	11	16	3	14	3	8	3	6	5	<=0.03	S	S	<=0.03	S	<=0.06	S	<=0.06	S	S	<=0.5	S	S	<=0.5	S	0.06	S	0.06	S	<=1.0	S	<=2.0	S	neg	0.5	S
47211	42139_2#249	Africa	South Africa	2015	late-PCV13	_	_	Blood	8	3847	CC53	65	5	1	11	16	3	14	3	8	3	NEW	5	<=0.03	S	S	<=0.03	S	<=0.06	S	<=0.06	S	S	<=0.5	S	S	<=0.5	S	0.06	S	0.06	S	<=1.0	S	<=2.0	S	neg	0.5	S
47336/47337	42139_2#283	Africa	South Africa	2015	late-PCV13	_	_	CSF	22F	445	CC1012	2	5	29	5	42	3	18	3	22F	0	0	0	<=0.03	S	S	<=0.03	S	<=0.06	S	<=0.06	S	S	<=0.5	S	S	<=0.5	S	0.06	S	0.06	S	<=1.0	S	<=2.0	S	neg	0.5	S
47525	43380_1#353	Africa	South Africa	2016	late-PCV13	_	_	Blood	8	53	CC53	2	5	1	11	16	3	14	3	8	3	6	5	<=0.03	S	S	<=0.03	S	<=0.06	S	<=0.06	S	S	<=0.5	S	S	<=0.5	S	0.06	S	0.06	S	<=1.0	S	<=2.0	S	neg	0.5	S
48018	42139_2#192	Africa	South Africa	2016	late-PCV13	_	_	CSF	8	53	CC53	2	5	1	11	16	3	14	3	8	3	6	5	<=0.03	S	S	<=0.03	S	<=0.06	S	<=0.06	S	S	<=0.5	S	S	<=0.5	S	0.06	S	0.06	S	<=1.0	S	<=2.0	S	neg	0.5	S
48087	42139_2#218	Africa	South Africa	2016	late-PCV13	_	_	CSF	8	53	CC53	2	5	1	11	16	3	14	3	8	3	6	5	<=0.03	S	S	<=0.03	S	<=0.06	S	<=0.06	S	S	<=0.5	S	S	<=0.5	S	0.06	S	0.06	S	<=1.0	S	<=2.0	S	neg	0.5	S
48157	42139_2#246	Africa	South Africa	2016	late-PCV13	_	_	CSF	8	53	CC53	2	5	1	11	16	3	14	3	8	3	6	5	<=0.03	S	S	<=0.03	S	<=0.06	S	<=0.06	S	S	<=0.5	S	S	<=0.5	S	0.06	S	0.06	S	<=1.0	S	<=2.0	S	neg	0.5	S
48263	43380_1#27	Africa	South Africa	2016	late-PCV13	_	_	Blood	22F	445	CC1012	2	5	29	5	42	3	18	3	22F	0	0	0	<=0.03	S	S	<=0.03	S	<=0.06	S	<=0.06	S	S	<=0.5	S	S	<=0.5	S	0.06	S	0.06	S	<=1.0	S	<=2.0	S	neg	0.5	S
48277/48311	42139_2#280	Africa	South Africa	2016	late-PCV13	_	_	CSF	8	53	CC53	2	5	1	11	16	3	14	3	8	3	6	5	<=0.03	S	S	<=0.03	S	<=0.06	S	<=0.06	S	S	<=0.5	S	S	<=0.5	S	0.06	S	0.06	S	<=1.0	S	<=2.0	S	neg	0.5	S
48308	42139_2#308	Africa	South Africa	2016	late-PCV13	_	_	Blood	8	53	CC53	2	5	1	11	16	3	14	3	8	3	6	5	<=0.03	S	S	<=0.03	S	<=0.06	S	<=0.06	S	S	<=0.5	S	S	<=0.5	S	0.06	S	0.06	S	<=1.0	S	<=2.0	S	neg	0.5	S
48341	42139_2#316	Africa	South Africa	2016	late-PCV13	_	_	CSF	8	53	CC53	2	5	1	11	16	3	14	3	8	3	6	5	<=0.03	S	S	<=0.03	S	<=0.06	S	<=0.06	S	S	<=0.5	S	S	<=0.5	S	0.06	S	0.06	S	<=1.0	S	<=2.0	S	neg	0.5	S
48368/48422	42139_2#318	Africa	South Africa	2016	late-PCV13	_	_	CSF	8	53	CC53	2	5	1	11	16	3	14	3	8	3	6	5	<=0.03	S	S	<=0.03	S	<=0.06	S	<=0.06	S	S	<=0.5	S	S	<=0.5	S	0.06	S	0.06	S	<=1.0	S	<=2.0	S	neg	0.5	S
48386	42139_2#338	Africa	South Africa	2016	late-PCV13	_	_	CSF	8	53	CC53	2	5	1	11	16	3	14	3	8	3	6	5	<=0.03	S	S	<=0.03	S	<=0.06	S	<=0.06	S	S	<=0.5	S	S	<=0.5	S	0.06	S	0.06	S	<=1.0	S	<=2.0	S	neg	0.5	S
48394	42139_2#344	Africa	South Africa	2016	late-PCV13	_	_	CSF	8	53	CC53	2	5	1	11	16	3	14	3	8	3	6	5	<=0.03	S	S	<=0.03	S	<=0.06	S	<=0.06	S	S	<=0.5	S	S	<=0.5	S	0.06	S	0.06	S	<=1.0	S	<=2.0	S	neg	0.5	S
48559	43380_1#69	Africa	South Africa	2016	late-PCV13	_	_	CSF	8	53	CC53	2	5	1	11	16	3	14	3	8	3	6	5	<=0.03	S	S	<=0.03	S	<=0.06	S	<=0.06	S	S	<=0.5	S	S	<=0.5	S	0.06	S	0.06	S	<=1.0	S	<=2.0	S	neg	0.5	S
48726	43380_1#55	Africa	South Africa	2016	late-PCV13	_	_	Blood	8	53	CC53	2	5	1	11	16	3	14	3	8	3	6	5	<=0.03	S	S	<=0.03	S	<=0.06	S	<=0.06	S	S	<=0.5	S	S	<=0.5	S	0.06	S	0.06	S	<=1.0	S	<=2.0	S	neg	0.5	S
48728/48729	43380_1#111	Africa	South Africa	2016	late-PCV13	_	_	CSF	8	53	CC53	2	5	1	11	16	3	14	3	8	3	6	5	<=0.03	S	S	<=0.03	S	<=0.06	S	<=0.06	S	S	<=0.5	S	S	<=0.5	S	0.06	S	0.06	S	<=1.0	S	<=2.0	S	neg	0.5	S
48825/48830	43380_1#165	Africa	South Africa	2016	late-PCV13	_	_	Other	15A	2420	CC2420	1	5	23	1	42	3	18	3	15A	0	0	0	<=0.03	S	S	<=0.03	S	<=0.06	S	<=0.06	S	S	<=0.5	S	S	<=0.5	S	0.06	S	0.06	S	<=1.0	S	<=2.0	S	neg	2	I
48895	43380_1#193	Africa	South Africa	2016	late-PCV13	_	_	CSF	8	53	CC53	2	5	1	11	16	3	14	3	8	3	6	5	<=0.03	S	S	<=0.03	S	<=0.06	S	<=0.06	S	S	<=0.5	S	S	<=0.5	S	0.06	S	0.06	S	<=1.0	S	<=2.0	S	neg	0.5	S
48913	43380_1#201	Africa	South Africa	2016	late-PCV13	_	_	Blood	8	53	CC53	2	5	1	11	16	3	14	3	8	3	6	5	<=0.03	S	S	<=0.03	S	<=0.06	S	<=0.06	S	S	<=0.5	S	S	<=0.5	S	0.06	S	0.06	S	<=1.0	S	<=2.0	S	neg	0.5	S
49242	43380_1#263	Africa	South Africa	2016	late-PCV13	_	_	CSF	8	53	CC53	2	5	1	11	16	3	14	3	8	3	6	5	<=0.03	S	S	<=0.03	S	<=0.06	S	<=0.06	S	S	<=0.5	S	S	<=0.5	S	0.06	S	0.06	S	<=1.0	S	<=2.0	S	neg	0.5	S
49407	43380_1#301	Africa	South Africa	2016	late-PCV13	_	_	Blood	8	53	CC53	2	5	1	11	16	3	14	3	8	3	6	5	<=0.03	S	S	<=0.03	S	<=0.06	S	<=0.06	S	S	<=0.5	S	S	<=0.5	S	0.06	S	0.06	S	<=1.0	S	<=2.0	S	neg	0.5	S
49445	43380_1#321	Africa	South Africa	2016	late-PCV13	_	_	Blood	8	53	CC53	2	5	1	11	16	3	14	3	8	3	6	5	<=0.03	S	S	<=0.03	S	<=0.06	S	<=0.06	S	S	<=0.5	S	S	<=0.5	S	0.06	S	0.06	S	<=1.0	S	<=2.0	S	neg	0.5	S
49494	43380_1#329	Africa	South Africa	2016	late-PCV13	_	_	Blood	8	53	CC53	2	5	1	11	16	3	14	3	8	3	6	5	<=0.03	S	S	<=0.03	S	<=0.06	S	<=0.06	S	S	<=0.5	S	S	<=0.5	S	0.06	S	0.06	S	<=1.0	S	<=2.0	S	neg	0.5	S
49583	43380_1#356	Africa	South Africa	2016	late-PCV13	_	_	CSF	8	12574	CC53	2	5	1	11	16	703	14	3	8	3	6	5	<=0.03	S	S	<=0.03	S	<=0.06	S	<=0.06	S	S	<=0.5	S	S	<=0.5	S	0.06	S	0.06	S	<=1.0	S	<=2.0	S	neg	0.5	S
49795	43380_1#44	Africa	South Africa	2016	late-PCV13	_	_	Blood	8	53	CC53	2	5	1	11	16	3	14	3	8	3	6	5	<=0.03	S	S	<=0.03	S	<=0.06	S	<=0.06	S	S	<=0.5	S	S	<=0.5	S	0.06	S	0.06	S	<=1.0	S	<=2.0	S	neg	0.5	S
49906/49907	43380_1#74	Africa	South Africa	2016	late-PCV13	_	_	CSF	8	53	CC53	2	5	1	11	16	3	14	3	8	3	6	5	<=0.03	S	S	<=0.03	S	<=0.06	S	<=0.06	S	S	<=0.5	S	S	<=0.5	S	0.06	S	0.06	S	<=1.0	S	<=2.0	S	neg	0.5	S
50148	43380_1#144	Africa	South Africa	2016	late-PCV13	_	_	Blood	8	53	CC53	2	5	1	11	16	3	14	3	8	3	6	NEW	<=0.03	S	S	<=0.03	S	<=0.06	S	<=0.06	S	S	<=0.5	S	S	<=0.5	S	0.06	S	0.06	S	<=1.0	S	<=2.0	S	neg	0.5	S
50155	43380_1#162	Africa	South Africa	2016	late-PCV13	_	_	CSF	8	53	CC53	2	5	1	11	16	3	14	3	8	3	6	5	<=0.03	S	S	<=0.03	S	<=0.06	S	<=0.06	S	S	<=0.5	S	S	<=0.5	S	0.06	S	0.06	S	<=1.0	S	<=2.0	S	neg	0.5	S
50218	43380_1#172	Africa	South Africa	2016	late-PCV13	_	_	CSF	8	53	CC53	2	5	1	11	16	3	14	3	8	3	6	5	<=0.03	S	S	<=0.03	S	<=0.06	S	<=0.06	S	S	<=0.5	S	S	<=0.5	S	0.06	S	0.06	S	<=1.0	S	<=2.0	S	neg	0.5	S
50246	42139_2#35	Africa	South Africa	2016	late-PCV13	_	_	CSF	8	53	CC53	2	5	1	11	16	3	14	3	8	3	6	5	<=0.03	S	S	<=0.03	S	<=0.06	S	<=0.06	S	S	<=0.5	S	S	<=0.5	S	0.06	S	0.06	S	<=1.0	S	<=2.0	S	neg	0.5	S
50282	43380_1#145	Africa	South Africa	2016	late-PCV13	_	_	Blood	8	53	CC53	2	5	1	11	16	3	14	3	8	3	6	5	<=0.03	S	S	<=0.03	S	<=0.06	S	<=0.06	S	S	<=0.5	S	S	<=0.5	S	0.06	S	0.06	S	<=1.0	S	<=2.0	S	neg	0.5	S
50356/50370	43380_1#240	Africa	South Africa	2016	late-PCV13	_	_	CSF	8	53	CC53	2	5	1	11	16	3	14	3	8	3	6	5	<=0.03	S	S	<=0.03	S	<=0.06	S	<=0.06	S	S	<=0.5	S	S	<=0.5	S	0.06	S	0.06	S	<=1.0	S	<=2.0	S	neg	0.5	S
50364	43380_1#260	Africa	South Africa	2016	late-PCV13	_	_	Other	8	53	CC53	2	5	1	11	16	3	14	3	8	3	6	5	<=0.03	S	S	<=0.03	S	<=0.06	S	<=0.06	S	S	<=0.5	S	S	<=0.5	S	0.06	S	0.06	S	<=1.0	S	<=2.0	S	neg	0.5	S
50458/59	43380_1#296	Africa	South Africa	2016	late-PCV13	_	_	CSF	8	53	CC53	2	5	1	11	16	3	14	3	8	3	6	5	<=0.03	S	S	<=0.03	S	<=0.06	S	<=0.06	S	S	<=0.5	S	S	<=0.5	S	0.06	S	0.06	S	<=1.0	S	<=2.0	S	neg	0.5	S
50517	43380_1#19	Africa	South Africa	2016	late-PCV13	_	_	Blood	8	53	CC53	2	5	1	11	16	3	14	3	8	3	6	5	<=0.03	S	S	<=0.03	S	<=0.06	S	<=0.06	S	S	<=0.5	S	S	<=0.5	S	0.06	S	0.06	S	<=1.0	S	<=2.0	S	neg	0.5	S
50724/50725	43380_1#187	Africa	South Africa	2017	late-PCV13	_	_	CSF	8	53	CC53	2	5	1	11	16	3	14	3	8	3	6	5	<=0.03	S	S	<=0.03	S	<=0.06	S	<=0.06	S	S	<=0.5	S	S	<=0.5	S	0.06	S	0.06	S	<=1.0	S	<=2.0	S	neg	0.5	S
50768	43380_1#189	Africa	South Africa	2017	late-PCV13	_	_	Blood	8	53	CC53	2	5	1	11	16	3	14	3	8	3	6	5	<=0.03	S	S	<=0.03	S	<=0.06	S	<=0.06	S	S	<=0.5	S	S	<=0.5	S	0.06	S	0.06	S	<=1.0	S	<=2.0	S	neg	0.5	S
50857	43380_1#219	Africa	South Africa	2017	late-PCV13	_	_	CSF	8	53	CC53	2	5	1	11	16	3	14	3	8	3	6	5	<=0.03	S	S	<=0.03	S	<=0.06	S	<=0.06	S	S	<=0.5	S	S	<=0.5	S	0.06	S	0.06	S	<=1.0	S	<=2.0	S	neg	0.5	S
51093	43380_1#305	Africa	South Africa	2017	late-PCV13	_	_	Blood	8	53	CC53	2	5	1	11	16	3	14	3	8	3	6	5	<=0.03	S	S	<=0.03	S	<=0.06	S	<=0.06	S	S	<=0.5	S	S	<=0.5	S	0.06	S	0.06	S	<=1.0	S	<=2.0	S	neg	0.5	S
51113	43380_1#309	Africa	South Africa	2017	late-PCV13	_	_	Blood	8	53	CC53	2	5	1	11	16	3	14	3	8	3	6	5	<=0.03	S	S	<=0.03	S	<=0.06	S	<=0.06	S	S	<=0.5	S	S	<=0.5	S	0.06	S	0.06	S	<=1.0	S	<=2.0	S	neg	0.5	S
51181	43380_1#339	Africa	South Africa	2017	late-PCV13	_	_	CSF	8	53	CC53	2	5	1	11	16	3	14	3	8	3	6	5	<=0.03	S	S	<=0.03	S	<=0.06	S	<=0.06	S	S	<=0.5	S	S	<=0.5	S	0.06	S	0.06	S	<=1.0	S	<=2.0	S	neg	0.5	S
51198	43380_1#343	Africa	South Africa	2017	late-PCV13	_	_	CSF	8	53	CC53	2	5	1	11	16	3	14	3	8	3	6	5	<=0.03	S	S	<=0.03	S	<=0.06	S	<=0.06	S	S	<=0.5	S	S	<=0.5	S	0.06	S	0.06	S	<=1.0	S	<=2.0	S	neg	0.5	S
51226	43380_1#349	Africa	South Africa	2017	late-PCV13	_	_	Blood	8	53	CC53	2	5	1	11	16	3	14	3	8	3	6	5	<=0.03	S	S	<=0.03	S	<=0.06	S	<=0.06	S	S	<=0.5	S	S	<=0.5	S	0.06	S	0.06	S	<=1.0	S	<=2.0	S	neg	0.5	S
51392	43380_1#372	Africa	South Africa	2017	late-PCV13	_	_	Blood	8	53	CC53	2	5	1	11	16	3	14	3	8	3	6	5	<=0.03	S	S	<=0.03	S	<=0.06	S	<=0.06	S	S	<=0.5	S	S	<=0.5	S	0.06	S	0.06	S	<=1.0	S	<=2.0	S	neg	0.5	S
51432	43380_1#116	Africa	South Africa	2017	late-PCV13	_	_	Blood	8	53	CC53	2	5	1	11	16	3	14	3	8	3	6	5	<=0.03	S	S	<=0.03	S	<=0.06	S	<=0.06	S	S	<=0.5	S	S	<=0.5	S	0.06	S	0.06	S	<=1.0	S	<=2.0	S	neg	0.5	S
51451/51454	43380_1#26	Africa	South Africa	2017	late-PCV13	_	_	Blood	11A	62	CC62	2	5	29	12	16	3	14	3	11A	2	6	0	<=0.03	S	S	<=0.03	S	<=0.06	S	<=0.06	S	S	<=0.5	S	S	<=0.5	S	0.06	S	0.06	S	<=1.0	S	<=2.0	S	neg	0.5	S
51583	43380_1#56	Africa	South Africa	2017	late-PCV13	_	_	CSF	8	53	CC53	2	5	1	11	16	3	14	3	8	3	6	5	<=0.03	S	S	<=0.03	S	<=0.06	S	<=0.06	S	S	<=0.5	S	S	<=0.5	S	0.06	S	0.06	S	<=1.0	S	<=2.0	S	neg	0.5	S
51659	43380_1#86	Africa	South Africa	2017	late-PCV13	_	_	Blood	8	53	CC53	2	5	1	11	16	3	14	3	8	3	6	5	<=0.03	S	S	<=0.03	S	<=0.06	S	<=0.06	S	S	<=0.5	S	S	<=0.5	S	0.06	S	0.06	S	<=1.0	S	<=2.0	S	neg	0.5	S
51879/51979	43380_1#178	Africa	South Africa	2017	late-PCV13	_	_	CSF	8	53	CC53	2	5	1	11	16	3	14	3	8	3	6	5	<=0.03	S	S	<=0.03	S	<=0.06	S	<=0.06	S	S	<=0.5	S	S	<=0.5	S	0.06	S	0.06	S	<=1.0	S	<=2.0	S	neg	0.5	S
51970	43380_1#190	Africa	South Africa	2017	late-PCV13	_	_	Blood	22F	445	CC1012	2	5	29	5	42	3	18	3	22F	0	0	0	<=0.03	S	S	<=0.03	S	<=0.06	S	<=0.06	S	S	<=0.5	S	S	<=0.5	S	0.06	S	0.06	S	<=1.0	S	<=2.0	S	neg	0.5	S
52649/52650	43380_1#318	Africa	South Africa	2017	late-PCV13	_	_	CSF	8	53	CC53	2	5	1	11	16	3	14	3	8	3	6	5	<=0.03	S	S	<=0.03	S	<=0.06	S	<=0.06	S	S	<=0.5	S	S	<=0.5	S	0.06	S	0.06	S	<=1.0	S	<=2.0	S	neg	0.5	S
52999	43684_1#43	Africa	South Africa	2017	late-PCV13	_	_	CSF	8	53	CC53	2	5	1	11	16	3	14	3	8	3	6	5	<=0.03	S	S	<=0.03	S	<=0.06	S	<=0.06	S	S	<=0.5	S	S	<=0.5	S	0.06	S	0.06	S	<=1.0	S	<=2.0	S	neg	0.5	S
53005/53029	43684_1#45	Africa	South Africa	2017	late-PCV13	_	_	Blood	8	3847	CC53	65	5	1	11	16	3	14	3	8	3	NEW	5	<=0.03	S	S	<=0.03	S	<=0.06	S	<=0.06	S	S	<=0.5	S	S	<=0.5	S	0.06	S	0.06	S	<=1.0	S	<=2.0	S	neg	0.5	S
53209/53210	43684_1#97	Africa	South Africa	2017	late-PCV13	_	_	CSF	8	3847	CC53	65	5	1	11	16	3	14	3	8	3	NEW	5	<=0.03	S	S	<=0.03	S	<=0.06	S	<=0.06	S	S	<=0.5	S	S	<=0.5	S	0.06	S	0.06	S	<=1.0	S	<=2.0	S	neg	0.5	S
53580	43684_1#175	Africa	South Africa	2017	late-PCV13	_	_	Blood	8	53	CC53	2	5	1	11	16	3	14	3	8	3	6	5	<=0.03	S	S	<=0.03	S	<=0.06	S	<=0.06	S	S	<=0.5	S	S	<=0.5	S	0.06	S	0.06	S	<=1.0	S	<=2.0	S	neg	0.5	S
54000	43684_1#138	Africa	South Africa	2017	late-PCV13	_	_	CSF	8	53	CC53	2	5	1	11	16	3	14	3	8	3	6	5	<=0.03	S	S	<=0.03	S	<=0.06	S	<=0.06	S	S	<=0.5	S	S	<=0.5	S	0.06	S	0.06	S	<=1.0	S	<=2.0	S	neg	0.5	S
54562/54563	43684_1#240	Africa	South Africa	2018	late-PCV13	_	_	CSF	8	53	CC53	2	5	1	11	16	3	14	3	8	3	6	5	<=0.03	S	S	<=0.03	S	<=0.06	S	<=0.06	S	S	<=0.5	S	S	<=0.5	S	0.06	S	0.06	S	<=1.0	S	<=2.0	S	neg	0.5	S
55827	43684_1#368	Africa	South Africa	2018	late-PCV13	_	_	Blood	8	53	CC53	2	5	1	11	16	3	14	3	8	3	6	5	<=0.03	S	S	<=0.03	S	<=0.06	S	<=0.06	S	S	<=0.5	S	S	<=0.5	S	0.06	S	0.06	S	<=1.0	S	<=2.0	S	neg	0.5	S
56049	43684_1#25	Africa	South Africa	2018	late-PCV13	_	_	Blood	8	53	CC53	2	5	1	11	16	3	14	3	8	3	6	5	<=0.03	S	S	<=0.03	S	<=0.06	S	<=0.06	S	S	<=0.5	S	S	<=0.5	S	0.06	S	0.06	S	<=1.0	S	<=2.0	S	neg	0.5	S
56081	43684_1#27	Africa	South Africa	2018	late-PCV13	_	_	Blood	8	53	CC53	2	5	1	11	16	3	14	3	8	3	6	5	<=0.03	S	S	<=0.03	S	<=0.06	S	<=0.06	S	S	<=0.5	S	S	<=0.5	S	0.06	S	0.06	S	<=1.0	S	<=2.0	S	neg	0.5	S
56107	43684_1#29	Africa	South Africa	2018	late-PCV13	_	_	Blood	8	53	CC53	2	5	1	11	16	3	14	3	8	3	6	5	<=0.03	S	S	<=0.03	S	<=0.06	S	<=0.06	S	S	<=0.5	S	S	<=0.5	S	0.06	S	0.06	S	<=1.0	S	<=2.0	S	neg	0.5	S
56314/56315	43684_1#81	Africa	South Africa	2018	late-PCV13	_	_	CSF	8	53	CC53	2	5	1	11	16	3	14	3	8	3	6	5	<=0.03	S	S	<=0.03	S	<=0.06	S	<=0.06	S	S	<=0.5	S	S	<=0.5	S	0.06	S	0.06	S	<=1.0	S	<=2.0	S	neg	0.5	S
56473	43684_1#95	Africa	South Africa	2018	late-PCV13	_	_	CSF	8	53	CC53	2	5	1	11	16	3	14	3	8	3	6	NEW	<=0.03	S	S	<=0.03	S	<=0.06	S	<=0.06	S	S	<=0.5	S	S	<=0.5	S	0.06	S	0.06	S	<=1.0	S	<=2.0	S	neg	0.5	S
56838	43684_1#123	Africa	South Africa	2018	late-PCV13	_	_	CSF	8	53	CC53	2	5	1	11	16	3	14	3	8	3	6	5	<=0.03	S	S	<=0.03	S	<=0.06	S	<=0.06	S	S	<=0.5	S	S	<=0.5	S	0.06	S	0.06	S	<=1.0	S	<=2.0	S	neg	0.5	S
57549/57497	43684_2#206	Africa	South Africa	2019	late-PCV13	_	_	CSF	8	53	CC53	2	5	1	11	16	3	14	3	8	3	6	5	<=0.03	S	S	<=0.03	S	<=0.06	S	<=0.06	S	S	<=0.5	S	S	<=0.5	S	0.06	S	0.06	S	<=1.0	S	<=2.0	S	neg	0.5	S
58083	43684_2#355	Africa	South Africa	2019	late-PCV13	_	_	Blood	8	53	CC53	2	5	1	11	16	3	14	3	8	3	6	5	<=0.03	S	S	<=0.03	S	<=0.06	S	<=0.06	S	S	<=0.5	S	S	<=0.5	S	0.06	S	0.06	S	<=1.0	S	<=2.0	S	neg	0.5	S
58227/58228	43684_2#363	Africa	South Africa	2019	late-PCV13	_	_	CSF	8	53	CC53	2	5	1	11	16	3	14	3	8	3	6	5	<=0.03	S	S	<=0.03	S	<=0.06	S	<=0.06	S	S	<=0.5	S	S	<=0.5	S	0.06	S	0.06	S	<=1.0	S	<=2.0	S	neg	0.5	S
58313/58356	43684_2#4	Africa	South Africa	2019	late-PCV13	_	_	CSF	8	53	CC53	2	5	1	11	16	3	14	3	8	3	6	5	<=0.03	S	S	<=0.03	S	<=0.06	S	<=0.06	S	S	<=0.5	S	S	<=0.5	S	0.06	S	0.06	S	<=1.0	S	<=2.0	S	neg	0.5	S
58679	43684_2#74	Africa	South Africa	2019	late-PCV13	_	_	Blood	8	53	CC53	2	5	1	11	16	3	14	3	8	3	6	5	<=0.03	S	S	<=0.03	S	<=0.06	S	<=0.06	S	S	<=0.5	S	S	<=0.5	S	0.06	S	0.06	S	<=1.0	S	<=2.0	S	neg	0.5	S
58702	43684_2#98	Africa	South Africa	2019	late-PCV13	_	_	CSF	8	53	CC53	2	5	1	11	16	3	14	3	8	3	6	5	<=0.03	S	S	<=0.03	S	<=0.06	S	<=0.06	S	S	<=0.5	S	S	<=0.5	S	0.06	S	0.06	S	<=1.0	S	<=2.0	S	neg	0.5	S
58771	43684_2#108	Africa	South Africa	2019	late-PCV13	_	_	CSF	8	53	CC53	2	5	1	11	16	3	14	3	8	3	6	5	<=0.03	S	S	<=0.03	S	<=0.06	S	<=0.06	S	S	<=0.5	S	S	<=0.5	S	0.06	S	0.06	S	<=1.0	S	<=2.0	S	neg	0.5	S
58793	43684_2#130	Africa	South Africa	2019	late-PCV13	_	_	Blood	8	53	CC53	2	5	1	11	16	3	14	3	8	3	6	5	<=0.03	S	S	<=0.03	S	<=0.06	S	<=0.06	S	S	<=0.5	S	S	<=0.5	S	0.06	S	0.06	S	<=1.0	S	<=2.0	S	neg	0.5	S
58794	43684_2#132	Africa	South Africa	2019	late-PCV13	_	_	Blood	8	53	CC53	2	5	1	11	16	3	14	3	8	3	6	5	<=0.03	S	S	<=0.03	S	<=0.06	S	<=0.06	S	S	<=0.5	S	S	<=0.5	S	0.06	S	0.06	S	<=1.0	S	<=2.0	S	neg	0.5	S
58945	43684_2#168	Africa	South Africa	2019	late-PCV13	_	_	CSF	8	53	CC53	2	5	1	11	16	3	14	3	8	3	6	5	<=0.03	S	S	<=0.03	S	<=0.06	S	<=0.06	S	S	<=0.5	S	S	<=0.5	S	0.06	S	0.06	S	<=1.0	S	<=2.0	S	neg	0.5	S
58949	43684_2#170	Africa	South Africa	2019	late-PCV13	_	_	Blood	8	53	CC53	2	5	1	11	16	3	14	3	8	3	6	5	<=0.03	S	S	<=0.03	S	<=0.06	S	<=0.06	S	S	<=0.5	S	S	<=0.5	S	0.06	S	0.06	S	<=1.0	S	<=2.0	S	neg	0.5	S
58984	43684_2#238	Africa	South Africa	2019	late-PCV13	_	_	Blood	8	53	CC53	2	5	1	11	16	3	14	3	8	3	6	5	<=0.03	S	S	<=0.03	S	<=0.06	S	<=0.06	S	S	<=0.5	S	S	<=0.5	S	0.06	S	0.06	S	<=1.0	S	<=2.0	S	neg	0.5	S
58991	43684_2#240	Africa	South Africa	2019	late-PCV13	_	_	CSF	8	53	CC53	2	5	1	11	16	3	14	3	8	3	6	5	<=0.03	S	S	<=0.03	S	<=0.06	S	<=0.06	S	S	<=0.5	S	S	<=0.5	S	0.06	S	0.06	S	<=1.0	S	<=2.0	S	neg	0.5	S
59089	43684_2#270	Africa	South Africa	2019	late-PCV13	_	_	CSF	8	53	CC53	2	5	1	11	16	3	14	3	8	3	6	5	<=0.03	S	S	<=0.03	S	<=0.06	S	<=0.06	S	S	<=0.5	S	S	<=0.5	S	0.06	S	0.06	S	<=1.0	S	<=2.0	S	neg	0.5	S
59122	43684_2#292	Africa	South Africa	2019	late-PCV13	_	_	Blood	8	53	CC53	2	5	1	11	16	3	14	3	8	3	6	5	<=0.03	S	S	<=0.03	S	<=0.06	S	<=0.06	S	S	<=0.5	S	S	<=0.5	S	0.06	S	0.06	S	<=1.0	S	<=2.0	S	neg	0.5	S
59192/59274	43684_2#298	Africa	South Africa	2019	late-PCV13	_	_	Blood	8	53	CC53	2	5	1	11	16	3	14	3	8	3	6	NEW	<=0.03	S	S	<=0.03	S	<=0.06	S	<=0.06	S	S	<=0.5	S	S	<=0.5	S	0.06	S	0.06	S	<=1.0	S	<=2.0	S	neg	0.5	S
59326	43684_2#326	Africa	South Africa	2019	late-PCV13	_	_	Blood	8	3847	CC53	65	5	1	11	16	3	14	3	8	3	NEW	5	<=0.03	S	S	<=0.03	S	<=0.06	S	<=0.06	S	S	<=0.5	S	S	<=0.5	S	0.06	S	0.06	S	<=1.0	S	<=2.0	S	neg	0.5	S
59347	43684_2#330	Africa	South Africa	2019	late-PCV13	_	_	CSF	8	17922	CC53	2	5	1	11	16	1074	14	3	8	3	6	5	<=0.03	S	S	<=0.03	S	<=0.06	S	<=0.06	S	S	<=0.5	S	S	<=0.5	S	0.06	S	0.06	S	<=1.0	S	<=2.0	S	neg	0.5	S
59423	43684_2#366	Africa	South Africa	2019	late-PCV13	_	_	CSF	8	53	CC53	2	5	1	11	16	3	14	3	8	3	6	5	<=0.03	S	S	<=0.03	S	<=0.06	S	<=0.06	S	S	<=0.5	S	S	<=0.5	S	0.06	S	0.06	S	<=1.0	S	<=2.0	S	neg	0.5	S
59543	43684_2#31	Africa	South Africa	2019	late-PCV13	_	_	CSF	8	53	CC53	2	5	1	11	16	3	14	3	8	3	6	5	<=0.03	S	S	<=0.03	S	<=0.06	S	<=0.06	S	S	<=0.5	S	S	<=0.5	S	0.06	S	0.06	S	<=1.0	S	<=2.0	S	neg	0.5	S
59646/59647	43684_2#83	Africa	South Africa	2019	late-PCV13	_	_	CSF	8	53	CC53	2	5	1	11	16	3	14	3	8	3	6	5	<=0.03	S	S	<=0.03	S	<=0.06	S	<=0.06	S	S	<=0.5	S	S	<=0.5	S	0.06	S	0.06	S	<=1.0	S	<=2.0	S	neg	0.5	S
59819/59821	43684_2#153	Africa	South Africa	2019	late-PCV13	_	_	CSF	8	53	CC53	2	5	1	11	16	3	14	3	8	3	6	5	<=0.03	S	S	<=0.03	S	<=0.06	S	<=0.06	S	S	<=0.5	S	S	<=0.5	S	0.06	S	0.06	S	<=1.0	S	<=2.0	S	neg	0.5	S
59828	43684_2#157	Africa	South Africa	2019	late-PCV13	_	_	Blood	8	53	CC53	2	5	1	11	16	3	14	3	8	3	6	5	<=0.03	S	S	<=0.03	S	<=0.06	S	<=0.06	S	S	<=0.5	S	S	<=0.5	S	0.06	S	0.06	S	<=1.0	S	<=2.0	S	neg	0.5	S
59847	43684_2#179	Africa	South Africa	2019	late-PCV13	_	_	CSF	8	53	CC53	2	5	1	11	16	3	14	3	8	3	6	5	<=0.03	S	S	<=0.03	S	<=0.06	S	<=0.06	S	S	<=0.5	S	S	<=0.5	S	0.06	S	0.06	S	<=1.0	S	<=2.0	S	neg	0.5	S
59858/59859	43684_2#181	Africa	South Africa	2019	late-PCV13	_	_	Blood	8	53	CC53	2	5	1	11	16	3	14	3	8	3	6	5	<=0.03	S	S	<=0.03	S	<=0.06	S	<=0.06	S	S	<=0.5	S	S	<=0.5	S	0.06	S	0.06	S	<=1.0	S	<=2.0	S	neg	0.5	S
59894	43684_2#209	Africa	South Africa	2019	late-PCV13	_	_	Blood	8	53	CC53	2	5	1	11	16	3	14	3	8	3	6	5	<=0.03	S	S	<=0.03	S	<=0.06	S	<=0.06	S	S	<=0.5	S	S	<=0.5	S	0.06	S	0.06	S	<=1.0	S	<=2.0	S	neg	0.5	S
60146/60250	43684_2#285	Africa	South Africa	2019	late-PCV13	_	_	CSF	8	53	CC53	2	5	1	11	16	3	14	3	8	3	6	5	<=0.03	S	S	<=0.03	S	<=0.06	S	<=0.06	S	S	<=0.5	S	S	<=0.5	S	0.06	S	0.06	S	<=1.0	S	<=2.0	S	neg	0.5	S
60244	43684_2#313	Africa	South Africa	2019	late-PCV13	_	_	Blood	8	53	CC53	2	5	1	11	16	3	14	3	8	3	6	5	<=0.03	S	S	<=0.03	S	<=0.06	S	<=0.06	S	S	<=0.5	S	S	<=0.5	S	0.06	S	0.06	S	<=1.0	S	<=2.0	S	neg	0.5	S
60416	43684_2#351	Africa	South Africa	2019	late-PCV13	_	_	Blood	22F	445	CC1012	2	5	29	5	42	3	18	3	22F	0	0	0	<=0.03	S	S	<=0.03	S	<=0.06	S	<=0.06	S	S	<=0.5	S	S	<=0.5	S	0.06	S	0.06	S	<=1.0	S	<=2.0	S	neg	0.5	S
60426	43684_2#371	Africa	South Africa	2019	late-PCV13	_	_	Blood	8	53	CC53	2	5	1	11	16	3	14	3	8	3	6	5	<=0.03	S	S	<=0.03	S	<=0.06	S	<=0.06	S	S	<=0.5	S	S	<=0.5	S	0.06	S	0.06	S	<=1.0	S	<=2.0	S	neg	0.5	S
61301/61563	43684_2#188	Africa	South Africa	2019	late-PCV13	_	_	CSF	8	53	CC53	2	5	1	11	16	3	14	3	8	3	6	5	<=0.03	S	S	<=0.03	S	<=0.06	S	<=0.06	S	S	<=0.5	S	S	<=0.5	S	0.06	S	0.06	S	<=1.0	S	<=2.0	S	neg	0.5	S
61424	43684_2#212	Africa	South Africa	2019	late-PCV13	_	_	Blood	22F	445	CC1012	2	5	29	5	42	3	18	3	22F	0	0	0	<=0.03	S	S	<=0.03	S	<=0.06	S	<=0.06	S	S	<=0.5	S	S	<=0.5	S	0.06	S	0.06	S	<=1.0	S	<=2.0	S	neg	0.5	S
61423	61423_S36	Africa	South Africa	2020	late-PCV13	_	_	Blood	8	53	CC53	2	5	1	11	16	3	14	3	8	3	6	5	<=0.03	S	S	<=0.03	S	<=0.06	S	<=0.06	S	S	<=0.5	S	S	<=0.5	S	0.06	S	0.06	S	<=1.0	S	<=2.0	S	neg	0.5	S
61440	61440_S39	Africa	South Africa	2020	late-PCV13	_	_	Blood	8	53	CC53	2	5	1	11	16	3	14	3	8	3	6	5	<=0.03	S	S	<=0.03	S	<=0.06	S	<=0.06	S	S	<=0.5	S	S	<=0.5	S	0.06	S	0.06	S	<=1.0	S	<=2.0	S	neg	0.5	S
61905	61905_S	Africa	South Africa	2020	late-PCV13	_	_	Blood	8	53	CC53	2	5	1	11	16	3	14	3	8	3	6	5	<=0.03	S	S	<=0.03	S	<=0.06	S	<=0.06	S	S	<=0.5	S	S	<=0.5	S	0.06	S	0.06	S	<=1.0	S	<=2.0	S	neg	0.5	S
62195	62195_S104	Africa	South Africa	2020	late-PCV13	_	_	CSF	8	53	CC53	2	5	1	11	16	3	14	3	8	3	6	5	<=0.03	S	S	<=0.03	S	<=0.06	S	<=0.06	S	S	<=0.5	S	S	<=0.5	S	0.06	S	0.06	S	<=1.0	S	<=2.0	S	neg	0.5	S
62428/62446	62428_S	Africa	South Africa	2020	late-PCV13	_	_	CSF	8	53	CC53	2	5	1	11	16	3	14	3	8	3	6	5	<=0.03	S	S	<=0.03	S	<=0.06	S	<=0.06	S	S	<=0.5	S	S	<=0.5	S	0.06	S	0.06	S	<=1.0	S	<=2.0	S	neg	0.5	S
62473	62473_S	Africa	South Africa	2020	late-PCV13	_	_	CSF	8	53	CC53	2	5	1	11	16	3	14	3	8	3	6	5	<=0.03	S	S	<=0.03	S	<=0.06	S	<=0.06	S	S	<=0.5	S	S	<=0.5	S	0.06	S	0.06	S	<=1.0	S	<=2.0	S	neg	0.5	S
62517	62517_S	Africa	South Africa	2020	late-PCV13	_	_	CSF	8	53	CC53	2	5	1	11	16	3	14	3	8	3	6	5	<=0.03	S	S	<=0.03	S	<=0.06	S	<=0.06	S	S	<=0.5	S	S	<=0.5	S	0.06	S	0.06	S	<=1.0	S	<=2.0	S	neg	0.5	S
62524	62524_S	Africa	South Africa	2020	late-PCV13	_	_	Blood	8	53	CC53	2	5	1	11	16	3	14	3	8	3	6	5	<=0.03	S	S	<=0.03	S	<=0.06	S	<=0.06	S	S	<=0.5	S	S	<=0.5	S	0.06	S	0.06	S	<=1.0	S	<=2.0	S	neg	0.5	S
62551	62551_S34	Africa	South Africa	2020	late-PCV13	_	_	Blood	8	53	CC53	2	5	1	11	16	3	14	3	8	3	6	5	<=0.03	S	S	<=0.03	S	<=0.06	S	<=0.06	S	S	<=0.5	S	S	<=0.5	S	0.06	S	0.06	S	<=1.0	S	<=2.0	S	neg	0.5	S
62580	62580_S39	Africa	South Africa	2020	late-PCV13	_	_	Blood	8	53	CC53	2	5	1	11	16	3	14	3	8	3	6	5	<=0.03	S	S	<=0.03	S	<=0.06	S	<=0.06	S	S	<=0.5	S	S	<=0.5	S	0.06	S	0.06	S	<=1.0	S	<=2.0	S	neg	0.5	S
62583/62578	62583_S42	Africa	South Africa	2020	late-PCV13	_	_	CSF	8	53	CC53	2	5	1	11	16	3	14	3	8	3	6	5	<=0.03	S	S	<=0.03	S	<=0.06	S	<=0.06	S	S	<=0.5	S	S	<=0.5	S	0.06	S	0.06	S	<=1.0	S	<=2.0	S	neg	0.5	S
62604/62634	62604_S43	Africa	South Africa	2020	late-PCV13	_	_	CSF	8	53	CC53	2	5	1	11	16	3	14	3	8	3	6	5	<=0.03	S	S	<=0.03	S	<=0.06	S	<=0.06	S	S	<=0.5	S	S	<=0.5	S	0.06	S	0.06	S	<=1.0	S	<=2.0	S	neg	0.5	S
62700	62700_S43	Africa	South Africa	2020	late-PCV13	_	_	CSF	8	53	CC53	2	5	1	11	16	3	14	3	8	3	6	5	<=0.03	S	S	<=0.03	S	<=0.06	S	<=0.06	S	S	<=0.5	S	S	<=0.5	S	0.06	S	0.06	S	<=1.0	S	<=2.0	S	neg	0.5	S
62802	62802_S113	Africa	South Africa	2020	late-PCV13	_	_	CSF	8	53	CC53	2	5	1	11	16	3	14	3	8	3	6	5	<=0.03	S	S	<=0.03	S	<=0.06	S	<=0.06	S	S	<=0.5	S	S	<=0.5	S	0.06	S	0.06	S	<=1.0	S	<=2.0	S	neg	0.5	S
62876/62877	62876_S34	Africa	South Africa	2020	late-PCV13	_	_	Blood	8	53	CC53	2	5	1	11	16	3	14	3	8	3	6	5	<=0.03	S	S	<=0.03	S	<=0.06	S	<=0.06	S	S	<=0.5	S	S	<=0.5	S	0.06	S	0.06	S	<=1.0	S	<=2.0	S	neg	0.5	S
62903	62903_S118	Africa	South Africa	2020	late-PCV13	_	_	CSF	8	53	CC53	2	5	1	11	16	3	14	3	8	3	6	5	<=0.03	S	S	<=0.03	S	<=0.06	S	<=0.06	S	S	<=0.5	S	S	<=0.5	S	0.06	S	0.06	S	<=1.0	S	<=2.0	S	neg	0.5	S
62933/62963	62933_S123	Africa	South Africa	2020	late-PCV13	_	_	Blood	8	53	CC53	2	5	1	11	16	3	14	3	8	3	6	5	<=0.03	S	S	<=0.03	S	<=0.06	S	<=0.06	S	S	<=0.5	S	S	<=0.5	S	0.06	S	0.06	S	<=1.0	S	<=2.0	S	neg	0.5	S
62960	62960_S132	Africa	South Africa	2020	late-PCV13	_	_	Blood	8	53	CC53	2	5	1	11	16	3	14	3	8	3	6	5	<=0.03	S	S	<=0.03	S	<=0.06	S	<=0.06	S	S	<=0.5	S	S	<=0.5	S	0.06	S	0.06	S	<=1.0	S	<=2.0	S	neg	0.5	S
63232	63232_S186	Africa	South Africa	2020	late-PCV13	_	_	Blood	8	53	CC53	2	5	1	11	16	3	14	3	8	3	6	5	<=0.03	S	S	<=0.03	S	<=0.06	S	<=0.06	S	S	<=0.5	S	S	<=0.5	S	0.06	S	0.06	S	<=1.0	S	<=2.0	S	neg	0.5	S
63302	63302_S18	Africa	South Africa	2020	late-PCV13	_	_	CSF	8	53	CC53	2	5	1	11	16	3	14	3	8	3	6	5	<=0.03	S	S	<=0.03	S	<=0.06	S	<=0.06	S	S	<=0.5	S	S	<=0.5	S	0.06	S	0.06	S	<=1.0	S	<=2.0	S	neg	0.5	S
63341	63341_S112	Africa	South Africa	2020	late-PCV13	_	_	CSF	8	53	CC53	2	5	1	11	16	3	14	3	8	0	6	5	<=0.03	S	S	<=0.03	S	<=0.06	S	<=0.06	S	S	<=0.5	S	S	<=0.5	S	0.06	S	0.06	S	<=1.0	S	<=2.0	S	neg	0.5	S
63355/63337	63355_S149	Africa	South Africa	2020	late-PCV13	_	_	Blood	8	53	CC53	2	5	1	11	16	3	14	3	8	3	6	5	<=0.03	S	S	<=0.03	S	<=0.06	S	<=0.06	S	S	<=0.5	S	S	<=0.5	S	0.06	S	0.06	S	<=1.0	S	<=2.0	S	neg	0.5	S
63459	63459_S154	Africa	South Africa	2020	late-PCV13	_	_	CSF	8	53	CC53	2	5	1	11	16	3	14	3	8	3	6	5	<=0.03	S	S	<=0.03	S	<=0.06	S	<=0.06	S	S	<=0.5	S	S	<=0.5	S	0.06	S	0.06	S	<=1.0	S	<=2.0	S	neg	0.5	S
63497/63547	63497_S156	Africa	South Africa	2020	late-PCV13	_	_	CSF	8	53	CC53	2	5	1	11	16	3	14	3	8	3	6	5	<=0.03	S	S	<=0.03	S	<=0.06	S	<=0.06	S	S	<=0.5	S	S	<=0.5	S	0.06	S	0.06	S	<=1.0	S	<=2.0	S	neg	0.5	S
63528	63528_S160	Africa	South Africa	2020	late-PCV13	_	_	Blood	8	3847	CC53	65	5	1	11	16	3	14	3	8	3	NEW	5	<=0.03	S	S	<=0.03	S	<=0.06	S	<=0.06	S	S	<=0.5	S	S	<=0.5	S	0.06	S	0.06	S	<=1.0	S	<=2.0	S	neg	0.5	S
63673	63673_S171	Africa	South Africa	2020	late-PCV13	_	_	CSF	8	53	CC53	2	5	1	11	16	3	14	3	8	0	6	5	<=0.03	S	S	<=0.03	S	<=0.06	S	<=0.06	S	S	<=0.5	S	S	<=0.5	S	0.06	S	0.06	S	<=1.0	S	<=2.0	S	neg	0.5	S
63838	63838_S177	Africa	South Africa	2020	late-PCV13	_	_	Blood	8	53	CC53	2	5	1	11	16	3	14	3	8	3	6	5	<=0.03	S	S	<=0.03	S	<=0.06	S	<=0.06	S	S	<=0.5	S	S	<=0.5	S	0.06	S	0.06	S	<=1.0	S	<=2.0	S	neg	0.5	S
63909	63909_S181	Africa	South Africa	2020	late-PCV13	_	_	CSF	8	53	CC53	2	5	1	11	16	3	14	3	8	3	6	5	<=0.03	S	S	<=0.03	S	<=0.06	S	<=0.06	S	S	<=0.5	S	S	<=0.5	S	0.06	S	0.06	S	<=1.0	S	<=2.0	S	neg	0.5	S
63915	63915_S182	Africa	South Africa	2020	late-PCV13	_	_	CSF	8	53	CC53	2	5	1	11	16	3	14	3	8	3	6	5	<=0.03	S	S	<=0.03	S	<=0.06	S	<=0.06	S	S	<=0.5	S	S	<=0.5	S	0.06	S	0.06	S	<=1.0	S	<=2.0	S	neg	0.5	S
63920	63920_S183	Africa	South Africa	2020	late-PCV13	_	_	Blood	8	53	CC53	2	5	1	11	16	3	14	3	8	3	6	5	<=0.03	S	S	<=0.03	S	<=0.06	S	<=0.06	S	S	<=0.5	S	S	<=0.5	S	0.06	S	0.06	S	<=1.0	S	<=2.0	S	neg	0.5	S
765	12837_2#58	Africa	South Africa	2005	Pre-PCV	_	_	CSF	8	53	CC53	2	5	1	11	16	3	14	3	8	3	6	5	<=0.03	S	S	<=0.03	S	<=0.06	S	<=0.06	S	S	<=0.5	S	S	<=0.5	S	0.06	S	0.06	S	<=1.0	S	<=2.0	S	neg	0.5	S
780	12837_2#3	Africa	South Africa	2005	Pre-PCV	_	_	Blood	8	53	CC53	2	5	1	11	16	3	14	3	8	3	6	5	<=0.03	S	S	<=0.03	S	<=0.06	S	<=0.06	S	S	<=0.5	S	S	<=0.5	S	0.06	S	0.06	S	<=1.0	S	<=2.0	S	neg	0.5	S
2736	12837_1#63	Africa	South Africa	2005	Pre-PCV	_	_	Blood	8	53	CC53	2	5	1	11	16	3	14	3	8	3	6	5	<=0.03	S	S	<=0.03	S	<=0.06	S	<=0.06	S	S	<=0.5	S	S	<=0.5	S	0.06	S	0.06	S	<=1.0	S	<=2.0	S	neg	0.5	S
03087/03088	12837_2#56	Africa	South Africa	2005	Pre-PCV	_	_	Blood	8	53	CC53	2	5	1	11	16	3	14	3	8	3	6	5	<=0.03	S	S	<=0.03	S	<=0.06	S	<=0.06	S	S	<=0.5	S	S	<=0.5	S	0.06	S	0.06	S	<=1.0	S	<=2.0	S	neg	0.5	S
6380	13414_8#82	Africa	South Africa	2006	Pre-PCV	_	_	Blood	8	53	CC53	2	5	1	11	16	3	14	3	8	3	6	5	<=0.03	S	S	<=0.03	S	<=0.06	S	<=0.06	S	S	<=0.5	S	S	<=0.5	S	0.06	S	0.06	S	<=1.0	S	<=2.0	S	neg	0.5	S
6489	13414_8#27	Africa	South Africa	2006	Pre-PCV	_	_	Blood	8	53	CC53	2	5	1	11	16	3	14	3	8	3	6	5	<=0.03	S	S	<=0.03	S	<=0.06	S	<=0.06	S	S	<=0.5	S	S	<=0.5	S	0.06	S	0.06	S	<=1.0	S	<=2.0	S	neg	0.5	S
6991	12837_4#54	Africa	South Africa	2006	Pre-PCV	_	_	Blood	22F	445	CC1012	2	5	29	5	42	3	18	3	22F	0	0	0	<=0.03	S	S	<=0.03	S	<=0.06	S	<=0.06	S	S	<=0.5	S	S	<=0.5	S	0.06	S	0.06	S	<=1.0	S	<=2.0	S	neg	0.5	S
7518	14555_3#72	Africa	South Africa	2006	Pre-PCV	_	_	Blood	8	53	CC53	2	5	1	11	16	3	14	3	8	3	6	5	<=0.03	S	S	<=0.03	S	<=0.06	S	<=0.06	S	S	<=0.5	S	S	<=0.5	S	0.06	S	0.06	S	<=1.0	S	<=2.0	S	neg	0.5	S
7838	12837_4#73	Africa	South Africa	2006	Pre-PCV	_	_	CSF	33F	10711	CC1012	2	5	23	16	42	3	18	3	33F	2	0	2	<=0.03	S	S	<=0.03	S	<=0.06	S	<=0.06	S	S	<=0.5	S	S	<=0.5	S	0.06	S	0.06	S	<=1.0	S	<=2.0	S	neg	2	I
08462/08464	13414_8#71	Africa	South Africa	2006	Pre-PCV	_	_	CSF	8	53	CC53	2	5	1	11	16	3	14	3	8	3	6	5	<=0.03	S	S	<=0.03	S	<=0.06	S	<=0.06	S	S	<=0.5	S	S	<=0.5	S	0.06	S	0.06	S	<=1.0	S	<=2.0	S	neg	0.5	S
08509/08513	13414_8#79	Africa	South Africa	2006	Pre-PCV	_	_	Blood	8	53	CC53	2	5	1	11	16	3	14	3	8	3	6	5	<=0.03	S	S	<=0.03	S	<=0.06	S	<=0.06	S	S	<=0.5	S	S	<=0.5	S	0.06	S	0.06	S	<=1.0	S	<=2.0	S	neg	0.5	S
9112	14412_1#50	Africa	South Africa	2006	Pre-PCV	_	_	CSF	22F	445	CC1012	2	5	29	5	42	3	18	3	22F	0	0	0	<=0.03	S	S	<=0.03	S	<=0.06	S	<=0.06	S	S	<=0.5	S	S	<=0.5	S	0.06	S	0.06	S	<=1.0	S	<=2.0	S	neg	0.5	S
11016	13415_5#24	Africa	South Africa	2007	Pre-PCV	_	_	Blood	8	53	CC53	2	5	1	11	16	3	14	3	8	3	6	5	<=0.03	S	S	<=0.03	S	<=0.06	S	<=0.06	S	S	<=0.5	S	S	<=0.5	S	0.06	S	0.06	S	<=1.0	S	<=2.0	S	neg	0.5	S
18949	14913_3#45	Africa	South Africa	2008	Pre-PCV	_	_	Blood	8	53	CC53	2	5	1	11	16	3	14	3	8	3	6	5	<=0.03	S	S	<=0.03	S	<=0.06	S	<=0.06	S	S	<=0.5	S	S	<=0.5	S	0.06	S	0.06	S	<=1.0	S	<=2.0	S	neg	0.5	S
19037	14913_3#19	Africa	South Africa	2008	Pre-PCV	_	_	Blood	8	53	CC53	2	5	1	11	16	3	14	3	8	3	6	5	<=0.03	S	S	<=0.03	S	<=0.06	S	<=0.06	S	S	<=0.5	S	S	<=0.5	S	0.06	S	0.06	S	<=1.0	S	<=2.0	S	neg	0.5	S
19111	14913_3#35	Africa	South Africa	2008	Pre-PCV	_	_	CSF	8	12574	CC53	2	5	1	11	16	703	14	3	8	3	6	5	<=0.03	S	S	<=0.03	S	<=0.06	S	<=0.06	S	S	<=0.5	S	S	<=0.5	S	0.06	S	0.06	S	<=1.0	S	<=2.0	S	neg	0.5	S
20544	14412_1#40	Africa	South Africa	2008	Pre-PCV	_	_	Blood	8	53	CC53	2	5	1	11	16	3	14	3	8	3	6	5	<=0.03	S	S	<=0.03	S	<=0.06	S	<=0.06	S	S	<=0.5	S	S	<=0.5	S	0.06	S	0.06	S	<=1.0	S	<=2.0	S	neg	0.5	S
20690/20718	14913_3#3	Africa	South Africa	2008	Pre-PCV	_	_	Blood	8	53	CC53	2	5	1	11	16	3	14	3	8	3	6	5	<=0.03	S	S	<=0.03	S	<=0.06	S	<=0.06	S	S	<=0.5	S	S	<=0.5	S	0.06	S	0.06	S	<=1.0	S	<=2.0	S	neg	0.5	S
22019/22023	13415_7#44	Africa	South Africa	2009	PCV7	_	_	Blood	8	53	CC53	2	5	1	11	16	3	14	3	8	3	6	5	<=0.03	S	S	<=0.03	S	<=0.06	S	<=0.06	S	S	<=0.5	S	S	<=0.5	S	0.06	S	0.06	S	<=1.0	S	<=2.0	S	neg	0.5	S
23079	13415_8#79	Africa	South Africa	2009	PCV7	_	_	Blood	8	53	CC53	2	5	1	11	16	3	14	3	8	3	6	5	<=0.03	S	S	<=0.03	S	<=0.06	S	<=0.06	S	S	<=0.5	S	S	<=0.5	S	0.06	S	0.06	S	<=1.0	S	<=2.0	S	neg	0.5	S
23585/23718	13415_6#37	Africa	South Africa	2009	PCV7	_	_	CSF	8	53	CC53	2	5	1	11	16	3	14	3	8	3	6	5	<=0.03	S	S	<=0.03	S	<=0.06	S	<=0.06	S	S	<=0.5	S	S	<=0.5	S	0.06	S	0.06	S	<=1.0	S	<=2.0	S	neg	0.5	S
25398	14913_3#2	Africa	South Africa	2009	PCV7	_	_	CSF	22F	445	CC1012	2	5	29	5	42	3	18	3	22F	0	0	0	<=0.03	S	S	<=0.03	S	<=0.06	S	<=0.06	S	S	<=0.5	S	S	<=0.5	S	0.06	S	0.06	S	<=1.0	S	<=2.0	S	neg	0.5	S
28400	14412_2#52	Africa	South Africa	2010	PCV7	_	_	CSF	8	53	CC53	2	5	1	11	16	3	14	3	8	3	6	5	<=0.03	S	S	<=0.03	S	<=0.06	S	<=0.06	S	S	<=0.5	S	S	<=0.5	S	0.06	S	0.06	S	<=1.0	S	<=2.0	S	neg	0.5	S
28431	14566_5#4	Africa	South Africa	2010	PCV7	_	_	CSF	33F	673	CC1012	2	5	29	16	42	3	18	3	33F	0	0	3	<=0.03	S	S	<=0.03	S	<=0.06	S	<=0.06	S	S	<=0.5	S	S	<=0.5	S	0.06	S	0.06	S	<=1.0	S	<=2.0	S	neg	0.5	S
28577	14566_5#52	Africa	South Africa	2010	PCV7	_	_	CSF	22F	445	CC1012	2	5	29	5	42	3	18	3	22F	0	0	0	<=0.03	S	S	<=0.03	S	<=0.06	S	<=0.06	S	S	<=0.5	S	S	<=0.5	S	0.06	S	0.06	S	<=1.0	S	<=2.0	S	neg	0.5	S
32307	14555_4#23	Africa	South Africa	2011	early-PCV13	_	_	Blood	8	53	CC53	2	5	1	11	16	3	14	3	8	3	6	5	<=0.03	S	S	<=0.03	S	<=0.06	S	<=0.06	S	S	<=0.5	S	S	<=0.5	S	0.06	S	0.06	S	<=1.0	S	<=2.0	S	neg	0.5	S
33388	14913_3#63	Africa	South Africa	2011	early-PCV13	_	_	Blood	8	53	CC53	2	5	1	11	16	3	14	3	8	3	6	5	<=0.03	S	S	<=0.03	S	<=0.06	S	<=0.06	S	S	<=0.5	S	S	<=0.5	S	0.06	S	0.06	S	<=1.0	S	<=2.0	S	neg	0.5	S
33680/33685	14913_3#70	Africa	South Africa	2011	early-PCV13	_	_	Blood	8	3847	CC53	65	5	1	11	16	3	14	3	8	3	NEW	5	<=0.03	S	S	<=0.03	S	<=0.06	S	<=0.06	S	S	<=0.5	S	S	<=0.5	S	0.06	S	0.06	S	<=1.0	S	<=2.0	S	neg	0.5	S
33804	14913_2#26	Africa	South Africa	2011	early-PCV13	_	_	Blood	33F	445	CC1012	2	5	29	5	42	3	18	3	33F	2	0	2	<=0.03	S	S	<=0.03	S	<=0.06	S	<=0.06	S	S	<=0.5	S	S	<=0.5	S	0.06	S	0.06	S	<=1.0	S	<=2.0	S	neg	0.5	S
34413	14913_2#92	Africa	South Africa	2011	early-PCV13	_	_	Blood	8	53	CC53	2	5	1	11	16	3	14	3	8	3	6	5	<=0.03	S	S	<=0.03	S	<=0.06	S	<=0.06	S	S	<=0.5	S	S	<=0.5	S	0.06	S	0.06	S	<=1.0	S	<=2.0	S	neg	0.5	S
35344	14913_4#58	Africa	South Africa	2012	early-PCV13	_	_	Blood	8	53	CC53	2	5	1	11	16	3	14	3	8	3	6	5	<=0.03	S	S	<=0.03	S	<=0.06	S	<=0.06	S	S	<=0.5	S	S	<=0.5	S	0.06	S	0.06	S	<=1.0	S	<=2.0	S	neg	0.5	S
36095	14913_4#95	Africa	South Africa	2012	early-PCV13	_	_	Blood	8	53	CC53	2	5	1	11	16	3	14	3	8	3	6	5	<=0.03	S	S	<=0.03	S	<=0.06	S	<=0.06	S	S	<=0.5	S	S	<=0.5	S	0.06	S	0.06	S	<=1.0	S	<=2.0	S	neg	0.5	S
36307	14913_7#1	Africa	South Africa	2012	early-PCV13	_	_	CSF	8	53	CC53	2	5	1	11	16	3	14	3	8	3	6	5	<=0.03	S	S	<=0.03	S	<=0.06	S	<=0.06	S	S	<=0.5	S	S	<=0.5	S	0.06	S	0.06	S	<=1.0	S	<=2.0	S	neg	0.5	S
36712	14913_7#42	Africa	South Africa	2012	early-PCV13	_	_	CSF	22F	445	CC1012	2	5	29	5	42	3	18	3	22F	0	0	0	<=0.03	S	S	<=0.03	S	<=0.06	S	<=0.06	S	S	<=0.5	S	S	<=0.5	S	0.06	S	0.06	S	<=1.0	S	<=2.0	S	neg	0.5	S
37215	14913_7#53	Africa	South Africa	2012	early-PCV13	_	_	Blood	8	53	CC53	2	5	1	11	16	3	14	3	8	3	6	5	<=0.03	S	S	<=0.03	S	<=0.06	S	<=0.06	S	S	<=0.5	S	S	<=0.5	S	0.06	S	0.06	S	<=1.0	S	<=2.0	S	neg	0.5	S
38504/38505	14913_7#56	Africa	South Africa	2013	early-PCV13	_	_	CSF	8	53	CC53	2	5	1	11	16	3	14	3	8	3	6	5	<=0.03	S	S	<=0.03	S	<=0.06	S	<=0.06	S	S	<=0.5	S	S	<=0.5	S	0.06	S	0.06	S	<=1.0	S	<=2.0	S	neg	0.5	S
38569/38570	14936_4#11	Africa	South Africa	2013	early-PCV13	_	_	Blood	33F	445	CC1012	2	5	29	5	42	3	18	3	33F	2	0	2	<=0.03	S	S	<=0.03	S	<=0.06	S	<=0.06	S	S	<=0.5	S	S	<=0.5	S	0.06	S	0.06	S	<=1.0	S	<=2.0	S	neg	0.5	S
38708	14936_4#26	Africa	South Africa	2013	early-PCV13	_	_	CSF	8	53	CC53	2	5	1	11	16	3	14	3	8	3	6	5	<=0.03	S	S	<=0.03	S	<=0.06	S	<=0.06	S	S	<=0.5	S	S	<=0.5	S	0.06	S	0.06	S	<=1.0	S	<=2.0	S	neg	0.5	S
38951	14936_4#60	Africa	South Africa	2013	early-PCV13	_	_	CSF	8	53	CC53	2	5	1	11	16	3	14	3	8	3	6	5	<=0.03	S	S	<=0.03	S	<=0.06	S	<=0.06	S	S	<=0.5	S	S	<=0.5	S	0.06	S	0.06	S	<=1.0	S	<=2.0	S	neg	0.5	S
39999	14913_5#77	Africa	South Africa	2013	early-PCV13	_	_	Blood	8	53	CC53	2	5	1	11	16	3	14	3	8	3	6	5	<=0.03	S	S	<=0.03	S	<=0.06	S	<=0.06	S	S	<=0.5	S	S	<=0.5	S	0.06	S	0.06	S	<=1.0	S	<=2.0	S	neg	0.5	S
40124	14913_5#7	Africa	South Africa	2013	early-PCV13	_	_	Blood	8	53	CC53	2	5	1	11	16	3	14	3	8	3	6	5	<=0.03	S	S	<=0.03	S	<=0.06	S	<=0.06	S	S	<=0.5	S	S	<=0.5	S	0.06	S	0.06	S	<=1.0	S	<=2.0	S	neg	0.5	S
40128	14913_5#15	Africa	South Africa	2013	early-PCV13	_	_	Blood	8	53	CC53	2	5	1	11	16	3	14	3	8	3	6	5	<=0.03	S	S	<=0.03	S	<=0.06	S	<=0.06	S	S	<=0.5	S	S	<=0.5	S	0.06	S	0.06	S	<=1.0	S	<=2.0	S	neg	0.5	S
40523	14913_6#81	Africa	South Africa	2013	early-PCV13	_	_	Blood	31	10857	CC1012	2	2	29	5	42	3	18	3	31	2	0	0	<=0.03	S	S	<=0.03	S	<=0.06	S	<=0.06	S	S	<=0.5	S	S	<=0.5	S	0.06	S	0.06	S	<=1.0	S	<=2.0	S	neg	0.5	S
40818	14913_6#75	Africa	South Africa	2013	early-PCV13	_	_	Blood	8	12574	CC53	2	5	1	11	16	703	14	3	8	3	6	5	<=0.03	S	S	<=0.03	S	<=0.06	S	<=0.06	S	S	<=0.5	S	S	<=0.5	S	0.06	S	0.06	S	<=1.0	S	<=2.0	S	neg	0.5	S
41696	17175_8#56	Africa	South Africa	2014	early-PCV13	_	_	Blood	8	3847	CC53	65	5	1	11	16	3	14	3	8	3	NEW	5	<=0.03	S	S	<=0.03	S	<=0.06	S	<=0.06	S	S	<=0.5	S	S	<=0.5	S	0.06	S	0.06	S	<=1.0	S	<=2.0	S	neg	0.5	S
41837	17175_7#10	Africa	South Africa	2014	early-PCV13	_	_	CSF	8	3847	CC53	65	5	1	11	16	3	14	3	8	3	NEW	5	<=0.03	S	S	<=0.03	S	<=0.06	S	<=0.06	S	S	<=0.5	S	S	<=0.5	S	0.06	S	0.06	S	<=1.0	S	<=2.0	S	neg	0.5	S
42228	17175_7#16	Africa	South Africa	2014	early-PCV13	_	_	Blood	8	53	CC53	2	5	1	11	16	3	14	3	8	3	6	NEW	<=0.03	S	S	<=0.03	S	<=0.06	S	<=0.06	S	S	<=0.5	S	S	<=0.5	S	0.06	S	0.06	S	<=1.0	S	<=2.0	S	neg	0.5	S
42343	17175_8#88	Africa	South Africa	2014	early-PCV13	_	_	Blood	8	12148	CC53	2	5	1	11	528	3	14	3	8	3	6	5	<=0.03	S	S	<=0.03	S	<=0.06	S	<=0.06	S	S	<=0.5	S	S	<=0.5	S	0.06	S	0.06	S	<=1.0	S	<=2.0	S	neg	0.5	S
42450	17175_7#25	Africa	South Africa	2014	early-PCV13	_	_	CSF	8	53	CC53	2	5	1	11	16	3	14	3	8	0	6	5	<=0.03	S	S	<=0.03	S	<=0.06	S	<=0.06	S	S	<=0.5	S	S	<=0.5	S	0.06	S	0.06	S	<=1.0	S	<=2.0	S	neg	0.5	S
42466	17175_7#49	Africa	South Africa	2014	early-PCV13	_	_	CSF	22F	445	CC1012	2	5	29	5	42	3	18	3	22F	0	0	0	<=0.03	S	S	<=0.03	S	<=0.06	S	<=0.06	S	S	<=0.5	S	S	<=0.5	S	0.06	S	0.06	S	<=1.0	S	<=2.0	S	neg	0.5	S
42896	17175_8#18	Africa	South Africa	2014	early-PCV13	_	_	Blood	8	53	CC53	2	5	1	11	16	3	14	3	8	3	6	5	<=0.03	S	S	<=0.03	S	<=0.06	S	<=0.06	S	S	<=0.5	S	S	<=0.5	S	0.06	S	0.06	S	<=1.0	S	<=2.0	S	neg	0.5	S
42892	17150_6#12	Africa	South Africa	2014	early-PCV13	_	_	Blood	8	53	CC53	2	5	1	11	16	3	14	3	8	3	6	5	<=0.03	S	S	<=0.03	S	<=0.06	S	<=0.06	S	S	<=0.5	S	S	<=0.5	S	0.06	S	0.06	S	<=1.0	S	<=2.0	S	neg	0.5	S
43143	17150_6#6	Africa	South Africa	2014	early-PCV13	_	_	Blood	8	53	CC53	2	5	1	11	16	3	14	3	8	3	6	5	<=0.03	S	S	<=0.03	S	<=0.06	S	<=0.06	S	S	<=0.5	S	S	<=0.5	S	0.06	S	0.06	S	<=1.0	S	<=2.0	S	neg	0.5	S
44610	42139_2#71	Africa	South Africa	2015	late-PCV13	_	_	CSF	8	53	CC53	2	5	1	11	16	3	14	3	8	3	6	5	<=0.03	S	S	<=0.03	S	<=0.06	S	<=0.06	S	S	<=0.5	S	S	<=0.5	S	0.06	S	0.06	S	<=1.0	S	<=2.0	S	neg	0.5	S
44924	42139_2#171	Africa	South Africa	2015	late-PCV13	_	_	Blood	8	53	CC53	2	5	1	11	16	3	14	3	8	3	6	5	<=0.03	S	S	<=0.03	S	<=0.06	S	<=0.06	S	S	<=0.5	S	S	<=0.5	S	0.06	S	0.06	S	<=1.0	S	<=2.0	S	neg	0.5	S
45067	42139_2#50	Africa	South Africa	2015	late-PCV13	_	_	Other	8	17867	CC53	2	5	816	11	16	3	14	3	8	3	6	5	<=0.03	S	S	<=0.03	S	<=0.06	S	<=0.06	S	S	<=0.5	S	S	<=0.5	S	0.06	S	0.06	S	<=1.0	S	<=2.0	S	neg	0.5	S
45641	42139_2#48	Africa	South Africa	2015	late-PCV13	_	_	CSF	8	3847	CC53	65	5	1	11	16	3	14	3	8	3	NEW	5	<=0.03	S	S	<=0.03	S	<=0.06	S	<=0.06	S	S	<=0.5	S	S	<=0.5	S	0.06	S	0.06	S	<=1.0	S	<=2.0	S	neg	0.5	S
45696	42139_2#104	Africa	South Africa	2015	late-PCV13	_	_	Blood	8	53	CC53	2	5	1	11	16	3	14	3	8	3	6	5	<=0.03	S	S	<=0.03	S	<=0.06	S	<=0.06	S	S	<=0.5	S	S	<=0.5	S	0.06	S	0.06	S	<=1.0	S	<=2.0	S	neg	0.5	S
46278	42139_2#272	Africa	South Africa	2015	late-PCV13	_	_	CSF	8	53	CC53	2	5	1	11	16	3	14	3	8	3	6	5	<=0.03	S	S	<=0.03	S	<=0.06	S	<=0.06	S	S	<=0.5	S	S	<=0.5	S	0.06	S	0.06	S	<=1.0	S	<=2.0	S	neg	0.5	S
46753	42139_2#96	Africa	South Africa	2015	late-PCV13	_	_	CSF	8	53	CC53	2	5	1	11	16	3	14	3	8	3	6	5	<=0.03	S	S	<=0.03	S	<=0.06	S	<=0.06	S	S	<=0.5	S	S	<=0.5	S	0.06	S	0.06	S	<=1.0	S	<=2.0	S	neg	0.5	S
46867	42139_2#223	Africa	South Africa	2015	late-PCV13	_	_	Blood	22F	445	CC1012	2	5	29	5	42	3	18	3	22F	0	0	0	<=0.03	S	S	<=0.03	S	<=0.06	S	<=0.06	S	S	<=0.5	S	S	<=0.5	S	0.06	S	0.06	S	<=1.0	S	<=2.0	S	neg	0.5	S
47212	42139_2#251	Africa	South Africa	2015	late-PCV13	_	_	Blood	22F	445	CC1012	2	5	29	5	42	3	18	3	22F	0	0	0	<=0.03	S	S	<=0.03	S	<=0.06	S	<=0.06	S	S	<=0.5	S	S	<=0.5	S	0.06	S	0.06	S	<=1.0	S	<=2.0	S	neg	0.5	S
47228	42139_2#275	Africa	South Africa	2015	late-PCV13	_	_	Blood	33F	10068	CC2420	1	5	23	18	42	3	18	3	33F	2	0	2	<=0.03	S	S	<=0.03	S	<=0.06	S	<=0.06	S	S	<=0.5	S	S	<=0.5	S	0.06	S	0.06	S	<=1.0	S	<=2.0	S	neg	0.5	S
47373	42139_2#285	Africa	South Africa	2015	late-PCV13	_	_	Blood	22F	445	CC1012	2	5	29	5	42	3	18	3	22F	0	0	0	<=0.03	S	S	<=0.03	S	<=0.06	S	<=0.06	S	S	<=0.5	S	S	<=0.5	S	0.06	S	0.06	S	<=1.0	S	<=2.0	S	neg	2	I
47476	42139_2#319	Africa	South Africa	2015	late-PCV13	_	_	CSF	8	53	CC53	2	5	1	11	16	3	14	3	8	3	6	5	<=0.03	S	S	<=0.03	S	<=0.06	S	<=0.06	S	S	<=0.5	S	S	<=0.5	S	0.06	S	0.06	S	<=1.0	S	<=2.0	S	neg	0.5	S
48132	42139_2#242	Africa	South Africa	2016	late-PCV13	_	_	Blood	33F	445	CC1012	2	5	29	5	42	3	18	3	33F	2	0	2	<=0.03	S	S	<=0.03	S	<=0.06	S	<=0.06	S	S	<=0.5	S	S	<=0.5	S	0.06	S	0.06	S	<=1.0	S	<=2.0	S	neg	0.5	S
48426	42139_2#348	Africa	South Africa	2016	late-PCV13	_	_	Blood	33A	10068	CC2420	1	5	23	18	42	3	18	3	33F	2	0	2	<=0.03	S	S	<=0.03	S	<=0.06	S	<=0.06	S	S	<=0.5	S	S	<=0.5	S	0.06	S	0.06	S	<=1.0	S	<=2.0	S	neg	0.5	S
48554	43380_1#65	Africa	South Africa	2016	late-PCV13	_	_	Blood	8	53	CC53	2	5	1	11	16	3	14	3	8	3	6	5	<=0.03	S	S	<=0.03	S	<=0.06	S	<=0.06	S	S	<=0.5	S	S	<=0.5	S	0.06	S	0.06	S	<=1.0	S	<=2.0	S	neg	0.5	S
48716	43380_1#109	Africa	South Africa	2016	late-PCV13	_	_	CSF	8	11074	CC53	2	5	1	11	16	581	14	3	8	3	6	5	<=0.03	S	S	<=0.03	S	<=0.06	S	<=0.06	S	S	<=0.5	S	S	<=0.5	S	0.06	S	0.06	S	<=1.0	S	<=2.0	S	neg	0.5	S
48886	43380_1#171	Africa	South Africa	2016	late-PCV13	_	_	Blood	8	53	CC53	2	5	1	11	16	3	14	3	8	3	6	5	<=0.03	S	S	<=0.03	S	<=0.06	S	<=0.06	S	S	<=0.5	S	S	<=0.5	S	0.06	S	0.06	S	<=1.0	S	<=2.0	S	neg	0.5	S
48909	43380_1#199	Africa	South Africa	2016	late-PCV13	_	_	Blood	22F	445	CC1012	2	5	29	5	42	3	18	3	22F	0	0	0	<=0.03	S	S	<=0.03	S	<=0.06	S	<=0.06	S	S	<=0.5	S	S	<=0.5	S	0.06	S	0.06	S	<=1.0	S	<=2.0	S	neg	0.5	S
48968	43380_1#227	Africa	South Africa	2016	late-PCV13	_	_	Blood	8	1012	CC1012	2	5	29	18	42	3	18	3	8	3	0	2	<=0.03	S	S	<=0.03	S	<=0.06	S	<=0.06	S	S	<=0.5	S	S	<=0.5	S	0.06	S	0.06	S	<=1.0	S	<=2.0	S	neg	0.5	S
48971	43380_1#231	Africa	South Africa	2016	late-PCV13	_	_	CSF	8	53	CC53	2	5	1	11	16	3	14	3	8	3	6	5	<=0.03	S	S	<=0.03	S	<=0.06	S	<=0.06	S	S	<=0.5	S	S	<=0.5	S	0.06	S	0.06	S	<=1.0	S	<=2.0	S	neg	0.5	S
49160	43380_1#364	Africa	South Africa	2016	late-PCV13	_	_	Blood	22F	445	CC1012	2	5	29	5	42	3	18	3	22F	0	0	0	<=0.03	S	S	<=0.03	S	<=0.06	S	<=0.06	S	S	<=0.5	S	S	<=0.5	S	0.06	S	0.06	S	<=1.0	S	<=2.0	S	neg	0.5	S
49243	43380_1#265	Africa	South Africa	2016	late-PCV13	_	_	CSF	8	53	CC53	2	5	1	11	16	3	14	3	8	3	6	5	<=0.03	S	S	<=0.03	S	<=0.06	S	<=0.06	S	S	<=0.5	S	S	<=0.5	S	0.06	S	0.06	S	<=1.0	S	<=2.0	S	neg	0.5	S
49422	43380_1#87	Africa	South Africa	2016	late-PCV13	_	_	Blood	8	53	CC53	2	5	1	11	16	3	14	3	8	3	6	5	<=0.03	S	S	<=0.03	S	<=0.06	S	<=0.06	S	S	<=0.5	S	S	<=0.5	S	0.06	S	0.06	S	<=1.0	S	<=2.0	S	neg	0.5	S
49460	43380_1#325	Africa	South Africa	2016	late-PCV13	_	_	Blood	8	53	CC53	2	5	1	11	16	3	14	3	8	0	6	5	<=0.03	S	S	<=0.03	S	<=0.06	S	<=0.06	S	S	<=0.5	S	S	<=0.5	S	0.06	S	0.06	S	<=1.0	S	<=2.0	S	neg	0.5	S
49518	43380_1#89	Africa	South Africa	2016	late-PCV13	_	_	Blood	8	17890	CC53	2	5	1	554	16	3	14	3	8	3	6	5	<=0.03	S	S	<=0.03	S	<=0.06	S	<=0.06	S	S	<=0.5	S	S	<=0.5	S	0.06	S	0.06	S	<=1.0	S	<=2.0	S	neg	0.5	S
50007	43380_1#119	Africa	South Africa	2016	late-PCV13	_	_	Other	8	53	CC53	2	5	1	11	16	3	14	3	8	3	6	5	<=0.03	S	S	<=0.03	S	<=0.06	S	<=0.06	S	S	<=0.5	S	S	<=0.5	S	0.06	S	0.06	S	<=1.0	S	<=2.0	S	neg	0.5	S
50118	43380_1#136	Africa	South Africa	2016	late-PCV13	_	_	Blood	22F	445	CC1012	2	5	29	5	42	3	18	3	22F	0	0	0	<=0.03	S	S	<=0.03	S	<=0.06	S	<=0.06	S	S	<=0.5	S	S	<=0.5	S	0.06	S	0.06	S	<=1.0	S	<=2.0	S	neg	0.5	S
50130	43380_1#140	Africa	South Africa	2016	late-PCV13	_	_	Blood	8	53	CC53	2	5	1	11	16	3	14	3	8	3	6	5	<=0.03	S	S	<=0.03	S	<=0.06	S	<=0.06	S	S	<=0.5	S	S	<=0.5	S	0.06	S	0.06	S	<=1.0	S	<=2.0	S	neg	0.5	S
50191	43380_1#166	Africa	South Africa	2016	late-PCV13	_	_	CSF	8	53	CC53	2	5	1	11	16	3	14	3	8	3	6	5	<=0.03	S	S	<=0.03	S	<=0.06	S	<=0.06	S	S	<=0.5	S	S	<=0.5	S	0.06	S	0.06	S	<=1.0	S	<=2.0	S	neg	0.5	S
50328/50331	43380_1#238	Africa	South Africa	2016	late-PCV13	_	_	Blood	8	53	CC53	2	5	1	11	16	3	14	3	8	3	6	5	<=0.03	S	S	<=0.03	S	<=0.06	S	<=0.06	S	S	<=0.5	S	S	<=0.5	S	0.06	S	0.06	S	<=1.0	S	<=2.0	S	neg	0.5	S
50946	43684_1#357	Africa	South Africa	2017	late-PCV13	_	_	Blood	31	10857	CC1012	2	2	29	5	42	3	18	3	31	2	0	0	<=0.03	S	S	<=0.03	S	<=0.06	S	<=0.06	S	S	<=0.5	S	S	<=0.5	S	0.06	S	0.06	S	<=1.0	S	<=2.0	S	neg	0.5	S
51178	43380_1#337	Africa	South Africa	2017	late-PCV13	_	_	Blood	8	53	CC53	2	5	1	11	16	3	14	3	8	3	6	5	<=0.03	S	S	<=0.03	S	<=0.06	S	<=0.06	S	S	<=0.5	S	S	<=0.5	S	0.06	S	0.06	S	<=1.0	S	<=2.0	S	neg	0.5	S
51204	43380_1#345	Africa	South Africa	2017	late-PCV13	_	_	Blood	8	3847	CC53	65	5	1	11	16	3	14	3	8	3	NEW	5	<=0.03	S	S	<=0.03	S	<=0.06	S	<=0.06	S	S	<=0.5	S	S	<=0.5	S	0.06	S	0.06	S	<=1.0	S	<=2.0	S	neg	0.5	S
51425	43380_1#18	Africa	South Africa	2017	late-PCV13	_	_	CSF	33F	1012	CC1012	2	5	29	18	42	3	18	3	33F	2	0	2	<=0.03	S	S	<=0.03	S	<=0.06	S	<=0.06	S	S	<=0.5	S	S	<=0.5	S	0.06	S	0.06	S	<=1.0	S	<=2.0	S	neg	0.5	S
51455	43684_1#4	Africa	South Africa	2017	late-PCV13	_	_	Blood	8	3847	CC53	65	5	1	11	16	3	14	3	8	3	NEW	5	<=0.03	S	S	<=0.03	S	<=0.06	S	<=0.06	S	S	<=0.5	S	S	<=0.5	S	0.06	S	0.06	S	<=1.0	S	<=2.0	S	neg	0.5	S
51688	43684_1#16	Africa	South Africa	2017	late-PCV13	_	_	CSF	8	53	CC53	2	5	1	11	16	3	14	3	8	3	6	5	<=0.03	S	S	<=0.03	S	<=0.06	S	<=0.06	S	S	<=0.5	S	S	<=0.5	S	0.06	S	0.06	S	<=1.0	S	<=2.0	S	neg	0.5	S
51746	43380_1#122	Africa	South Africa	2017	late-PCV13	_	_	Blood	8	53	CC53	2	5	1	11	16	3	14	3	8	3	6	5	<=0.03	S	S	<=0.03	S	<=0.06	S	<=0.06	S	S	<=0.5	S	S	<=0.5	S	0.06	S	0.06	S	<=1.0	S	<=2.0	S	neg	0.5	S
52100	43684_1#66	Africa	South Africa	2017	late-PCV13	_	_	Blood	8	53	CC53	2	5	1	11	16	3	14	3	8	3	6	NEW	<=0.03	S	S	<=0.03	S	<=0.06	S	<=0.06	S	S	<=0.5	S	S	<=0.5	S	0.06	S	0.06	S	<=1.0	S	<=2.0	S	neg	0.5	S
52183	43380_1#248	Africa	South Africa	2017	late-PCV13	_	_	CSF	8	53	CC53	2	5	1	11	16	3	14	3	8	0	6	5	<=0.03	S	S	<=0.03	S	<=0.06	S	<=0.06	S	S	<=0.5	S	S	<=0.5	S	0.06	S	0.06	S	<=1.0	S	<=2.0	S	neg	0.5	S
52342	43684_1#72	Africa	South Africa	2017	late-PCV13	_	_	Blood	8	53	CC53	2	5	1	11	16	3	14	3	8	3	6	5	<=0.03	S	S	<=0.03	S	<=0.06	S	<=0.06	S	S	<=0.5	S	S	<=0.5	S	0.06	S	0.06	S	<=1.0	S	<=2.0	S	neg	0.5	S
52345	43380_1#350	Africa	South Africa	2017	late-PCV13	_	_	Other	8	53	CC53	2	5	1	11	16	3	14	3	8	3	6	5	<=0.03	S	S	<=0.03	S	<=0.06	S	<=0.06	S	S	<=0.5	S	S	<=0.5	S	0.06	S	0.06	S	<=1.0	S	<=2.0	S	neg	0.5	S
52412/52413	43380_1#286	Africa	South Africa	2017	late-PCV13	_	_	CSF	8	53	CC53	2	5	1	11	16	3	14	3	8	3	6	5	<=0.03	S	S	<=0.03	S	<=0.06	S	<=0.06	S	S	<=0.5	S	S	<=0.5	S	0.06	S	0.06	S	<=1.0	S	<=2.0	S	neg	0.5	S
52624	43684_1#297	Africa	South Africa	2017	late-PCV13	_	_	Blood	22F	445	CC1012	2	5	29	5	42	3	18	3	22F	0	0	0	<=0.03	S	S	<=0.03	S	<=0.06	S	<=0.06	S	S	<=0.5	S	S	<=0.5	S	0.06	S	0.06	S	<=1.0	S	<=2.0	S	neg	0.5	S
52691	43684_1#102	Africa	South Africa	2017	late-PCV13	_	_	Blood	8	17900	CC53	2	5	1	11	766	3	14	3	8	3	6	5	<=0.03	S	S	<=0.03	S	<=0.06	S	<=0.06	S	S	<=0.5	S	S	<=0.5	S	0.06	S	0.06	S	<=1.0	S	<=2.0	S	neg	0.5	S
52784/52792	43684_1#11	Africa	South Africa	2017	late-PCV13	_	_	Blood	15A	2420	CC2420	1	5	23	1	42	3	18	3	15A	0	0	0	<=0.03	S	S	<=0.03	S	<=0.06	S	<=0.06	S	S	<=0.5	S	S	<=0.5	S	0.06	S	0.06	S	<=1.0	S	<=2.0	S	neg	2	I
52786	43684_1#108	Africa	South Africa	2017	late-PCV13	_	_	Blood	8	53	CC53	2	5	1	11	16	3	14	3	8	3	6	5	<=0.03	S	S	<=0.03	S	<=0.06	S	<=0.06	S	S	<=0.5	S	S	<=0.5	S	0.06	S	0.06	S	<=1.0	S	<=2.0	S	neg	0.5	S
52932	43684_1#33	Africa	South Africa	2017	late-PCV13	_	_	Blood	8	3847	CC53	65	5	1	11	16	3	14	3	8	3	NEW	5	<=0.03	S	S	<=0.03	S	<=0.06	S	<=0.06	S	S	<=0.5	S	S	<=0.5	S	0.06	S	0.06	S	<=1.0	S	<=2.0	S	neg	0.5	S
53043	43684_1#130	Africa	South Africa	2017	late-PCV13	_	_	Blood	8	53	CC53	2	5	1	11	16	3	14	3	8	3	6	5	<=0.03	S	S	<=0.03	S	<=0.06	S	<=0.06	S	S	<=0.5	S	S	<=0.5	S	0.06	S	0.06	S	<=1.0	S	<=2.0	S	neg	0.5	S
53047	43684_1#132	Africa	South Africa	2017	late-PCV13	_	_	Blood	8	53	CC53	2	5	1	11	16	3	14	3	8	3	6	5	<=0.03	S	S	<=0.03	S	<=0.06	S	<=0.06	S	S	<=0.5	S	S	<=0.5	S	0.06	S	0.06	S	<=1.0	S	<=2.0	S	neg	0.5	S
53163	43684_1#71	Africa	South Africa	2017	late-PCV13	_	_	Blood	8	53	CC53	2	5	1	11	16	3	14	3	8	3	6	5	<=0.03	S	S	<=0.03	S	<=0.06	S	<=0.06	S	S	<=0.5	S	S	<=0.5	S	0.06	S	0.06	S	<=1.0	S	<=2.0	S	neg	0.5	S
53303	43684_1#111	Africa	South Africa	2017	late-PCV13	_	_	CSF	22F	445	CC1012	2	5	29	5	42	3	18	3	22F	0	0	3	<=0.03	S	S	<=0.03	S	<=0.06	S	<=0.06	S	S	<=0.5	S	S	<=0.5	S	0.06	S	0.06	S	<=1.0	S	<=2.0	S	neg	>=4	R
53508	43684_1#167	Africa	South Africa	2017	late-PCV13	_	_	Blood	8	53	CC53	2	5	1	11	16	3	14	3	8	0	6	5	<=0.03	S	S	<=0.03	S	<=0.06	S	<=0.06	S	S	<=0.5	S	S	<=0.5	S	0.06	S	0.06	S	<=1.0	S	<=2.0	S	neg	0.5	S
53587	43684_1#193	Africa	South Africa	2017	late-PCV13	_	_	Blood	8	53	CC53	2	5	1	11	16	3	14	3	8	3	6	5	<=0.03	S	S	<=0.03	S	<=0.06	S	<=0.06	S	S	<=0.5	S	S	<=0.5	S	0.06	S	0.06	S	<=1.0	S	<=2.0	S	neg	0.5	S
53774	43684_1#207	Africa	South Africa	2017	late-PCV13	_	_	Blood	8	53	CC53	2	5	1	11	16	3	14	3	8	3	6	5	<=0.03	S	S	<=0.03	S	<=0.06	S	<=0.06	S	S	<=0.5	S	S	<=0.5	S	0.06	S	0.06	S	<=1.0	S	<=2.0	S	neg	0.5	S
53867	43684_1#140	Africa	South Africa	2017	late-PCV13	_	_	CSF	8	53	CC53	2	5	1	11	16	3	14	3	8	3	6	5	<=0.03	S	S	<=0.03	S	<=0.06	S	<=0.06	S	S	<=0.5	S	S	<=0.5	S	0.06	S	0.06	S	<=1.0	S	<=2.0	S	neg	0.5	S
54313	43684_1#223	Africa	South Africa	2018	late-PCV13	_	_	Blood	8	1110	ST1110	2	5	1	11	16	135	14	3	8	3	6	5	<=0.03	S	S	<=0.03	S	<=0.06	S	<=0.06	S	S	<=0.5	S	S	<=0.5	S	0.06	S	0.06	S	<=1.0	S	<=2.0	S	neg	0.5	S
54471	43684_1#273	Africa	South Africa	2018	late-PCV13	_	_	Blood	8	53	CC53	2	5	1	11	16	3	14	3	8	3	6	5	<=0.03	S	S	<=0.03	S	<=0.06	S	<=0.06	S	S	<=0.5	S	S	<=0.5	S	0.06	S	0.06	S	<=1.0	S	<=2.0	S	neg	0.5	S
54527	43684_1#283	Africa	South Africa	2018	late-PCV13	_	_	CSF	8	53	CC53	2	5	1	11	16	3	14	3	8	3	6	5	<=0.03	S	S	<=0.03	S	<=0.06	S	<=0.06	S	S	<=0.5	S	S	<=0.5	S	0.06	S	0.06	S	<=1.0	S	<=2.0	S	neg	0.5	S
54530	43684_1#287	Africa	South Africa	2018	late-PCV13	_	_	Blood	8	53	CC53	2	5	1	11	16	3	14	3	8	3	6	5	<=0.03	S	S	<=0.03	S	<=0.06	S	<=0.06	S	S	<=0.5	S	S	<=0.5	S	0.06	S	0.06	S	<=1.0	S	<=2.0	S	neg	0.5	S
54558	43684_1#317	Africa	South Africa	2018	late-PCV13	_	_	Blood	8	53	CC53	2	5	1	11	16	3	14	3	8	3	6	5	<=0.03	S	S	<=0.03	S	<=0.06	S	<=0.06	S	S	<=0.5	S	S	<=0.5	S	0.06	S	0.06	S	<=1.0	S	<=2.0	S	neg	0.5	S
54576	43684_1#258	Africa	South Africa	2018	late-PCV13	_	_	Blood	8	53	CC53	2	5	1	11	16	3	14	3	8	3	6	5	<=0.03	S	S	<=0.03	S	<=0.06	S	<=0.06	S	S	<=0.5	S	S	<=0.5	S	0.06	S	0.06	S	<=1.0	S	<=2.0	S	neg	0.5	S
54578	43684_1#341	Africa	South Africa	2018	late-PCV13	_	_	Blood	8	53	CC53	2	5	1	11	16	3	14	3	8	3	6	5	<=0.03	S	S	<=0.03	S	<=0.06	S	<=0.06	S	S	<=0.5	S	S	<=0.5	S	0.06	S	0.06	S	<=1.0	S	<=2.0	S	neg	0.5	S
54598	43684_1#262	Africa	South Africa	2018	late-PCV13	_	_	Blood	8	53	CC53	2	5	1	11	16	3	14	3	8	3	6	5	<=0.03	S	S	<=0.03	S	<=0.06	S	<=0.06	S	S	<=0.5	S	S	<=0.5	S	0.06	S	0.06	S	<=1.0	S	<=2.0	S	neg	0.5	S
54609	43684_1#380	Africa	South Africa	2018	late-PCV13	_	_	Blood	8	3847	CC53	65	5	1	11	16	3	14	3	8	3	NEW	5	<=0.03	S	S	<=0.03	S	<=0.06	S	<=0.06	S	S	<=0.5	S	S	<=0.5	S	0.06	S	0.06	S	<=1.0	S	<=2.0	S	neg	0.5	S
54554	43684_1#309	Africa	South Africa	2018	late-PCV13	_	_	Blood	8	53	CC53	2	5	1	11	16	3	14	3	8	3	6	5	<=0.03	S	S	<=0.03	S	<=0.06	S	<=0.06	S	S	<=0.5	S	S	<=0.5	S	0.06	S	0.06	S	<=1.0	S	<=2.0	S	neg	0.5	S
55652	43684_1#326	Africa	South Africa	2018	late-PCV13	_	_	Blood	8	53	CC53	2	5	1	11	16	3	14	3	8	3	6	5	<=0.03	S	S	<=0.03	S	<=0.06	S	<=0.06	S	S	<=0.5	S	S	<=0.5	S	0.06	S	0.06	S	<=1.0	S	<=2.0	S	neg	0.5	S
55655	43684_1#328	Africa	South Africa	2018	late-PCV13	_	_	Blood	8	3847	CC53	65	5	1	11	16	3	14	3	8	3	NEW	5	<=0.03	S	S	<=0.03	S	<=0.06	S	<=0.06	S	S	<=0.5	S	S	<=0.5	S	0.06	S	0.06	S	<=1.0	S	<=2.0	S	neg	0.5	S
55658	43684_2#199	Africa	South Africa	2018	late-PCV13	_	_	Blood	22F	445	CC1012	2	5	29	5	42	3	18	3	22F	0	0	0	<=0.03	S	S	<=0.03	S	<=0.06	S	<=0.06	S	S	<=0.5	S	S	<=0.5	S	0.06	S	0.06	S	<=1.0	S	<=2.0	S	neg	0.5	S
55701/55703	43684_1#248	Africa	South Africa	2018	late-PCV13	_	_	Blood	8	53	CC53	2	5	1	11	16	3	14	3	8	0	6	5	<=0.03	S	S	<=0.03	S	<=0.06	S	<=0.06	S	S	<=0.5	S	S	<=0.5	S	0.06	S	0.06	S	<=1.0	S	<=2.0	S	neg	0.5	S
55716	43684_2#237	Africa	South Africa	2018	late-PCV13	_	_	Blood	8	53	CC53	2	5	1	11	16	3	14	3	8	3	6	5	<=0.03	S	S	<=0.03	S	<=0.06	S	<=0.06	S	S	<=0.5	S	S	<=0.5	S	0.06	S	0.06	S	<=1.0	S	<=2.0	S	neg	0.5	S
55821	43684_2#293	Africa	South Africa	2018	late-PCV13	_	_	Blood	8	11074	CC53	2	5	1	11	16	581	14	3	8	3	6	5	<=0.03	S	S	<=0.03	S	<=0.06	S	<=0.06	S	S	<=0.5	S	S	<=0.5	S	0.06	S	0.06	S	<=1.0	S	<=2.0	S	neg	0.5	S
55768	43684_2#265	Africa	South Africa	2018	late-PCV13	_	_	Blood	8	53	CC53	2	5	1	11	16	3	14	3	8	3	6	5	<=0.03	S	S	<=0.03	S	<=0.06	S	<=0.06	S	S	<=0.5	S	S	<=0.5	S	0.06	S	0.06	S	<=1.0	S	<=2.0	S	neg	0.5	S
55799	43684_1#362	Africa	South Africa	2018	late-PCV13	_	_	Blood	8	53	CC53	2	5	1	11	16	3	14	3	8	3	6	NEW	<=0.03	S	S	<=0.03	S	<=0.06	S	<=0.06	S	S	<=0.5	S	S	<=0.5	S	0.06	S	0.06	S	<=1.0	S	<=2.0	S	neg	0.5	S
56070/56076	43684_1#312	Africa	South Africa	2018	late-PCV13	_	_	Blood	8	53	CC53	2	5	1	11	16	3	14	3	8	3	6	5	<=0.03	S	S	<=0.03	S	<=0.06	S	<=0.06	S	S	<=0.5	S	S	<=0.5	S	0.06	S	0.06	S	<=1.0	S	<=2.0	S	neg	0.5	S
56077	43684_1#318	Africa	South Africa	2018	late-PCV13	_	_	Blood	8	53	CC53	2	5	1	11	16	3	14	3	8	3	6	5	<=0.03	S	S	<=0.03	S	<=0.06	S	<=0.06	S	S	<=0.5	S	S	<=0.5	S	0.06	S	0.06	S	<=1.0	S	<=2.0	S	neg	0.5	S
56146	43684_1#370	Africa	South Africa	2018	late-PCV13	_	_	Blood	8	53	CC53	2	5	1	11	16	3	14	3	8	3	6	5	<=0.03	S	S	<=0.03	S	<=0.06	S	<=0.06	S	S	<=0.5	S	S	<=0.5	S	0.06	S	0.06	S	<=1.0	S	<=2.0	S	neg	0.5	S
56211	43684_2#39	Africa	South Africa	2018	late-PCV13	_	_	Blood	8	3847	CC53	65	5	1	11	16	3	14	3	8	3	NEW	5	<=0.03	S	S	<=0.03	S	<=0.06	S	<=0.06	S	S	<=0.5	S	S	<=0.5	S	0.06	S	0.06	S	<=1.0	S	<=2.0	S	neg	0.5	S
56253	43684_2#65	Africa	South Africa	2018	late-PCV13	_	_	Blood	8	53	CC53	2	5	1	11	16	3	14	3	8	3	6	5	<=0.03	S	S	<=0.03	S	<=0.06	S	<=0.06	S	S	<=0.5	S	S	<=0.5	S	0.06	S	0.06	S	<=1.0	S	<=2.0	S	neg	0.5	S
56270	43684_1#61	Africa	South Africa	2018	late-PCV13	_	_	CSF	22F	445	CC1012	2	5	29	5	42	3	18	3	22F	0	0	0	<=0.03	S	S	<=0.03	S	<=0.06	S	<=0.06	S	S	<=0.5	S	S	<=0.5	S	0.06	S	0.06	S	<=1.0	S	<=2.0	S	neg	0.5	S
56368	43684_2#101	Africa	South Africa	2018	late-PCV13	_	_	Blood	15A	2420	CC2420	1	5	23	1	42	3	18	3	15A	0	0	0	<=0.03	S	S	<=0.03	S	<=0.06	S	<=0.06	S	S	<=0.5	S	S	<=0.5	S	0.06	S	0.06	S	<=1.0	S	<=2.0	S	neg	2	I
56371	43684_2#103	Africa	South Africa	2018	late-PCV13	_	_	CSF	8	17911	CC53	2	5	821	11	16	3	14	3	8	3	6	5	<=0.03	S	S	<=0.03	S	<=0.06	S	<=0.06	S	S	<=0.5	S	S	<=0.5	S	0.06	S	0.06	S	<=1.0	S	<=2.0	S	neg	0.5	S
56496	43684_2#139	Africa	South Africa	2018	late-PCV13	_	_	Blood	8	53	CC53	2	5	1	11	16	3	14	3	8	3	6	5	<=0.03	S	S	<=0.03	S	<=0.06	S	<=0.06	S	S	<=0.5	S	S	<=0.5	S	0.06	S	0.06	S	<=1.0	S	<=2.0	S	neg	0.5	S
56664/56666	43684_2#131	Africa	South Africa	2018	late-PCV13	_	_	Blood	8	53	CC53	2	5	1	11	16	3	14	3	8	3	6	5	<=0.03	S	S	<=0.03	S	<=0.06	S	<=0.06	S	S	<=0.5	S	S	<=0.5	S	0.06	S	0.06	S	<=1.0	S	<=2.0	S	neg	0.5	S
56187	43684_2#15	Africa	South Africa	2018	late-PCV13	_	_	CSF	8	53	CC53	2	5	1	11	16	3	14	3	8	3	6	5	<=0.03	S	S	<=0.03	S	<=0.06	S	<=0.06	S	S	<=0.5	S	S	<=0.5	S	0.06	S	0.06	S	<=1.0	S	<=2.0	S	neg	0.5	S
56863	43684_1#127	Africa	South Africa	2018	late-PCV13	_	_	Blood	8	53	CC53	2	5	1	11	16	3	14	3	8	3	6	5	<=0.03	S	S	<=0.03	S	<=0.06	S	<=0.06	S	S	<=0.5	S	S	<=0.5	S	0.06	S	0.06	S	<=1.0	S	<=2.0	S	neg	0.5	S
56809	43684_1#52	Africa	South Africa	2018	late-PCV13	_	_	CSF	8	53	CC53	2	5	1	11	16	3	14	3	8	3	6	5	<=0.03	S	S	<=0.03	S	<=0.06	S	<=0.06	S	S	<=0.5	S	S	<=0.5	S	0.06	S	0.06	S	<=1.0	S	<=2.0	S	neg	0.5	S
56977/56979	43684_1#88	Africa	South Africa	2018	late-PCV13	_	_	Blood	22F	445	CC1012	2	5	29	5	42	3	18	3	22F	0	0	0	<=0.03	S	S	<=0.03	S	<=0.06	S	<=0.06	S	S	<=0.5	S	S	<=0.5	S	0.06	S	0.06	S	<=1.0	S	<=2.0	S	neg	0.5	S
57036	43684_1#96	Africa	South Africa	2018	late-PCV13	_	_	CSF	8	53	CC53	2	5	1	11	16	3	14	3	8	3	6	5	<=0.03	S	S	<=0.03	S	<=0.06	S	<=0.06	S	S	<=0.5	S	S	<=0.5	S	0.06	S	0.06	S	<=1.0	S	<=2.0	S	neg	0.5	S
57081	43684_1#114	Africa	South Africa	2018	late-PCV13	_	_	Blood	8	53	CC53	2	5	1	11	16	3	14	3	8	0	6	5	<=0.03	S	S	<=0.03	S	<=0.06	S	<=0.06	S	S	<=0.5	S	S	<=0.5	S	0.06	S	0.06	S	<=1.0	S	<=2.0	S	neg	0.5	S
57277	43684_1#159	Africa	South Africa	2018	late-PCV13	_	_	Blood	8	53	CC53	2	5	1	11	16	3	14	3	8	3	6	5	<=0.03	S	S	<=0.03	S	<=0.06	S	<=0.06	S	S	<=0.5	S	S	<=0.5	S	0.06	S	0.06	S	<=1.0	S	<=2.0	S	neg	0.5	S
57453	43684_1#212	Africa	South Africa	2018	late-PCV13	_	_	Blood	8	53	CC53	2	5	1	11	16	3	14	3	8	0	6	5	<=0.03	S	S	<=0.03	S	<=0.06	S	<=0.06	S	S	<=0.5	S	S	<=0.5	S	0.06	S	0.06	S	<=1.0	S	<=2.0	S	neg	0.5	S
57423	43684_1#188	Africa	South Africa	2018	late-PCV13	_	_	Blood	8	53	CC53	2	5	1	11	16	3	14	3	8	3	6	5	<=0.03	S	S	<=0.03	S	<=0.06	S	<=0.06	S	S	<=0.5	S	S	<=0.5	S	0.06	S	0.06	S	<=1.0	S	<=2.0	S	neg	0.5	S
57024	43684_1#94	Africa	South Africa	2018	late-PCV13	_	_	Blood	8	1012	CC1012	2	5	29	18	42	3	18	3	8	3	0	2	<=0.03	S	S	<=0.03	S	<=0.06	S	<=0.06	S	S	<=0.5	S	S	<=0.5	S	0.06	S	0.06	S	<=1.0	S	<=2.0	S	neg	0.5	S
57927	43684_2#333	Africa	South Africa	2019	late-PCV13	_	_	Blood	8	53	CC53	2	5	1	11	16	3	14	3	8	3	6	5	<=0.03	S	S	<=0.03	S	<=0.06	S	<=0.06	S	S	<=0.5	S	S	<=0.5	S	0.06	S	0.06	S	<=1.0	S	<=2.0	S	neg	0.5	S
58531/58532	43684_2#284	Africa	South Africa	2019	late-PCV13	_	_	CSF	8	53	CC53	2	5	1	11	16	3	14	3	8	3	6	5	<=0.03	S	S	<=0.03	S	<=0.06	S	<=0.06	S	S	<=0.5	S	S	<=0.5	S	0.06	S	0.06	S	<=1.0	S	<=2.0	S	neg	0.5	S
58529	43684_2#34	Africa	South Africa	2019	late-PCV13	_	_	Blood	8	53	CC53	2	5	1	11	16	3	14	3	8	3	6	5	<=0.03	S	S	<=0.03	S	<=0.06	S	<=0.06	S	S	<=0.5	S	S	<=0.5	S	0.06	S	0.06	S	<=1.0	S	<=2.0	S	neg	0.5	S
58874	43684_2#144	Africa	South Africa	2019	late-PCV13	_	_	Blood	8	3847	CC53	65	5	1	11	16	3	14	3	8	3	NEW	5	<=0.03	S	S	<=0.03	S	<=0.06	S	<=0.06	S	S	<=0.5	S	S	<=0.5	S	0.06	S	0.06	S	<=1.0	S	<=2.0	S	neg	0.5	S
58978	43684_2#176	Africa	South Africa	2019	late-PCV13	_	_	Blood	8	53	CC53	2	5	1	11	16	3	14	3	8	3	6	5	<=0.03	S	S	<=0.03	S	<=0.06	S	<=0.06	S	S	<=0.5	S	S	<=0.5	S	0.06	S	0.06	S	<=1.0	S	<=2.0	S	neg	0.5	S
58982	43684_2#198	Africa	South Africa	2019	late-PCV13	_	_	Blood	8	53	CC53	2	5	1	11	16	3	14	3	8	3	6	5	<=0.03	S	S	<=0.03	S	<=0.06	S	<=0.06	S	S	<=0.5	S	S	<=0.5	S	0.06	S	0.06	S	<=1.0	S	<=2.0	S	neg	0.5	S
59001	43684_2#258	Africa	South Africa	2019	late-PCV13	_	_	Blood	8	53	CC53	2	5	1	11	16	3	14	3	8	3	6	5	<=0.03	S	S	<=0.03	S	<=0.06	S	<=0.06	S	S	<=0.5	S	S	<=0.5	S	0.06	S	0.06	S	<=1.0	S	<=2.0	S	neg	0.5	S
59181	43684_2#296	Africa	South Africa	2019	late-PCV13	_	_	CSF	8	53	CC53	2	5	1	11	16	3	14	3	8	3	6	5	<=0.03	S	S	<=0.03	S	<=0.06	S	<=0.06	S	S	<=0.5	S	S	<=0.5	S	0.06	S	0.06	S	<=1.0	S	<=2.0	S	neg	0.5	S
59221	43684_2#308	Africa	South Africa	2019	late-PCV13	_	_	Blood	22F	445	CC1012	2	5	29	5	42	3	18	3	22F	0	0	0	<=0.03	S	S	<=0.03	S	<=0.06	S	<=0.06	S	S	<=0.5	S	S	<=0.5	S	0.06	S	0.06	S	<=1.0	S	<=2.0	S	neg	0.5	S
59397	43684_2#354	Africa	South Africa	2019	late-PCV13	_	_	Blood	8	53	CC53	2	5	1	11	16	3	14	3	8	3	6	5	<=0.03	S	S	<=0.03	S	<=0.06	S	<=0.06	S	S	<=0.5	S	S	<=0.5	S	0.06	S	0.06	S	<=1.0	S	<=2.0	S	neg	0.5	S
59589	43684_2#314	Africa	South Africa	2019	late-PCV13	_	_	Blood	8	53	CC53	2	5	1	11	16	3	14	3	8	3	6	5	<=0.03	S	S	<=0.03	S	<=0.06	S	<=0.06	S	S	<=0.5	S	S	<=0.5	S	0.06	S	0.06	S	<=1.0	S	<=2.0	S	neg	0.5	S
59771	43684_2#145	Africa	South Africa	2019	late-PCV13	_	_	Blood	8	53	CC53	2	5	1	11	16	3	14	3	8	3	6	5	<=0.03	S	S	<=0.03	S	<=0.06	S	<=0.06	S	S	<=0.5	S	S	<=0.5	S	0.06	S	0.06	S	<=1.0	S	<=2.0	S	neg	0.5	S
60319	43684_2#341	Africa	South Africa	2019	late-PCV13	_	_	Blood	8	17890	CC53	2	5	1	554	16	3	14	3	8	3	6	5	<=0.03	S	S	<=0.03	S	<=0.06	S	<=0.06	S	S	<=0.5	S	S	<=0.5	S	0.06	S	0.06	S	<=1.0	S	<=2.0	S	neg	0.5	S
60538	43684_2#380	Africa	South Africa	2019	late-PCV13	_	_	CSF	22F	445	CC1012	2	5	29	5	42	3	18	3	22F	0	0	0	<=0.03	S	S	<=0.03	S	<=0.06	S	<=0.06	S	S	<=0.5	S	S	<=0.5	S	0.06	S	0.06	S	<=1.0	S	<=2.0	S	neg	0.5	S
60752	43684_2#64	Africa	South Africa	2019	late-PCV13	_	_	Blood	11A	62	CC62	2	5	29	12	16	3	14	3	11A	2	6	0	<=0.03	S	S	<=0.03	S	<=0.06	S	<=0.06	S	S	<=0.5	S	S	<=0.5	S	0.06	S	0.06	S	<=1.0	S	<=2.0	S	neg	0.5	S
61240	43684_2#180	Africa	South Africa	2019	late-PCV13	_	_	Blood	8	53	CC53	2	5	1	11	16	3	14	3	8	3	6	5	<=0.03	S	S	<=0.03	S	<=0.06	S	<=0.06	S	S	<=0.5	S	S	<=0.5	S	0.06	S	0.06	S	<=1.0	S	<=2.0	S	neg	0.5	S
61308	43684_2#190	Africa	South Africa	2019	late-PCV13	_	_	Blood	8	53	CC53	2	5	1	11	16	3	14	3	8	3	6	5	<=0.03	S	S	<=0.03	S	<=0.06	S	<=0.06	S	S	<=0.5	S	S	<=0.5	S	0.06	S	0.06	S	<=1.0	S	<=2.0	S	neg	0.5	S
63449	63449_S153	Africa	South Africa	2020	late-PCV13	_	_	Blood	8	53	CC53	2	5	1	11	16	3	14	3	8	3	6	5	<=0.03	S	S	<=0.03	S	<=0.06	S	<=0.06	S	S	<=0.5	S	S	<=0.5	S	0.06	S	0.06	S	<=1.0	S	<=2.0	S	neg	0.5	S
61518	61518_S57	Africa	South Africa	2020	late-PCV13	_	_	Blood	22F	445	CC1012	2	5	29	5	42	3	18	3	22F	0	0	0	<=0.03	S	S	<=0.03	S	<=0.06	S	<=0.06	S	S	<=0.5	S	S	<=0.5	S	0.06	S	0.06	S	<=1.0	S	<=2.0	S	neg	0.5	S
61797	61797_S43	Africa	South Africa	2020	late-PCV13	_	_	CSF	8	53	CC53	2	5	1	11	16	3	14	3	8	3	6	5	<=0.03	S	S	<=0.03	S	<=0.06	S	<=0.06	S	S	<=0.5	S	S	<=0.5	S	0.06	S	0.06	S	<=1.0	S	<=2.0	S	neg	0.5	S
61859/61883	61859_S	Africa	South Africa	2020	late-PCV13	_	_	CSF	8	53	CC53	2	5	1	11	16	3	14	3	8	3	6	5	<=0.03	S	S	<=0.03	S	<=0.06	S	<=0.06	S	S	<=0.5	S	S	<=0.5	S	0.06	S	0.06	S	<=1.0	S	<=2.0	S	neg	0.5	S
62019	62019_S	Africa	South Africa	2020	late-PCV13	_	_	Blood	8	53	CC53	2	5	1	11	16	3	14	3	8	3	6	5	<=0.03	S	S	<=0.03	S	<=0.06	S	<=0.06	S	S	<=0.5	S	S	<=0.5	S	0.06	S	0.06	S	<=1.0	S	<=2.0	S	neg	0.5	S
62041	62041_S	Africa	South Africa	2020	late-PCV13	_	_	Blood	15A	17010	CC2420	579	5	23	1	42	3	18	3	15A	0	0	0	<=0.03	S	S	<=0.03	S	<=0.06	S	<=0.06	S	S	<=0.5	S	S	<=0.5	S	0.06	S	0.06	S	<=1.0	S	<=2.0	S	neg	2	I
62118	62118_S31	Africa	South Africa	2020	late-PCV13	_	_	Blood	8	53	CC53	2	5	1	11	16	3	14	3	8	3	NF	5	NFNF	NF	NF	NFNF	NF	NFNF	NF	NFNF	NF	NF	NFNF	NF	NF	NFNF	NF	0.06	S	0.06	S	<=1.0	S	<=2.0	S	neg	0.5	S
62177	62177_S	Africa	South Africa	2020	late-PCV13	_	_	Blood	8	53	CC53	2	5	1	11	16	3	14	3	8	3	6	5	<=0.03	S	S	<=0.03	S	<=0.06	S	<=0.06	S	S	<=0.5	S	S	<=0.5	S	0.06	S	0.06	S	<=1.0	S	<=2.0	S	neg	0.5	S
62120	62120_S	Africa	South Africa	2020	late-PCV13	_	_	Blood	22F	445	CC1012	2	5	29	5	42	3	18	3	22F	0	0	0	<=0.03	S	S	<=0.03	S	<=0.06	S	<=0.06	S	S	<=0.5	S	S	<=0.5	S	0.06	S	0.06	S	<=1.0	S	<=2.0	S	neg	0.5	S
62198/62200/62214	62198_S105	Africa	South Africa	2020	late-PCV13	_	_	CSF	3	445	CC1012	2	5	29	5	42	3	18	3	3	2	0	2	<=0.03	S	S	<=0.03	S	<=0.06	S	<=0.06	S	S	<=0.5	S	S	<=0.5	S	0.06	S	0.06	S	<=1.0	S	<=2.0	S	neg	>=4	R
62212	62212_S	Africa	South Africa	2020	late-PCV13	_	_	Blood	8	53	CC53	2	5	1	11	16	3	14	3	8	3	6	5	<=0.03	S	S	<=0.03	S	<=0.06	S	<=0.06	S	S	<=0.5	S	S	<=0.5	S	0.06	S	0.06	S	<=1.0	S	<=2.0	S	neg	0.5	S
62359	62359_S	Africa	South Africa	2020	late-PCV13	_	_	Blood	8	53	CC53	2	5	1	11	16	3	14	3	8	3	6	5	<=0.03	S	S	<=0.03	S	<=0.06	S	<=0.06	S	S	<=0.5	S	S	<=0.5	S	0.06	S	0.06	S	<=1.0	S	<=2.0	S	neg	0.5	S
62477	62477_S	Africa	South Africa	2020	late-PCV13	_	_	Blood	8	53	CC53	2	5	1	11	16	3	14	3	8	3	6	5	<=0.03	S	S	<=0.03	S	<=0.06	S	<=0.06	S	S	<=0.5	S	S	<=0.5	S	0.06	S	0.06	S	<=1.0	S	<=2.0	S	neg	0.5	S
62549	62549_S32	Africa	South Africa	2020	late-PCV13	_	_	Blood	8	53	CC53	2	5	1	11	16	3	14	3	8	3	6	NEW	<=0.03	S	S	<=0.03	S	<=0.06	S	<=0.06	S	S	<=0.5	S	S	<=0.5	S	0.06	S	0.06	S	<=1.0	S	<=2.0	S	neg	0.5	S
62611	62611_S45	Africa	South Africa	2020	late-PCV13	_	_	Blood	8	53	CC53	2	5	1	11	16	3	14	3	8	3	6	5	<=0.03	S	S	<=0.03	S	<=0.06	S	<=0.06	S	S	<=0.5	S	S	<=0.5	S	0.06	S	0.06	S	<=1.0	S	<=2.0	S	neg	0.5	S
63038/63039	63038_S32	Africa	South Africa	2020	late-PCV13	_	_	Blood	8	53	CC53	2	5	1	11	16	3	14	3	8	3	6	5	<=0.03	S	S	<=0.03	S	<=0.06	S	<=0.06	S	S	<=0.5	S	S	<=0.5	S	0.06	S	0.06	S	<=1.0	S	<=2.0	S	neg	0.5	S
63107	63107_S45	Africa	South Africa	2020	late-PCV13	_	_	Blood	8	12574	CC53	2	5	1	11	16	703	14	3	8	3	6	5	<=0.03	S	S	<=0.03	S	<=0.06	S	<=0.06	S	S	<=0.5	S	S	<=0.5	S	0.06	S	0.06	S	<=1.0	S	<=2.0	S	neg	0.5	S
63146	63146_S51	Africa	South Africa	2020	late-PCV13	_	_	CSF	8	53	CC53	2	5	1	11	16	3	14	3	8	3	6	5	<=0.03	S	S	<=0.03	S	<=0.06	S	<=0.06	S	S	<=0.5	S	S	<=0.5	S	0.06	S	0.06	S	<=1.0	S	<=2.0	S	neg	0.5	S
63157	63157_S52	Africa	South Africa	2020	late-PCV13	_	_	Blood	8	53	CC53	2	5	1	11	16	3	14	3	8	3	6	5	<=0.03	S	S	<=0.03	S	<=0.06	S	<=0.06	S	S	<=0.5	S	S	<=0.5	S	0.06	S	0.06	S	<=1.0	S	<=2.0	S	neg	0.5	S
63298	63298_S91	Africa	South Africa	2020	late-PCV13	_	_	Blood	22F	445	CC1012	2	5	29	5	42	3	18	3	22F	0	0	0	<=0.03	S	S	<=0.03	S	<=0.06	S	<=0.06	S	S	<=0.5	S	S	<=0.5	S	0.06	S	0.06	S	<=1.0	S	<=2.0	S	neg	0.5	S
63353	63353_S120	Africa	South Africa	2020	late-PCV13	_	_	Blood	8	53	CC53	2	5	1	11	16	3	14	3	8	3	6	5	<=0.03	S	S	<=0.03	S	<=0.06	S	<=0.06	S	S	<=0.5	S	S	<=0.5	S	0.06	S	0.06	S	<=1.0	S	<=2.0	S	neg	0.5	S
63360	63360_S135	Africa	South Africa	2020	late-PCV13	_	_	Blood	8	53	CC53	2	5	1	11	16	3	14	3	8	3	6	5	<=0.03	S	S	<=0.03	S	<=0.06	S	<=0.06	S	S	<=0.5	S	S	<=0.5	S	0.06	S	0.06	S	<=1.0	S	<=2.0	S	neg	0.5	S
63378	63378_S144	Africa	South Africa	2020	late-PCV13	_	_	Blood	22F	445	CC1012	2	5	29	5	42	3	18	3	22F	0	0	0	<=0.03	S	S	<=0.03	S	<=0.06	S	<=0.06	S	S	<=0.5	S	S	<=0.5	S	0.06	S	0.06	S	<=1.0	S	<=2.0	S	neg	0.5	S
63505/63506	63505_S8	Africa	South Africa	2020	late-PCV13	_	_	Blood	8	53	CC53	2	5	1	11	16	3	14	3	8	3	6	5	<=0.03	S	S	<=0.03	S	<=0.06	S	<=0.06	S	S	<=0.5	S	S	<=0.5	S	0.06	S	0.06	S	<=1.0	S	<=2.0	S	neg	0.5	S
63598	63598_S164	Africa	South Africa	2020	late-PCV13	_	_	Blood	8	53	CC53	2	5	1	11	16	3	14	3	8	3	6	NEW	<=0.03	S	S	<=0.03	S	<=0.06	S	<=0.06	S	S	<=0.5	S	S	<=0.5	S	0.06	S	0.06	S	<=1.0	S	<=2.0	S	neg	0.5	S
63703	63703_S110	Africa	South Africa	2020	late-PCV13	_	_	Blood	8	53	CC53	2	5	1	11	16	3	14	3	8	3	6	5	<=0.03	S	S	<=0.03	S	<=0.06	S	<=0.06	S	S	<=0.5	S	S	<=0.5	S	0.06	S	0.06	S	<=1.0	S	<=2.0	S	neg	0.5	S
63684	63684_S126	Africa	South Africa	2020	late-PCV13	_	_	Blood	22F	445	CC1012	2	5	29	5	42	3	18	3	22F	0	0	0	<=0.03	S	S	<=0.03	S	<=0.06	S	<=0.06	S	S	<=0.5	S	S	<=0.5	S	0.06	S	0.06	S	<=1.0	S	<=2.0	S	neg	0.5	S
63711	63711_S130	Africa	South Africa	2020	late-PCV13	_	_	Blood	8	53	CC53	2	5	1	11	16	3	14	3	8	3	6	5	<=0.03	S	S	<=0.03	S	<=0.06	S	<=0.06	S	S	<=0.5	S	S	<=0.5	S	0.06	S	0.06	S	<=1.0	S	<=2.0	S	neg	0.5	S
63786	63786_S145	Africa	South Africa	2020	late-PCV13	_	_	Blood	8	53	CC53	2	5	1	11	16	3	14	3	8	3	6	5	<=0.03	S	S	<=0.03	S	<=0.06	S	<=0.06	S	S	<=0.5	S	S	<=0.5	S	0.06	S	0.06	S	<=1.0	S	<=2.0	S	neg	0.5	S
GPS_TH_BK_0378	15682_3#47	Asia	Thailand	2010	_	59	_	Blood	_	62	CC62	2	5	29	12	16	3	14	3	11A	2	6	153	<=0.03	S	S	<=0.03	S	<=0.06	S	<=0.06	S	S	<=0.5	S	S	<=0.5	S	0.06	S	0.06	S	<=1	S	<=2	S	neg	0.5	S
GPS_MY_64	16043_2#85	Asia	Malaysia	2003	_	4	_	Blood	11A	62	CC62	2	5	29	12	16	3	14	3	11A	2	6	10	<=0.03	S	S	<=0.03	S	<=0.06	S	<=0.06	S	S	<=0.5	S	S	<=0.5	S	0.06	S	0.06	S	<=1	S	<=2	S	neg	0.5	S
GPS_HK_154	18090_2#151	Asia	China	1998	_	<=2	0	Other	18C	496	ST496	42	35	29	36	9	39	18	3	18C	0	0	0	<=0.03	S	S	<=0.03	S	<=0.06	S	<=0.06	S	S	<=0.5	S	S	<=0.5	S	0.06	S	0.06	S	<=1	S	<=2	S	neg	0.5	S
GPS_HK_167	18090_2#163	Asia	China	1997	_	<=2	0	Other	18C	496	ST496	42	35	29	36	9	39	18	3	18C	0	0	0	<=0.03	S	S	<=0.03	S	<=0.06	S	<=0.06	S	S	<=0.5	S	S	<=0.5	S	0.06	S	0.06	S	<=1	S	<=2	S	neg	0.5	S
GPS_HK_50	18090_2#48	Asia	China	2000	_	>2<=5	0	Nasopharyngeal Swab	18C	496	ST496	42	35	29	36	9	39	18	3	18C	0	0	0	<=0.03	S	S	<=0.03	S	<=0.06	S	<=0.06	S	S	<=0.5	S	S	<=0.5	S	0.06	S	0.06	S	<=1	S	<=2	S	neg	0.5	S
GPS_HK_51	18090_2#49	Asia	China	2000	_	>2<=5	0	Nasopharyngeal Swab	18C	496	ST496	42	35	29	36	9	39	18	3	18C	0	0	0	<=0.03	S	S	<=0.03	S	<=0.06	S	<=0.06	S	S	<=0.5	S	S	<=0.5	S	0.06	S	0.06	S	<=1	S	<=2	S	neg	0.5	S
GPS_HK_31	18090_2#5	Asia	China	2000	_	>2<=5	0	Nasopharyngeal Swab	11A	62	CC62	2	5	29	12	16	3	14	3	11A	2	6	0	<=0.03	S	S	<=0.03	S	<=0.06	S	<=0.06	S	S	<=0.5	S	S	<=0.5	S	0.06	S	0.06	S	<=1	S	<=2	S	neg	0.5	S
GPS_HK_53	18090_2#51	Asia	China	2000	_	>2<=5	0	Nasopharyngeal Swab	18C	496	ST496	42	35	29	36	9	39	18	3	18C	0	0	0	<=0.03	S	S	<=0.03	S	<=0.06	S	<=0.06	S	S	<=0.5	S	S	<=0.5	S	0.06	S	0.06	S	<=1	S	<=2	S	neg	0.5	S
GPS_HK_56	18090_2#54	Asia	China	2000	_	>5<=15	0	Nasopharyngeal Swab	18C	496	ST496	42	35	29	36	9	39	18	3	18C	0	0	0	<=0.03	S	S	<=0.03	S	<=0.06	S	<=0.06	S	S	<=0.5	S	S	<=0.5	S	0.06	S	0.06	S	<=1	S	<=2	S	neg	0.5	S
GPS_HK_57	18090_2#55	Asia	China	2000	_	>5<=15	0	Nasopharyngeal Swab	18C	496	ST496	42	35	29	36	9	39	18	3	18C	0	0	0	<=0.03	S	S	<=0.03	S	<=0.06	S	<=0.06	S	S	<=0.5	S	S	<=0.5	S	0.06	S	0.06	S	<=1	S	<=2	S	neg	0.5	S
GPS_HK_59	18090_2#57	Asia	China	2000	_	<=5	0	Nasopharyngeal Swab	19B	496	ST496	42	35	29	36	9	39	18	3	18C	0	0	0	<=0.03	S	S	<=0.03	S	<=0.06	S	<=0.06	S	S	<=0.5	S	S	<=0.5	S	0.06	S	0.06	S	<=1	S	<=2	S	neg	0.5	S
GPS_HK_78	18090_2#76	Asia	China	2000	_	>2<=5	0	Nasopharyngeal Swab	22F	1012	CC1012	2	5	29	18	42	3	18	3	22F	2	0	3	<=0.03	S	S	<=0.03	S	<=0.06	S	<=0.06	S	S	<=0.5	S	S	<=0.5	S	0.06	S	0.06	S	<=1	S	<=2	S	neg	0.5	S
GPS_HK_310	19341_2#171	Asia	China	2010	_	<=2	0	Nasopharyngeal Swab	33F	673	CC1012	2	5	29	16	42	3	18	3	33F	0	0	3	<=0.03	S	S	<=0.03	S	<=0.06	S	<=0.06	S	S	<=0.5	S	S	<=0.5	S	0.06	S	0.06	S	<=1	S	<=2	S	neg	0.5	S
GPS_HK_228	19341_2#94	Asia	China	1997	_	>2<=5	0	Other	18C	496	ST496	42	35	29	36	9	39	18	3	18C	0	0	0	<=0.03	S	S	<=0.03	S	<=0.06	S	<=0.06	S	S	<=0.5	S	S	<=0.5	S	0.06	S	0.06	S	<=1	S	<=2	S	neg	0.5	S
GPS_HK_326	19341_3#6	Asia	China	2011	_	<=2	0	Nasopharyngeal Swab	11D	62	CC62	2	5	29	12	16	3	14	3	11A	2	6	0	<=0.03	S	S	<=0.03	S	<=0.06	S	<=0.06	S	S	<=0.5	S	S	<=0.5	S	0.06	S	0.06	S	<=1	S	<=2	S	neg	0.5	S
GPS_HK_400	19341_3#79	Asia	China	2009	_	>2<=5	0	Nasopharyngeal Swab	11D	62	CC62	2	5	29	12	16	3	14	3	11A	2	6	10	<=0.03	S	S	<=0.03	S	<=0.06	S	<=0.06	S	S	<=0.5	S	S	<=0.5	S	0.06	S	0.06	S	<=1	S	<=2	S	neg	0.5	S
10050_2#17	10050_2#17	Europe	Netherlands	2001	Pre PCV	72	_	_	_	53	CC53	2	5	1	11	16	3	14	3	8	3	NEW	5	<=0.03	S	S	<=0.03	S	<=0.06	S	<=0.06	S	S	<=0.5	S	S	<=0.5	S	0.06	S	0.06	S	<=1	S	<=2	S	neg	0.5	S
10050_2#30	10050_2#30	Europe	Netherlands	2002	Pre PCV	66	_	_	_	53	CC53	2	5	1	11	16	3	14	3	8	3	6	5	<=0.03	S	S	<=0.03	S	<=0.06	S	<=0.06	S	S	<=0.5	S	S	<=0.5	S	0.06	S	0.06	S	<=1	S	<=2	S	neg	0.5	S
10050_2#49	10050_2#49	Europe	Netherlands	2003	Pre PCV	34	_	_	_	53	CC53	2	5	1	11	16	3	14	3	8	3	6	5	<=0.03	S	S	<=0.03	S	<=0.06	S	<=0.06	S	S	<=0.5	S	S	<=0.5	S	0.06	S	0.06	S	<=1	S	<=2	S	neg	0.5	S
10050_2#5	10050_2#5	Europe	Netherlands	2001	Pre PCV	34	_	_	_	53	CC53	2	5	1	11	16	3	14	3	8	3	6	5	<=0.03	S	S	<=0.03	S	<=0.06	S	<=0.06	S	S	<=0.5	S	S	<=0.5	S	0.06	S	0.06	S	<=1	S	<=2	S	neg	0.5	S
10050_2#51	10050_2#51	Europe	Netherlands	2003	Pre PCV	40	_	_	_	53	CC53	2	5	1	11	16	3	14	3	8	3	6	5	<=0.03	S	S	<=0.03	S	<=0.06	S	<=0.06	S	S	<=0.5	S	S	<=0.5	S	0.06	S	0.06	S	<=1	S	<=2	S	neg	0.5	S
10050_2#82	10050_2#82	Europe	Netherlands	2003	Pre PCV	79	_	_	_	53	CC53	2	5	1	11	16	3	14	3	8	3	6	5	<=0.03	S	S	<=0.03	S	<=0.06	S	<=0.06	S	S	<=0.5	S	S	<=0.5	S	0.06	S	0.06	S	<=1	S	<=2	S	neg	0.5	S
10050_2#85	10050_2#85	Europe	Netherlands	2003	Pre PCV	67	_	_	_	53	CC53	2	5	1	11	16	3	14	3	8	3	6	5	<=0.03	S	S	<=0.03	S	<=0.06	S	<=0.06	S	S	<=0.5	S	S	<=0.5	S	0.06	S	0.06	S	<=1	S	<=2	S	neg	0.5	S
10071_4#15	10071_4#15	Europe	Netherlands	2007	PCV7	81	_	_	_	53	CC53	2	5	1	11	16	3	14	3	8	3	6	5	<=0.03	S	S	<=0.03	S	<=0.06	S	<=0.06	S	S	<=0.5	S	S	<=0.5	S	0.06	S	0.06	S	<=1	S	<=2	S	neg	0.5	S
10071_4#28	10071_4#28	Europe	Netherlands	2007	PCV7	75	_	_	_	53	CC53	2	5	1	11	16	3	14	3	8	3	6	5	<=0.03	S	S	<=0.03	S	<=0.06	S	<=0.06	S	S	<=0.5	S	S	<=0.5	S	0.06	S	0.06	S	<=1	S	<=2	S	neg	0.5	S
10071_4#34	10071_4#34	Europe	Netherlands	2007	PCV7	34	_	_	_	53	CC53	2	5	1	11	16	3	14	3	8	3	6	5	<=0.03	S	S	<=0.03	S	<=0.06	S	<=0.06	S	S	<=0.5	S	S	<=0.5	S	0.06	S	0.06	S	<=1	S	<=2	S	neg	0.5	S
10071_4#43	10071_4#43	Europe	Netherlands	2008	PCV7	70	_	_	_	53	CC53	2	5	1	11	16	3	14	3	8	3	6	5	<=0.03	S	S	<=0.03	S	<=0.06	S	<=0.06	S	S	<=0.5	S	S	<=0.5	S	0.06	S	0.06	S	<=1	S	<=2	S	neg	0.5	S
10071_4#44	10071_4#44	Europe	Netherlands	2008	PCV7	23	_	_	_	53	CC53	2	5	1	11	16	3	14	3	8	3	6	5	<=0.03	S	S	<=0.03	S	<=0.06	S	<=0.06	S	S	<=0.5	S	S	<=0.5	S	0.06	S	0.06	S	<=1	S	<=2	S	neg	0.5	S
10071_4#60	10071_4#60	Europe	Netherlands	2008	PCV7	38	_	_	_	53	CC53	2	5	1	11	16	3	14	3	8	3	6	5	<=0.03	S	S	<=0.03	S	<=0.06	S	<=0.06	S	S	<=0.5	S	S	<=0.5	S	0.06	S	0.06	S	<=1	S	<=2	S	neg	0.5	S
10071_4#63	10071_4#63	Europe	Netherlands	2008	PCV7	82	_	_	_	16570	CC53	2	574	1	11	16	3	14	3	8	3	6	NEW	<=0.03	S	S	<=0.03	S	<=0.06	S	<=0.06	S	S	<=0.5	S	S	<=0.5	S	0.06	S	0.06	S	<=1	S	<=2	S	neg	0.5	S
10071_4#64	10071_4#64	Europe	Netherlands	2008	PCV7	68	_	_	_	53	CC53	2	5	1	11	16	3	14	3	8	3	6	5	<=0.03	S	S	<=0.03	S	<=0.06	S	<=0.06	S	S	<=0.5	S	S	<=0.5	S	0.06	S	0.06	S	<=1	S	<=2	S	neg	0.5	S
10071_4#69	10071_4#69	Europe	Netherlands	2008	PCV7	85	_	_	_	53	CC53	2	5	1	11	16	3	14	3	8	3	6	5	<=0.03	S	S	<=0.03	S	<=0.06	S	<=0.06	S	S	<=0.5	S	S	<=0.5	S	0.06	S	0.06	S	<=1	S	<=2	S	neg	0.5	S
10071_4#74	10071_4#74	Europe	Netherlands	2008	PCV7	85	_	_	_	53	CC53	2	5	1	11	16	3	14	3	8	3	6	5	<=0.03	S	S	<=0.03	S	<=0.06	S	<=0.06	S	S	<=0.5	S	S	<=0.5	S	0.06	S	0.06	S	<=1	S	<=2	S	neg	0.5	S
10071_4#82	10071_4#82	Europe	Netherlands	2009	PCV7	82	_	_	_	53	CC53	2	5	1	11	16	3	14	3	8	3	6	5	<=0.03	S	S	<=0.03	S	<=0.06	S	<=0.06	S	S	<=0.5	S	S	<=0.5	S	0.06	S	0.06	S	<=1	S	<=2	S	neg	0.5	S
10208_2#13	10208_2#13	Europe	Netherlands	2009	PCV7	71	_	_	_	53	CC53	2	5	1	11	16	3	14	3	8	3	6	5	<=0.03	S	S	<=0.03	S	<=0.06	S	<=0.06	S	S	<=0.5	S	S	<=0.5	S	0.06	S	0.06	S	<=1	S	<=2	S	neg	0.5	S
10208_2#21	10208_2#21	Europe	Netherlands	2009	PCV7	72	_	_	_	53	CC53	2	5	1	11	16	3	14	3	8	3	NEW	5	<=0.03	S	S	<=0.03	S	<=0.06	S	<=0.06	S	S	<=0.5	S	S	<=0.5	S	0.06	S	0.06	S	<=1	S	<=2	S	neg	0.5	S
10208_2#58	10208_2#58	Europe	Netherlands	2010	PCV7	63	_	_	_	53	CC53	2	5	1	11	16	3	14	3	8	3	6	5	<=0.03	S	S	<=0.03	S	<=0.06	S	<=0.06	S	S	<=0.5	S	S	<=0.5	S	0.06	S	0.06	S	<=1	S	<=2	S	neg	0.5	S
10208_2#67	10208_2#67	Europe	Netherlands	2011	PCV10	74	_	_	_	53	CC53	2	5	1	11	16	3	14	3	8	NEW	6	5	<=0.03	S	S	<=0.03	S	<=0.06	S	<=0.06	S	S	<=0.5	S	S	<=0.5	S	0.06	S	0.06	S	<=1	S	<=2	S	neg	0.5	S
10208_2#70	10208_2#70	Europe	Netherlands	2011	PCV10	50	_	_	_	53	CC53	2	5	1	11	16	3	14	3	8	3	6	5	<=0.03	S	S	<=0.03	S	<=0.06	S	<=0.06	S	S	<=0.5	S	S	<=0.5	S	0.06	S	0.06	S	<=1	S	<=2	S	neg	0.5	S
10208_2#74	10208_2#74	Europe	Netherlands	2011	PCV10	66	_	_	_	53	CC53	2	5	1	11	16	3	14	3	8	3	6	5	<=0.03	S	S	<=0.03	S	<=0.06	S	<=0.06	S	S	<=0.5	S	S	<=0.5	S	0.06	S	0.06	S	<=1	S	<=2	S	neg	0.5	S
10208_2#76	10208_2#76	Europe	Netherlands	2011	PCV10	81	_	_	_	53	CC53	2	5	1	11	16	3	14	3	8	3	6	5	<=0.03	S	S	<=0.03	S	<=0.06	S	<=0.06	S	S	<=0.5	S	S	<=0.5	S	0.06	S	0.06	S	<=1	S	<=2	S	neg	0.5	S
10208_2#77	10208_2#77	Europe	Netherlands	2011	PCV10	62	_	_	_	53	CC53	2	5	1	11	16	3	14	3	8	3	6	5	<=0.03	S	S	<=0.03	S	<=0.06	S	<=0.06	S	S	<=0.5	S	S	<=0.5	S	0.06	S	0.06	S	<=1	S	<=2	S	neg	0.5	S
10208_2#8	10208_2#8	Europe	Netherlands	2009	PCV7	84	_	_	_	53	CC53	2	5	1	11	16	3	14	3	8	3	6	5	<=0.03	S	S	<=0.03	S	<=0.06	S	<=0.06	S	S	<=0.5	S	S	<=0.5	S	0.06	S	0.06	S	<=1	S	<=2	S	neg	0.5	S
10208_2#80	10208_2#80	Europe	Netherlands	2011	PCV10	52	_	_	_	53	CC53	2	5	1	11	16	3	14	3	8	3	6	5	<=0.03	S	S	<=0.03	S	<=0.06	S	<=0.06	S	S	<=0.5	S	S	<=0.5	S	0.06	S	0.06	S	<=1	S	<=2	S	neg	0.5	S
10208_2#85	10208_2#85	Europe	Netherlands	2011	PCV10	28	_	_	_	53	CC53	2	5	1	11	16	3	14	3	8	3	6	5	<=0.03	S	S	<=0.03	S	<=0.06	S	<=0.06	S	S	<=0.5	S	S	<=0.5	S	0.06	S	0.06	S	<=1	S	<=2	S	neg	0.5	S
PATH1310	14723_1#4	Europe	France	2001	_	_	_	Blood	8	53	CC53	2	5	1	11	16	3	14	3	8	3	6	5	<=0.03	S	S	<=0.03	S	<=0.06	S	<=0.06	S	S	<=0.5	S	S	<=0.5	S	0.06	S	0.06	S	<=1	S	<=2	S	neg	0.5	S
PATH4817	14723_3#20	Europe	Bulgaria	1999	_	_	_	CSF	8	53	CC53	2	5	1	11	16	3	14	3	8	3	NEW	5	<=0.03	S	S	<=0.03	S	<=0.06	S	<=0.06	S	S	<=0.5	S	S	<=0.5	S	0.06	S	0.06	S	<=1	S	<=2	S	neg	0.5	S
838P	15608_3#67	Europe	Slovenia	2013	_	_	6	Blood	8	53	CC53	2	5	1	11	16	3	14	3	8	3	6	5	<=0.03	S	S	<=0.03	S	<=0.06	S	<=0.06	S	S	<=0.5	S	S	<=0.5	S	Flag	Flag	Flag	Flag	Flag	Flag	Flag	Flag	Flag	0.5	S
873P	15608_4#1	Europe	Slovenia	2014	_	1	_	Blood	8	53	CC53	2	5	1	11	16	3	14	3	8	3	6	5	<=0.03	S	S	<=0.03	S	<=0.06	S	<=0.06	S	S	<=0.5	S	S	<=0.5	S	0.06	S	0.06	S	<=1	S	<=2	S	neg	0.5	S
GPS_PL_539_02	15608_5#30	Europe	Poland	2003	_	_	_	CSF	8	53	CC53	2	5	1	11	16	3	14	3	8	3	6	5	<=0.03	S	S	<=0.03	S	<=0.06	S	<=0.06	S	S	<=0.5	S	S	<=0.5	S	0.06	S	0.06	S	<=1	S	<=2	S	neg	0.5	S
GPS_PL_702_06	15608_5#58	Europe	Poland	2006	_	_	_	CSF	8	53	CC53	2	5	1	11	16	3	14	3	8	3	6	5	<=0.03	S	S	<=0.03	S	<=0.06	S	<=0.06	S	S	<=0.5	S	S	<=0.5	S	0.06	S	0.06	S	<=1	S	<=2	S	neg	0.5	S
GPS_PL_504_09	15682_1#19	Europe	Poland	2009	_	_	_	Other	11A	1050	CC1012	2	5	29	18	17	3	18	3	11A	12	NEW	2	<=0.03	S	S	<=0.03	S	<=0.06	S	<=0.06	S	S	<=0.5	S	S	<=0.5	S	0.06	S	0.06	S	<=1	S	<=2	S	neg	0.5	S
GPS_PL_4094_12	15682_2#24	Europe	Poland	2012	_	3	_	CSF	18C	496	ST496	42	35	29	36	9	39	18	3	18C	0	0	0	<=0.03	S	S	<=0.03	S	<=0.06	S	<=0.06	S	S	<=0.5	S	S	<=0.5	S	>32	R	>2	R	<=1	S	<=2	S	POS	0.5	S
GPS_PL_6275_12	15682_2#39	Europe	Poland	2012	_	3	_	CSF	11A	62	CC62	2	5	29	12	16	3	14	3	11A	2	6	0	<=0.03	S	S	<=0.03	S	<=0.06	S	<=0.06	S	S	<=0.5	S	S	<=0.5	S	0.06	S	0.06	S	<=1	S	<=2	S	neg	0.5	S
GPS_PL_9447_11	15682_2#4	Europe	Poland	2011	_	4	_	CSF	11A	10920	CC100	5	12	29	12	17	39	18	3	11A	12	0	2	<=0.03	S	S	<=0.03	S	<=0.06	S	<=0.06	S	S	<=0.5	S	S	<=0.5	S	0.06	S	0.06	S	<=1	S	<=2	S	neg	2	I
GPS_PL_7017_12	15682_2#45	Europe	Poland	2012	_	_	1	Blood	11A	62	CC62	2	5	29	12	16	3	14	3	11A	2	6	10	<=0.03	S	S	<=0.03	S	<=0.06	S	<=0.06	S	S	<=0.5	S	S	<=0.5	S	0.06	S	0.06	S	<=1	S	<=2	S	neg	2	I
GPS_TR_38	18090_1#21	Europe	Turkey	2006	_	5	_	Other	_	3132	ST3132	2	13	29	18	42	3	18	3	11A	2	0	0	<=0.03	S	S	<=0.03	S	<=0.06	S	<=0.06	S	S	<=0.5	S	S	<=0.5	S	0.06	S	0.06	S	<=1	S	<=2	S	neg	>=4	R
GPS_TR_45	18090_1#28	Europe	Turkey	2007	_	1	_	Other	_	12167	ST12167	2	5	29	12	514	3	14	3	11A	2	6	10	<=0.03	S	S	<=0.03	S	<=0.06	S	<=0.06	S	S	<=0.5	S	S	<=0.5	S	>32	R	>2	R	<=1	S	<=2	S	POS	0.5	S
GPS_TR_65	18090_1#46	Europe	Turkey	2010	_	11	_	Blood	_	53	CC53	2	5	1	11	16	3	14	3	8	3	6	5	<=0.03	S	S	<=0.03	S	<=0.06	S	<=0.06	S	S	<=0.5	S	S	<=0.5	S	0.06	S	0.06	S	<=1	S	<=2	S	neg	0.5	S
GPS_TR_74	18090_1#55	Europe	Turkey	2006	_	5	_	Blood	_	1367	ST1367	2	16	29	18	42	3	18	3	11A	1	0	2	<=0.03	S	S	<=0.03	S	<=0.06	S	<=0.06	S	S	<=0.5	S	S	<=0.5	S	0.06	S	0.06	S	<=1	S	<=2	S	neg	>=4	R
1029	21053_8#129	Europe	Russian Federation	2011	_	46	_	CSF	8	3778	CC53	2	5	1	11	190	3	14	3	8	3	6	5	<=0.03	S	S	<=0.03	S	<=0.06	S	<=0.06	S	S	<=0.5	S	S	<=0.5	S	0.06	S	0.06	S	<=1	S	<=2	S	neg	0.5	S
318	21053_8#154	Europe	Russian Federation	2013	_	73	_	CSF	8	12823	CC53	2	5	1	11	545	3	14	3	8	3	6	5	<=0.03	S	S	<=0.03	S	<=0.06	S	<=0.06	S	S	<=0.5	S	S	<=0.5	S	0.06	S	0.06	S	<=1	S	<=2	S	neg	0.5	S
420	21127_1#121	Europe	Belarus	2015	_	11	_	Nasopharyngeal Swab	8	53	CC53	2	5	1	11	16	3	14	3	8	3	6	5	<=0.03	S	S	<=0.03	S	<=0.06	S	<=0.06	S	S	<=0.5	S	S	<=0.5	S	0.06	S	0.06	S	<=1	S	<=2	S	neg	0.5	S
23880	22027_1#156	Europe	Israel	2009	_	0	0	Blood	8	53	CC53	2	5	1	11	16	3	14	3	8	3	6	5	<=0.03	S	S	<=0.03	S	<=0.06	S	<=0.06	S	S	<=0.5	S	S	<=0.5	S	0.06	S	0.06	S	<=1	S	<=2	S	neg	0.5	S
23334	22667_7#170	Europe	Israel	2009	_	24	_	Blood	8	53	CC53	2	5	1	11	16	3	14	3	8	3	6	5	<=0.03	S	S	<=0.03	S	<=0.06	S	<=0.06	S	S	<=0.5	S	S	<=0.5	S	0.06	S	0.06	S	<=1	S	<=2	S	neg	0.5	S
23935	22667_7#189	Europe	Israel	2009	_	78	_	Blood	8	53	CC53	2	5	1	11	16	3	14	3	8	3	6	5	<=0.03	S	S	<=0.03	S	<=0.06	S	<=0.06	S	S	<=0.5	S	S	<=0.5	S	0.06	S	0.06	S	<=1	S	<=2	S	neg	0.5	S
10976	22667_8#58	Europe	Israel	2009	_	0.06	0	Blood	8	53	CC53	2	5	1	11	16	3	14	3	8	3	6	5	<=0.03	S	S	<=0.03	S	<=0.06	S	<=0.06	S	S	<=0.5	S	S	<=0.5	S	0.06	S	0.06	S	<=1	S	<=2	S	neg	0.5	S
24800	22841_1#33	Europe	Israel	2010	_	0.413925	0	Blood	8	53	CC53	2	5	1	11	16	3	14	3	8	3	6	5	<=0.03	S	S	<=0.03	S	<=0.06	S	<=0.06	S	S	<=0.5	S	S	<=0.5	S	0.06	S	0.06	S	<=1	S	<=2	S	neg	0.5	S
27030	22841_2#108	Europe	Israel	2013	_	23	_	Blood	8	53	CC53	2	5	1	11	16	3	14	3	8	3	6	5	<=0.03	S	S	<=0.03	S	<=0.06	S	<=0.06	S	S	<=0.5	S	S	<=0.5	S	0.06	S	0.06	S	<=1	S	<=2	S	neg	0.5	S
27156	22841_2#30	Europe	Israel	2013	_	0	0	Blood	8	53	CC53	2	5	1	11	16	3	14	3	8	3	6	5	<=0.03	S	S	<=0.03	S	<=0.06	S	<=0.06	S	S	<=0.5	S	S	<=0.5	S	0.06	S	0.06	S	<=1	S	<=2	S	neg	0.5	S
9491	22841_3#112	Europe	Israel	2007	_	3	_	Blood	8	53	CC53	2	5	1	11	16	3	14	3	8	3	6	5	<=0.03	S	S	<=0.03	S	<=0.06	S	<=0.06	S	S	<=0.5	S	S	<=0.5	S	0.06	S	0.06	S	<=1	S	<=2	S	neg	0.5	S
10015	22841_3#141	Europe	Israel	2007	_	1	_	Blood	8	53	CC53	2	5	1	11	16	3	14	3	8	3	6	5	<=0.03	S	S	<=0.03	S	<=0.06	S	<=0.06	S	S	<=0.5	S	S	<=0.5	S	0.06	S	0.06	S	<=1	S	<=2	S	neg	0.5	S
GPS_RU_717	31537_1#181	Europe	Russian Federation	2016	_	66	_	CSF	_	62	CC62	2	5	29	12	16	3	14	3	11A	2	6	0	<=0.03	S	S	<=0.03	S	<=0.06	S	<=0.06	S	S	<=0.5	S	S	<=0.5	S	0.06	S	0.06	S	<=1	S	<=2	S	neg	0.5	S
GPS_RU_6	31537_1#241	Europe	Russian Federation	2018	_	4	_	Nasopharyngeal Swab	_	1012	CC1012	2	5	29	18	42	3	18	3	11A	2	0	2	<=0.03	S	S	<=0.03	S	<=0.06	S	<=0.06	S	S	<=0.5	S	S	<=0.5	S	0.06	S	0.06	S	<=1	S	<=2	S	neg	0.5	S
GPS_RU_12	31537_1#261	Europe	Russian Federation	2018	_	5	_	Nasopharyngeal Swab	_	16292	ST16292	13	5	29	18	17	3	18	3	11A	12	0	2	<=0.03	S	S	<=0.03	S	<=0.06	S	<=0.06	S	S	<=0.5	S	S	<=0.5	S	0.06	S	0.06	S	<=1	S	<=2	S	neg	2	I
GPS_RU_16	31537_1#265	Europe	Russian Federation	2018	_	33	_	Nasopharyngeal Swab	_	1367	ST1367	2	16	29	18	42	3	18	3	11A	2	NEW	2	<=0.03	S	S	<=0.03	S	<=0.06	S	<=0.06	S	S	<=0.5	S	S	<=0.5	S	0.06	S	0.06	S	<=1	S	<=2	S	neg	>=4	R
GPS_RU_45	31537_1#332	Europe	Russian Federation	2018	_	1	_	Nasopharyngeal Swab	_	62	CC62	2	5	29	12	16	3	14	3	11A	2	6	0	<=0.03	S	S	<=0.03	S	<=0.06	S	<=0.06	S	S	<=0.5	S	S	<=0.5	S	0.06	S	0.06	S	<=1	S	<=2	S	neg	0.5	S
GPS_RU_2005	31537_1#359	Europe	Russian Federation	2018	_	4	_	Nasopharyngeal Swab	_	16088	ST16088	2	5	29	18	42	957	18	3	11A	2	0	502	<=0.03	S	S	<=0.03	S	<=0.06	S	<=0.06	S	S	<=0.5	S	S	<=0.5	S	0.06	S	0.06	S	<=1	S	<=2	S	neg	0.5	S
9953_7#15	9953_7#15	Europe	Netherlands	2004	Pre PCV	57	_	_	_	53	CC53	2	5	1	11	16	3	14	3	8	3	6	5	<=0.03	S	S	<=0.03	S	<=0.06	S	<=0.06	S	S	<=0.5	S	S	<=0.5	S	0.06	S	0.06	S	<=1	S	<=2	S	neg	0.5	S
9953_7#2	9953_7#2	Europe	Netherlands	2004	Pre PCV	68	_	_	_	53	CC53	2	5	1	11	16	3	14	3	8	3	6	5	<=0.03	S	S	<=0.03	S	<=0.06	S	<=0.06	S	S	<=0.5	S	S	<=0.5	S	0.06	S	0.06	S	<=1	S	<=2	S	neg	0.5	S
9953_7#20	9953_7#20	Europe	Netherlands	2004	Pre PCV	81	_	_	_	53	CC53	2	5	1	11	16	3	14	3	8	3	6	5	<=0.03	S	S	<=0.03	S	<=0.06	S	<=0.06	S	S	<=0.5	S	S	<=0.5	S	0.06	S	0.06	S	<=1	S	<=2	S	neg	0.5	S
9953_7#25	9953_7#25	Europe	Netherlands	2004	Pre PCV	72	_	_	_	53	CC53	2	5	1	11	16	3	14	3	8	3	6	5	<=0.03	S	S	<=0.03	S	<=0.06	S	<=0.06	S	S	<=0.5	S	S	<=0.5	S	0.06	S	0.06	S	<=1	S	<=2	S	neg	0.5	S
9953_7#27	9953_7#27	Europe	Netherlands	2004	Pre PCV	65	_	_	_	53	CC53	2	5	1	11	16	3	14	3	8	3	6	5	<=0.03	S	S	<=0.03	S	<=0.06	S	<=0.06	S	S	<=0.5	S	S	<=0.5	S	0.06	S	0.06	S	<=1	S	<=2	S	neg	0.5	S
9953_7#36	9953_7#36	Europe	Netherlands	2005	Pre PCV	78	_	_	_	53	CC53	2	5	1	11	16	3	14	3	8	3	6	5	<=0.03	S	S	<=0.03	S	<=0.06	S	<=0.06	S	S	<=0.5	S	S	<=0.5	S	0.06	S	0.06	S	<=1	S	<=2	S	neg	0.5	S
9953_7#39	9953_7#39	Europe	Netherlands	2005	Pre PCV	34	_	_	_	53	CC53	2	5	1	11	16	3	14	3	8	3	6	5	<=0.03	S	S	<=0.03	S	<=0.06	S	<=0.06	S	S	<=0.5	S	S	<=0.5	S	0.06	S	0.06	S	<=1	S	<=2	S	neg	0.5	S
9953_7#42	9953_7#42	Europe	Netherlands	2005	Pre PCV	48	_	_	_	53	CC53	2	5	1	11	16	3	14	3	8	3	6	5	<=0.03	S	S	<=0.03	S	<=0.06	S	<=0.06	S	S	<=0.5	S	S	<=0.5	S	0.06	S	0.06	S	<=1	S	<=2	S	neg	0.5	S
9953_7#46	9953_7#46	Europe	Netherlands	2005	Pre PCV	72	_	_	_	53	CC53	2	5	1	11	16	3	14	3	8	3	6	5	<=0.03	S	S	<=0.03	S	<=0.06	S	<=0.06	S	S	<=0.5	S	S	<=0.5	S	0.06	S	0.06	S	<=1	S	<=2	S	neg	0.5	S
9953_7#48	9953_7#48	Europe	Netherlands	2005	Pre PCV	71	_	_	_	53	CC53	2	5	1	11	16	3	14	3	8	3	6	5	<=0.03	S	S	<=0.03	S	<=0.06	S	<=0.06	S	S	<=0.5	S	S	<=0.5	S	0.06	S	0.06	S	<=1	S	<=2	S	neg	0.5	S
9953_7#63	9953_7#63	Europe	Netherlands	2006	Pre PCV	80	_	_	_	53	CC53	2	5	1	11	16	3	14	3	8	3	6	5	<=0.03	S	S	<=0.03	S	<=0.06	S	<=0.06	S	S	<=0.5	S	S	<=0.5	S	0.06	S	0.06	S	<=1	S	<=2	S	neg	0.5	S
WTCHG_901239_70105082	WTCHG_901239_70105082	Europe	Netherlands	2014	PCV10	61	_	_	_	53	CC53	2	5	1	11	16	3	14	3	8	3	6	5	<=0.03	S	S	<=0.03	S	<=0.06	S	<=0.06	S	S	<=0.5	S	S	<=0.5	S	0.06	S	0.06	S	<=1	S	<=2	S	neg	0.5	S
WTCHG_901239_70125084	WTCHG_901239_70125084	Europe	Netherlands	2014	PCV10	61	_	_	_	53	CC53	2	5	1	11	16	3	14	3	8	3	6	5	<=0.03	S	S	<=0.03	S	<=0.06	S	<=0.06	S	S	<=0.5	S	S	<=0.5	S	0.06	S	0.06	S	<=1	S	<=2	S	neg	0.5	S
WTCHG_901239_70135085	WTCHG_901239_70135085	Europe	Netherlands	2014	PCV10	73	_	_	_	53	CC53	2	5	1	11	16	3	14	3	8	3	6	5	<=0.03	S	S	<=0.03	S	<=0.06	S	<=0.06	S	S	<=0.5	S	S	<=0.5	S	0.06	S	0.06	S	<=1	S	<=2	S	neg	0.5	S
WTCHG_901239_70155087	WTCHG_901239_70155087	Europe	Netherlands	2019	PCV10	85	_	_	_	53	CC53	2	5	1	11	16	3	14	3	8	3	6	5	<=0.03	S	S	<=0.03	S	<=0.06	S	<=0.06	S	S	<=0.5	S	S	<=0.5	S	0.06	S	0.06	S	<=1	S	<=2	S	neg	0.5	S
WTCHG_901239_70265002	WTCHG_901239_70265002	Europe	Netherlands	2018	PCV10	60	_	_	_	53	CC53	2	5	1	11	16	3	14	3	8	3	6	5	<=0.03	S	S	<=0.03	S	<=0.06	S	<=0.06	S	S	<=0.5	S	S	<=0.5	S	0.06	S	0.06	S	<=1	S	<=2	S	neg	0.5	S
WTCHG_901239_70295005	WTCHG_901239_70295005	Europe	Netherlands	2012	PCV10	85	_	_	_	53	CC53	2	5	1	11	16	3	14	3	8	3	6	5	<=0.03	S	S	<=0.03	S	<=0.06	S	<=0.06	S	S	<=0.5	S	S	<=0.5	S	0.06	S	0.06	S	<=1	S	<=2	S	neg	0.5	S
WTCHG_901239_70545030	WTCHG_901239_70545030	Europe	Netherlands	2012	PCV10	60	_	_	_	53	CC53	2	5	1	11	16	3	14	3	8	3	6	5	<=0.03	S	S	<=0.03	S	<=0.06	S	<=0.06	S	S	<=0.5	S	S	<=0.5	S	0.06	S	0.06	S	<=1	S	<=2	S	neg	0.5	S
WTCHG_901239_70565032	WTCHG_901239_70565032	Europe	Netherlands	2012	PCV10	94	_	_	_	53	CC53	2	5	1	11	16	3	14	3	8	3	6	5	<=0.03	S	S	<=0.03	S	<=0.06	S	<=0.06	S	S	<=0.5	S	S	<=0.5	S	0.06	S	0.06	S	<=1	S	<=2	S	neg	0.5	S
WTCHG_901239_70635039	WTCHG_901239_70635039	Europe	Netherlands	2012	PCV10	68	_	_	_	53	CC53	2	5	1	11	16	3	14	3	8	3	6	5	<=0.03	S	S	<=0.03	S	<=0.06	S	<=0.06	S	S	<=0.5	S	S	<=0.5	S	0.06	S	0.06	S	<=1	S	<=2	S	neg	0.5	S
WTCHG_901239_70675043	WTCHG_901239_70675043	Europe	Netherlands	2013	PCV10	42	_	_	_	53	CC53	2	5	1	11	16	3	14	3	8	3	6	5	<=0.03	S	S	<=0.03	S	<=0.06	S	<=0.06	S	S	<=0.5	S	S	<=0.5	S	0.06	S	0.06	S	<=1	S	<=2	S	neg	0.5	S
WTCHG_901239_70715047	WTCHG_901239_70715047	Europe	Netherlands	2013	PCV10	57	_	_	_	53	CC53	2	5	1	11	16	3	14	3	8	3	6	5	<=0.03	S	S	<=0.03	S	<=0.06	S	<=0.06	S	S	<=0.5	S	S	<=0.5	S	0.06	S	0.06	S	<=1	S	<=2	S	neg	0.5	S
WTCHG_901239_70725048	WTCHG_901239_70725048	Europe	Netherlands	2013	PCV10	86	_	_	_	53	CC53	2	5	1	11	16	3	14	3	8	3	6	5	<=0.03	S	S	<=0.03	S	<=0.06	S	<=0.06	S	S	<=0.5	S	S	<=0.5	S	0.06	S	0.06	S	<=1	S	<=2	S	neg	0.5	S
WTCHG_901239_70735049	WTCHG_901239_70735049	Europe	Netherlands	2013	PCV10	39	_	_	_	53	CC53	2	5	1	11	16	3	14	3	8	3	6	5	<=0.03	S	S	<=0.03	S	<=0.06	S	<=0.06	S	S	<=0.5	S	S	<=0.5	S	0.06	S	0.06	S	<=1	S	<=2	S	neg	0.5	S
WTCHG_901239_70745050	WTCHG_901239_70745050	Europe	Netherlands	2013	PCV10	76	_	_	_	53	CC53	2	5	1	11	16	3	14	3	8	3	6	5	<=0.03	S	S	<=0.03	S	<=0.06	S	<=0.06	S	S	<=0.5	S	S	<=0.5	S	0.06	S	0.06	S	<=1	S	<=2	S	neg	0.5	S
WTCHG_901239_70865062	WTCHG_901239_70865062	Europe	Netherlands	2013	PCV10	59	_	_	_	53	CC53	2	5	1	11	16	3	14	3	8	3	6	5	<=0.03	S	S	<=0.03	S	<=0.06	S	<=0.06	S	S	<=0.5	S	S	<=0.5	S	0.06	S	0.06	S	<=1	S	<=2	S	neg	0.5	S
WTCHG_901239_70925068	WTCHG_901239_70925068	Europe	Netherlands	2013	PCV10	32	_	_	_	53	CC53	2	5	1	11	16	3	14	3	8	3	6	5	<=0.03	S	S	<=0.03	S	<=0.06	S	<=0.06	S	S	<=0.5	S	S	<=0.5	S	0.06	S	0.06	S	<=1	S	<=2	S	neg	0.5	S
WTCHG_901239_71005172	WTCHG_901239_71005172	Europe	Netherlands	2014	PCV10	76	_	_	_	53	CC53	2	5	1	11	16	3	14	3	8	3	6	5	<=0.03	S	S	<=0.03	S	<=0.06	S	<=0.06	S	S	<=0.5	S	S	<=0.5	S	0.06	S	0.06	S	<=1	S	<=2	S	neg	0.5	S
WTCHG_901239_71045176	WTCHG_901239_71045176	Europe	Netherlands	2014	PCV10	69	_	_	_	53	CC53	2	5	1	11	16	3	14	3	8	3	6	5	<=0.03	S	S	<=0.03	S	<=0.06	S	<=0.06	S	S	<=0.5	S	S	<=0.5	S	0.06	S	0.06	S	<=1	S	<=2	S	neg	0.5	S
WTCHG_901239_71095181	WTCHG_901239_71095181	Europe	Netherlands	2014	PCV10	64	_	_	_	53	CC53	2	5	1	11	16	3	14	3	8	3	6	5	<=0.03	S	S	<=0.03	S	<=0.06	S	<=0.06	S	S	<=0.5	S	S	<=0.5	S	0.06	S	0.06	S	<=1	S	<=2	S	neg	0.5	S
WTCHG_901239_71125184	WTCHG_901239_71125184	Europe	Netherlands	2014	PCV10	54	_	_	_	53	CC53	2	5	1	11	16	3	14	3	8	3	6	5	<=0.03	S	S	<=0.03	S	<=0.06	S	<=0.06	S	S	<=0.5	S	S	<=0.5	S	0.06	S	0.06	S	<=1	S	<=2	S	neg	0.5	S
WTCHG_901239_71135185	WTCHG_901239_71135185	Europe	Netherlands	2014	PCV10	66	_	_	_	53	CC53	2	5	1	11	16	3	14	3	8	3	6	5	<=0.03	S	S	<=0.03	S	<=0.06	S	<=0.06	S	S	<=0.5	S	S	<=0.5	S	0.06	S	0.06	S	<=1	S	<=2	S	neg	0.5	S
WTCHG_901239_71285104	WTCHG_901239_71285104	Europe	Netherlands	2017	PCV10	68	_	_	_	53	CC53	2	5	1	11	16	3	14	3	8	3	6	5	<=0.03	S	S	<=0.03	S	<=0.06	S	<=0.06	S	S	<=0.5	S	S	<=0.5	S	0.06	S	0.06	S	<=1	S	<=2	S	neg	0.5	S
WTCHG_901239_71295105	WTCHG_901239_71295105	Europe	Netherlands	2017	PCV10	57	_	_	_	53	CC53	2	5	1	11	16	3	14	3	8	3	6	5	<=0.03	S	S	<=0.03	S	<=0.06	S	<=0.06	S	S	<=0.5	S	S	<=0.5	S	0.06	S	0.06	S	<=1	S	<=2	S	neg	0.5	S
WTCHG_901239_71325108	WTCHG_901239_71325108	Europe	Netherlands	2017	PCV10	85	_	_	_	53	CC53	2	5	1	11	16	3	14	3	8	3	6	5	<=0.03	S	S	<=0.03	S	<=0.06	S	<=0.06	S	S	<=0.5	S	S	<=0.5	S	0.06	S	0.06	S	<=1	S	<=2	S	neg	0.5	S
WTCHG_901239_71425118	WTCHG_901239_71425118	Europe	Netherlands	2017	PCV10	83	_	_	_	53	CC53	2	5	1	11	16	3	14	3	8	3	6	5	<=0.03	S	S	<=0.03	S	<=0.06	S	<=0.06	S	S	<=0.5	S	S	<=0.5	S	0.06	S	0.06	S	<=1	S	<=2	S	neg	0.5	S
WTCHG_901239_71435119	WTCHG_901239_71435119	Europe	Netherlands	2018	PCV10	70	_	_	_	53	CC53	2	5	1	11	16	3	14	3	8	3	6	5	<=0.03	S	S	<=0.03	S	<=0.06	S	<=0.06	S	S	<=0.5	S	S	<=0.5	S	0.06	S	0.06	S	<=1	S	<=2	S	neg	0.5	S
WTCHG_901239_71445120	WTCHG_901239_71445120	Europe	Netherlands	2018	PCV10	37	_	_	_	53	CC53	2	5	1	11	16	3	14	3	8	3	6	5	<=0.03	S	S	<=0.03	S	<=0.06	S	<=0.06	S	S	<=0.5	S	S	<=0.5	S	0.06	S	0.06	S	<=1	S	<=2	S	neg	0.5	S
WTCHG_901239_71465122	WTCHG_901239_71465122	Europe	Netherlands	2018	PCV10	82	_	_	_	53	CC53	2	5	1	11	16	3	14	3	8	3	6	5	<=0.03	S	S	<=0.03	S	<=0.06	S	<=0.06	S	S	<=0.5	S	S	<=0.5	S	0.06	S	0.06	S	<=1	S	<=2	S	neg	0.5	S
WTCHG_901239_71555131	WTCHG_901239_71555131	Europe	Netherlands	2018	PCV10	84	_	_	_	53	CC53	2	5	1	11	16	3	14	3	8	3	6	5	<=0.03	S	S	<=0.03	S	<=0.06	S	<=0.06	S	S	<=0.5	S	S	<=0.5	S	0.06	S	0.06	S	<=1	S	<=2	S	neg	0.5	S
WTCHG_901239_71595135	WTCHG_901239_71595135	Europe	Netherlands	2018	PCV10	91	_	_	_	53	CC53	2	5	1	11	16	3	14	3	8	3	6	5	<=0.03	S	S	<=0.03	S	<=0.06	S	<=0.06	S	S	<=0.5	S	S	<=0.5	S	0.06	S	0.06	S	<=1	S	<=2	S	neg	0.5	S
WTCHG_901239_71605136	WTCHG_901239_71605136	Europe	Netherlands	2018	PCV10	0	_	_	_	53	CC53	2	5	1	11	16	3	14	3	8	3	6	5	<=0.03	S	S	<=0.03	S	<=0.06	S	<=0.06	S	S	<=0.5	S	S	<=0.5	S	0.06	S	0.06	S	<=1	S	<=2	S	neg	0.5	S
WTCHG_901239_71705146	WTCHG_901239_71705146	Europe	Netherlands	2018	PCV10	59	_	_	_	53	CC53	2	5	1	11	16	3	14	3	8	3	6	5	<=0.03	S	S	<=0.03	S	<=0.06	S	<=0.06	S	S	<=0.5	S	S	<=0.5	S	0.06	S	0.06	S	<=1	S	<=2	S	neg	0.5	S
WTCHG_901239_71725148	WTCHG_901239_71725148	Europe	Netherlands	2018	PCV10	72	_	_	_	53	CC53	2	5	1	11	16	3	14	3	8	3	6	5	<=0.03	S	S	<=0.03	S	<=0.06	S	<=0.06	S	S	<=0.5	S	S	<=0.5	S	0.06	S	0.06	S	<=1	S	<=2	S	neg	0.5	S
WTCHG_901239_71815157	WTCHG_901239_71815157	Europe	Netherlands	2019	PCV10	59	_	_	_	53	CC53	2	5	1	11	16	3	14	3	8	3	6	5	<=0.03	S	S	<=0.03	S	<=0.06	S	<=0.06	S	S	<=0.5	S	S	<=0.5	S	0.06	S	0.06	S	<=1	S	<=2	S	neg	0.5	S
WTCHG_901239_71825158	WTCHG_901239_71825158	Europe	Netherlands	2019	PCV10	64	_	_	_	53	CC53	2	5	1	11	16	3	14	3	8	3	6	5	<=0.03	S	S	<=0.03	S	<=0.06	S	<=0.06	S	S	<=0.5	S	S	<=0.5	S	0.06	S	0.06	S	<=1	S	<=2	S	neg	0.5	S
WTCHG_901239_71855161	WTCHG_901239_71855161	Europe	Netherlands	2019	PCV10	59	_	_	_	53	CC53	2	5	1	11	16	3	14	3	8	3	6	5	<=0.03	S	S	<=0.03	S	<=0.06	S	<=0.06	S	S	<=0.5	S	S	<=0.5	S	0.06	S	0.06	S	<=1	S	<=2	S	neg	0.5	S
WTCHG_901239_71925168	WTCHG_901239_71925168	Europe	Netherlands	2019	PCV10	93	_	_	_	53	CC53	2	5	1	11	16	3	14	3	8	3	6	5	<=0.03	S	S	<=0.03	S	<=0.06	S	<=0.06	S	S	<=0.5	S	S	<=0.5	S	0.06	S	0.06	S	<=1	S	<=2	S	neg	0.5	S
WTCHG_903436_72015273	WTCHG_903436_72015273	Europe	Netherlands	2012	PCV10	41	_	_	_	53	CC53	2	5	1	11	16	3	14	3	8	3	6	5	<=0.03	S	S	<=0.03	S	<=0.06	S	<=0.06	S	S	<=0.5	S	S	<=0.5	S	0.06	S	0.06	S	<=1	S	<=2	S	neg	0.5	S
WTCHG_903436_72035275	WTCHG_903436_72035275	Europe	Netherlands	2012	PCV10	40	_	_	_	53	CC53	2	5	1	11	16	3	14	3	8	3	6	5	<=0.03	S	S	<=0.03	S	<=0.06	S	<=0.06	S	S	<=0.5	S	S	<=0.5	S	0.06	S	0.06	S	<=1	S	<=2	S	neg	0.5	S
WTCHG_903436_72045276	WTCHG_903436_72045276	Europe	Netherlands	2012	PCV10	70	_	_	_	53	CC53	2	5	1	11	16	3	14	3	8	3	6	5	<=0.03	S	S	<=0.03	S	<=0.06	S	<=0.06	S	S	<=0.5	S	S	<=0.5	S	0.06	S	0.06	S	<=1	S	<=2	S	neg	0.5	S
WTCHG_903436_72065278	WTCHG_903436_72065278	Europe	Netherlands	2012	PCV10	36	_	_	_	53	CC53	2	5	1	11	16	3	14	3	8	3	6	5	<=0.03	S	S	<=0.03	S	<=0.06	S	<=0.06	S	S	<=0.5	S	S	<=0.5	S	0.06	S	0.06	S	<=1	S	<=2	S	neg	0.5	S
WTCHG_903436_72105282	WTCHG_903436_72105282	Europe	Netherlands	2012	PCV10	70	_	_	_	53	CC53	2	5	1	11	16	3	14	3	8	3	6	5	<=0.03	S	S	<=0.03	S	<=0.06	S	<=0.06	S	S	<=0.5	S	S	<=0.5	S	0.06	S	0.06	S	<=1	S	<=2	S	neg	0.5	S
WTCHG_903436_72145286	WTCHG_903436_72145286	Europe	Netherlands	2012	PCV10	74	_	_	_	53	CC53	2	5	1	11	16	3	14	3	8	3	6	5	<=0.03	S	S	<=0.03	S	<=0.06	S	<=0.06	S	S	<=0.5	S	S	<=0.5	S	0.06	S	0.06	S	<=1	S	<=2	S	neg	0.5	S
WTCHG_903436_72155287	WTCHG_903436_72155287	Europe	Netherlands	2012	PCV10	73	_	_	_	53	CC53	2	5	1	11	16	3	14	3	8	3	6	5	<=0.03	S	S	<=0.03	S	<=0.06	S	<=0.06	S	S	<=0.5	S	S	<=0.5	S	0.06	S	0.06	S	<=1	S	<=2	S	neg	0.5	S
WTCHG_903436_72185194	WTCHG_903436_72185194	Europe	Netherlands	2014	PCV10	33	_	_	_	53	CC53	2	5	1	11	16	3	14	3	8	3	6	5	<=0.03	S	S	<=0.03	S	<=0.06	S	<=0.06	S	S	<=0.5	S	S	<=0.5	S	0.06	S	0.06	S	<=1	S	<=2	S	neg	0.5	S
WTCHG_903436_72195195	WTCHG_903436_72195195	Europe	Netherlands	2014	PCV10	77	_	_	_	53	CC53	2	5	1	11	16	3	14	3	8	3	6	5	<=0.03	S	S	<=0.03	S	<=0.06	S	<=0.06	S	S	<=0.5	S	S	<=0.5	S	0.06	S	0.06	S	<=1	S	<=2	S	neg	0.5	S
WTCHG_903436_72205196	WTCHG_903436_72205196	Europe	Netherlands	2014	PCV10	81	_	_	_	53	CC53	2	5	1	11	16	3	14	3	8	3	6	5	<=0.03	S	S	<=0.03	S	<=0.06	S	<=0.06	S	S	<=0.5	S	S	<=0.5	S	0.06	S	0.06	S	<=1	S	<=2	S	neg	0.5	S
WTCHG_903436_72235199	WTCHG_903436_72235199	Europe	Netherlands	2014	PCV10	47	_	_	_	53	CC53	2	5	1	11	16	3	14	3	8	3	6	5	<=0.03	S	S	<=0.03	S	<=0.06	S	<=0.06	S	S	<=0.5	S	S	<=0.5	S	0.06	S	0.06	S	<=1	S	<=2	S	neg	0.5	S
WTCHG_903436_72275203	WTCHG_903436_72275203	Europe	Netherlands	2015	PCV10	87	_	_	_	53	CC53	2	5	1	11	16	3	14	3	8	3	6	5	<=0.03	S	S	<=0.03	S	<=0.06	S	<=0.06	S	S	<=0.5	S	S	<=0.5	S	0.06	S	0.06	S	<=1	S	<=2	S	neg	0.5	S
WTCHG_903436_72425218	WTCHG_903436_72425218	Europe	Netherlands	2015	PCV10	65	_	_	_	53	CC53	2	5	1	11	16	3	14	3	8	3	6	5	<=0.03	S	S	<=0.03	S	<=0.06	S	<=0.06	S	S	<=0.5	S	S	<=0.5	S	0.06	S	0.06	S	<=1	S	<=2	S	neg	0.5	S
WTCHG_903436_72445220	WTCHG_903436_72445220	Europe	Netherlands	2015	PCV10	0	_	_	_	53	CC53	2	5	1	11	16	3	14	3	8	3	6	5	<=0.03	S	S	<=0.03	S	<=0.06	S	<=0.06	S	S	<=0.5	S	S	<=0.5	S	0.06	S	0.06	S	<=1	S	<=2	S	neg	0.5	S
WTCHG_903436_72495225	WTCHG_903436_72495225	Europe	Netherlands	2015	PCV10	45	_	_	_	53	CC53	2	5	1	11	16	3	14	3	8	3	6	5	<=0.03	S	S	<=0.03	S	<=0.06	S	<=0.06	S	S	<=0.5	S	S	<=0.5	S	0.06	S	0.06	S	<=1	S	<=2	S	neg	0.5	S
WTCHG_903436_72505226	WTCHG_903436_72505226	Europe	Netherlands	2015	PCV10	90	_	_	_	53	CC53	2	5	1	11	16	3	14	3	8	3	6	5	<=0.03	S	S	<=0.03	S	<=0.06	S	<=0.06	S	S	<=0.5	S	S	<=0.5	S	0.06	S	0.06	S	<=1	S	<=2	S	neg	0.5	S
WTCHG_903436_72525228	WTCHG_903436_72525228	Europe	Netherlands	2016	PCV10	56	_	_	_	53	CC53	2	5	1	11	16	3	14	3	8	3	6	5	<=0.03	S	S	<=0.03	S	<=0.06	S	<=0.06	S	S	<=0.5	S	S	<=0.5	S	0.06	S	0.06	S	<=1	S	<=2	S	neg	0.5	S
WTCHG_903436_72585234	WTCHG_903436_72585234	Europe	Netherlands	2016	PCV10	65	_	_	_	53	CC53	2	5	1	11	16	3	14	3	8	3	6	5	<=0.03	S	S	<=0.03	S	<=0.06	S	<=0.06	S	S	<=0.5	S	S	<=0.5	S	0.06	S	0.06	S	<=1	S	<=2	S	neg	0.5	S
WTCHG_903436_72625238	WTCHG_903436_72625238	Europe	Netherlands	2016	PCV10	68	_	_	_	53	CC53	2	5	1	11	16	3	14	3	8	3	6	5	<=0.03	S	S	<=0.03	S	<=0.06	S	<=0.06	S	S	<=0.5	S	S	<=0.5	S	0.06	S	0.06	S	<=1	S	<=2	S	neg	0.5	S
WTCHG_903436_72635239	WTCHG_903436_72635239	Europe	Netherlands	2016	PCV10	68	_	_	_	16570	CC53	2	574	1	11	16	3	14	3	8	3	6	NEW	<=0.03	S	S	<=0.03	S	<=0.06	S	<=0.06	S	S	<=0.5	S	S	<=0.5	S	0.06	S	0.06	S	<=1	S	<=2	S	neg	0.5	S
WTCHG_903436_72725248	WTCHG_903436_72725248	Europe	Netherlands	2016	PCV10	65	_	_	_	53	CC53	2	5	1	11	16	3	14	3	8	3	6	5	<=0.03	S	S	<=0.03	S	<=0.06	S	<=0.06	S	S	<=0.5	S	S	<=0.5	S	0.06	S	0.06	S	<=1	S	<=2	S	neg	0.5	S
WTCHG_903436_72765252	WTCHG_903436_72765252	Europe	Netherlands	2020	PCV10	93	_	_	_	15187	CC53	2	5	1	11	650	3	14	3	8	3	6	5	<=0.03	S	S	<=0.03	S	<=0.06	S	<=0.06	S	S	<=0.5	S	S	<=0.5	S	0.06	S	0.06	S	<=1	S	<=2	S	neg	0.5	S
WTCHG_903436_72995371	WTCHG_903436_72995371	Europe	Netherlands	2016	PCV10	65	_	_	_	53	CC53	2	5	1	11	16	3	14	3	8	3	6	5	<=0.03	S	S	<=0.03	S	<=0.06	S	<=0.06	S	S	<=0.5	S	S	<=0.5	S	0.06	S	0.06	S	<=1	S	<=2	S	neg	0.5	S
WTCHG_903436_73145290	WTCHG_903436_73145290	Europe	Netherlands	2012	PCV10	63	_	_	_	53	CC53	2	5	1	11	16	3	14	3	8	3	6	5	<=0.03	S	S	<=0.03	S	<=0.06	S	<=0.06	S	S	<=0.5	S	S	<=0.5	S	0.06	S	0.06	S	<=1	S	<=2	S	neg	0.5	S
WTCHG_903436_73155291	WTCHG_903436_73155291	Europe	Netherlands	2012	PCV10	84	_	_	_	53	CC53	2	5	1	11	16	3	14	3	8	3	6	5	<=0.03	S	S	<=0.03	S	<=0.06	S	<=0.06	S	S	<=0.5	S	S	<=0.5	S	0.06	S	0.06	S	<=1	S	<=2	S	neg	0.5	S
WTCHG_903436_73235299	WTCHG_903436_73235299	Europe	Netherlands	2013	PCV10	59	_	_	_	53	CC53	2	5	1	11	16	3	14	3	8	3	6	5	<=0.03	S	S	<=0.03	S	<=0.06	S	<=0.06	S	S	<=0.5	S	S	<=0.5	S	0.06	S	0.06	S	<=1	S	<=2	S	neg	0.5	S
WTCHG_903436_73255301	WTCHG_903436_73255301	Europe	Netherlands	2013	PCV10	38	_	_	_	53	CC53	2	5	1	11	16	3	14	3	8	3	6	5	<=0.03	S	S	<=0.03	S	<=0.06	S	<=0.06	S	S	<=0.5	S	S	<=0.5	S	0.06	S	0.06	S	<=1	S	<=2	S	neg	0.5	S
WTCHG_903436_73315307	WTCHG_903436_73315307	Europe	Netherlands	2013	PCV10	87	_	_	_	53	CC53	2	5	1	11	16	3	14	3	8	3	6	5	<=0.03	S	S	<=0.03	S	<=0.06	S	<=0.06	S	S	<=0.5	S	S	<=0.5	S	0.06	S	0.06	S	<=1	S	<=2	S	neg	0.5	S
WTCHG_903436_73365312	WTCHG_903436_73365312	Europe	Netherlands	2013	PCV10	71	_	_	_	53	CC53	2	5	1	11	16	3	14	3	8	3	6	5	<=0.03	S	S	<=0.03	S	<=0.06	S	<=0.06	S	S	<=0.5	S	S	<=0.5	S	0.06	S	0.06	S	<=1	S	<=2	S	neg	0.5	S
WTCHG_903436_73385314	WTCHG_903436_73385314	Europe	Netherlands	2013	PCV10	73	_	_	_	53	CC53	2	5	1	11	16	3	14	3	8	3	6	5	<=0.03	S	S	<=0.03	S	<=0.06	S	<=0.06	S	S	<=0.5	S	S	<=0.5	S	0.06	S	0.06	S	<=1	S	<=2	S	neg	0.5	S
WTCHG_903436_73395315	WTCHG_903436_73395315	Europe	Netherlands	2013	PCV10	47	_	_	_	53	CC53	2	5	1	11	16	3	14	3	8	3	6	5	<=0.03	S	S	<=0.03	S	<=0.06	S	<=0.06	S	S	<=0.5	S	S	<=0.5	S	0.06	S	0.06	S	<=1	S	<=2	S	neg	0.5	S
WTCHG_903436_73495325	WTCHG_903436_73495325	Europe	Netherlands	2014	PCV10	69	_	_	_	53	CC53	2	5	1	11	16	3	14	3	8	3	6	5	<=0.03	S	S	<=0.03	S	<=0.06	S	<=0.06	S	S	<=0.5	S	S	<=0.5	S	0.06	S	0.06	S	<=1	S	<=2	S	neg	0.5	S
WTCHG_903436_73545330	WTCHG_903436_73545330	Europe	Netherlands	2014	PCV10	74	_	_	_	53	CC53	2	5	1	11	16	3	14	3	8	3	6	5	<=0.03	S	S	<=0.03	S	<=0.06	S	<=0.06	S	S	<=0.5	S	S	<=0.5	S	0.06	S	0.06	S	<=1	S	<=2	S	neg	0.5	S
WTCHG_903436_73615337	WTCHG_903436_73615337	Europe	Netherlands	2015	PCV10	55	_	_	_	53	CC53	2	5	1	11	16	3	14	3	8	3	6	5	<=0.03	S	S	<=0.03	S	<=0.06	S	<=0.06	S	S	<=0.5	S	S	<=0.5	S	0.06	S	0.06	S	<=1	S	<=2	S	neg	0.5	S
WTCHG_903436_73675343	WTCHG_903436_73675343	Europe	Netherlands	2015	PCV10	55	_	_	_	53	CC53	2	5	1	11	16	3	14	3	8	3	6	5	<=0.03	S	S	<=0.03	S	<=0.06	S	<=0.06	S	S	<=0.5	S	S	<=0.5	S	0.06	S	0.06	S	<=1	S	<=2	S	neg	0.5	S
WTCHG_903436_73685344	WTCHG_903436_73685344	Europe	Netherlands	2015	PCV10	39	_	_	_	53	CC53	2	5	1	11	16	3	14	3	8	3	6	5	<=0.03	S	S	<=0.03	S	<=0.06	S	<=0.06	S	S	<=0.5	S	S	<=0.5	S	0.06	S	0.06	S	<=1	S	<=2	S	neg	0.5	S
WTCHG_903436_73705346	WTCHG_903436_73705346	Europe	Netherlands	2015	PCV10	85	_	_	_	53	CC53	2	5	1	11	16	3	14	3	8	3	6	5	<=0.03	S	S	<=0.03	S	<=0.06	S	<=0.06	S	S	<=0.5	S	S	<=0.5	S	0.06	S	0.06	S	<=1	S	<=2	S	neg	0.5	S
WTCHG_904269_71015173	WTCHG_904269_71015173	Europe	Netherlands	2019	PCV10	73	_	_	_	53	CC53	2	5	1	11	16	3	14	3	8	3	6	5	<=0.03	S	S	<=0.03	S	<=0.06	S	<=0.06	S	S	<=0.5	S	S	<=0.5	S	0.06	S	0.06	S	<=1	S	<=2	S	neg	0.5	S
WTCHG_904269_71095181	WTCHG_904269_71095181	Europe	Netherlands	2019	PCV10	66	_	_	_	53	CC53	2	5	1	11	16	3	14	3	8	3	6	5	<=0.03	S	S	<=0.03	S	<=0.06	S	<=0.06	S	S	<=0.5	S	S	<=0.5	S	0.06	S	0.06	S	<=1	S	<=2	S	neg	0.5	S
WTCHG_904269_71155187	WTCHG_904269_71155187	Europe	Netherlands	2017	PCV10	66	_	_	_	53	CC53	2	5	1	11	16	3	14	3	8	3	6	5	<=0.03	S	S	<=0.03	S	<=0.06	S	<=0.06	S	S	<=0.5	S	S	<=0.5	S	0.06	S	0.06	S	<=1	S	<=2	S	neg	0.5	S
WTCHG_904269_71245100	WTCHG_904269_71245100	Europe	Netherlands	2017	PCV10	75	_	_	_	53	CC53	2	5	1	11	16	3	14	3	8	3	6	5	<=0.03	S	S	<=0.03	S	<=0.06	S	<=0.06	S	S	<=0.5	S	S	<=0.5	S	0.06	S	0.06	S	<=1	S	<=2	S	neg	0.5	S
WTCHG_904269_71255101	WTCHG_904269_71255101	Europe	Netherlands	2018	PCV10	84	_	_	_	53	CC53	2	5	1	11	16	3	14	3	8	3	6	5	<=0.03	S	S	<=0.03	S	<=0.06	S	<=0.06	S	S	<=0.5	S	S	<=0.5	S	0.06	S	0.06	S	<=1	S	<=2	S	neg	0.5	S
WTCHG_904269_71315107	WTCHG_904269_71315107	Europe	Netherlands	2016	PCV10	64	_	_	_	53	CC53	2	5	1	11	16	3	14	3	8	3	6	5	<=0.03	S	S	<=0.03	S	<=0.06	S	<=0.06	S	S	<=0.5	S	S	<=0.5	S	0.06	S	0.06	S	<=1	S	<=2	S	neg	0.5	S
WTCHG_904269_71325108	WTCHG_904269_71325108	Europe	Netherlands	2017	PCV10	71	_	_	_	53	CC53	2	5	1	11	16	3	14	3	8	3	6	5	<=0.03	S	S	<=0.03	S	<=0.06	S	<=0.06	S	S	<=0.5	S	S	<=0.5	S	0.06	S	0.06	S	<=1	S	<=2	S	neg	0.5	S
WTCHG_904269_71385114	WTCHG_904269_71385114	Europe	Netherlands	2015	PCV10	67	_	_	_	53	CC53	2	5	1	11	16	3	14	3	8	3	6	5	<=0.03	S	S	<=0.03	S	<=0.06	S	<=0.06	S	S	<=0.5	S	S	<=0.5	S	0.06	S	0.06	S	<=1	S	<=2	S	neg	0.5	S
WTCHG_904269_71455121	WTCHG_904269_71455121	Europe	Netherlands	2014	PCV10	58	_	_	_	53	CC53	2	5	1	11	16	3	14	3	8	3	6	5	<=0.03	S	S	<=0.03	S	<=0.06	S	<=0.06	S	S	<=0.5	S	S	<=0.5	S	0.06	S	0.06	S	<=1	S	<=2	S	neg	0.5	S
WTCHG_904269_71465122	WTCHG_904269_71465122	Europe	Netherlands	2015	PCV10	73	_	_	_	53	CC53	2	5	1	11	16	3	14	3	8	3	6	5	<=0.03	S	S	<=0.03	S	<=0.06	S	<=0.06	S	S	<=0.5	S	S	<=0.5	S	0.06	S	0.06	S	<=1	S	<=2	S	neg	0.5	S
WTCHG_904269_71475123	WTCHG_904269_71475123	Europe	Netherlands	2016	PCV10	70	_	_	_	53	CC53	2	5	1	11	16	3	14	3	8	3	6	NEW	<=0.03	S	S	<=0.03	S	<=0.06	S	<=0.06	S	S	<=0.5	S	S	<=0.5	S	0.06	S	0.06	S	<=1	S	<=2	S	neg	0.5	S
WTCHG_904269_71495125	WTCHG_904269_71495125	Europe	Netherlands	2018	PCV10	72	_	_	_	53	CC53	2	5	1	11	16	3	14	3	8	3	6	5	<=0.03	S	S	<=0.03	S	<=0.06	S	<=0.06	S	S	<=0.5	S	S	<=0.5	S	0.06	S	0.06	S	<=1	S	<=2	S	neg	0.5	S
WTCHG_904269_71555131	WTCHG_904269_71555131	Europe	Netherlands	2016	PCV10	58	_	_	_	53	CC53	2	5	1	11	16	3	14	3	8	3	6	5	<=0.03	S	S	<=0.03	S	<=0.06	S	<=0.06	S	S	<=0.5	S	S	<=0.5	S	0.06	S	0.06	S	<=1	S	<=2	S	neg	0.5	S
WTCHG_904269_71615137	WTCHG_904269_71615137	Europe	Netherlands	2014	PCV10	73	_	_	_	53	CC53	2	5	1	11	16	3	14	3	8	3	6	5	<=0.03	S	S	<=0.03	S	<=0.06	S	<=0.06	S	S	<=0.5	S	S	<=0.5	S	0.06	S	0.06	S	<=1	S	<=2	S	neg	0.5	S
WTCHG_904269_71635139	WTCHG_904269_71635139	Europe	Netherlands	2016	PCV10	46	_	_	_	53	CC53	2	5	1	11	16	3	14	3	8	3	6	5	<=0.03	S	S	<=0.03	S	<=0.06	S	<=0.06	S	S	<=0.5	S	S	<=0.5	S	0.06	S	0.06	S	<=1	S	<=2	S	neg	0.5	S
WTCHG_904269_71665142	WTCHG_904269_71665142	Europe	Netherlands	2019	PCV10	67	_	_	_	53	CC53	2	5	1	11	16	3	14	3	8	3	6	5	<=0.03	S	S	<=0.03	S	<=0.06	S	<=0.06	S	S	<=0.5	S	S	<=0.5	S	0.06	S	0.06	S	<=1	S	<=2	S	neg	0.5	S
WTCHG_904269_71705146	WTCHG_904269_71705146	Europe	Netherlands	2015	PCV10	71	_	_	_	53	CC53	2	5	1	11	16	3	14	3	8	3	6	5	<=0.03	S	S	<=0.03	S	<=0.06	S	<=0.06	S	S	<=0.5	S	S	<=0.5	S	0.06	S	0.06	S	<=1	S	<=2	S	neg	0.5	S
WTCHG_904269_71725148	WTCHG_904269_71725148	Europe	Netherlands	2018	PCV10	70	_	_	_	53	CC53	2	5	1	11	16	3	14	3	8	3	6	5	<=0.03	S	S	<=0.03	S	<=0.06	S	<=0.06	S	S	<=0.5	S	S	<=0.5	S	0.06	S	0.06	S	<=1	S	<=2	S	neg	0.5	S
WTCHG_904269_71745150	WTCHG_904269_71745150	Europe	Netherlands	2020	PCV10	69	_	_	_	53	CC53	2	5	1	11	16	3	14	3	8	3	6	5	<=0.03	S	S	<=0.03	S	<=0.06	S	<=0.06	S	S	<=0.5	S	S	<=0.5	S	0.06	S	0.06	S	<=1	S	<=2	S	neg	0.5	S
WTCHG_904269_71815157	WTCHG_904269_71815157	Europe	Netherlands	2019	PCV10	69	_	_	_	53	CC53	2	5	1	11	16	3	14	3	8	3	6	5	<=0.03	S	S	<=0.03	S	<=0.06	S	<=0.06	S	S	<=0.5	S	S	<=0.5	S	0.06	S	0.06	S	<=1	S	<=2	S	neg	0.5	S
WTCHG_904269_71885164	WTCHG_904269_71885164	Europe	Netherlands	2018	PCV10	85	_	_	_	53	CC53	2	5	1	11	16	3	14	3	8	3	6	5	<=0.03	S	S	<=0.03	S	<=0.06	S	<=0.06	S	S	<=0.5	S	S	<=0.5	S	0.06	S	0.06	S	<=1	S	<=2	S	neg	0.5	S
WTCHG_904269_71935265	WTCHG_904269_71935265	Europe	Netherlands	2012	PCV10	64	_	_	_	53	CC53	2	5	1	11	16	3	14	3	8	3	6	5	<=0.03	S	S	<=0.03	S	<=0.06	S	<=0.06	S	S	<=0.5	S	S	<=0.5	S	0.06	S	0.06	S	<=1	S	<=2	S	neg	0.5	S
WTCHG_904269_71965268	WTCHG_904269_71965268	Europe	Netherlands	2012	PCV10	72	_	_	_	53	CC53	2	5	1	11	16	3	14	3	8	3	6	5	<=0.03	S	S	<=0.03	S	<=0.06	S	<=0.06	S	S	<=0.5	S	S	<=0.5	S	0.06	S	0.06	S	<=1	S	<=2	S	neg	0.5	S
WTCHG_904269_71975269	WTCHG_904269_71975269	Europe	Netherlands	2012	PCV10	69	_	_	_	53	CC53	2	5	1	11	16	3	14	3	8	3	6	5	<=0.03	S	S	<=0.03	S	<=0.06	S	<=0.06	S	S	<=0.5	S	S	<=0.5	S	0.06	S	0.06	S	<=1	S	<=2	S	neg	0.5	S
WTCHG_904269_72005272	WTCHG_904269_72005272	Europe	Netherlands	2012	PCV10	69	_	_	_	53	CC53	2	5	1	11	16	3	14	3	8	3	6	5	<=0.03	S	S	<=0.03	S	<=0.06	S	<=0.06	S	S	<=0.5	S	S	<=0.5	S	0.06	S	0.06	S	<=1	S	<=2	S	neg	0.5	S
WTCHG_904269_72025274	WTCHG_904269_72025274	Europe	Netherlands	2012	PCV10	61	_	_	_	53	CC53	2	5	1	11	16	3	14	3	8	3	6	5	<=0.03	S	S	<=0.03	S	<=0.06	S	<=0.06	S	S	<=0.5	S	S	<=0.5	S	0.06	S	0.06	S	<=1	S	<=2	S	neg	0.5	S
WTCHG_904269_72125284	WTCHG_904269_72125284	Europe	Netherlands	2013	PCV10	77	_	_	_	53	CC53	2	5	1	11	16	3	14	3	8	3	6	5	<=0.03	S	S	<=0.03	S	<=0.06	S	<=0.06	S	S	<=0.5	S	S	<=0.5	S	0.06	S	0.06	S	<=1	S	<=2	S	neg	0.5	S
WTCHG_904269_72135285	WTCHG_904269_72135285	Europe	Netherlands	2013	PCV10	70	_	_	_	53	CC53	2	5	1	11	16	3	14	3	8	3	6	5	<=0.03	S	S	<=0.03	S	<=0.06	S	<=0.06	S	S	<=0.5	S	S	<=0.5	S	0.06	S	0.06	S	<=1	S	<=2	S	neg	0.5	S
WTCHG_904269_72165288	WTCHG_904269_72165288	Europe	Netherlands	2014	PCV10	76	_	_	_	53	CC53	2	5	1	11	16	3	14	3	8	3	6	5	<=0.03	S	S	<=0.03	S	<=0.06	S	<=0.06	S	S	<=0.5	S	S	<=0.5	S	0.06	S	0.06	S	<=1	S	<=2	S	neg	0.5	S
WTCHG_904269_72245200	WTCHG_904269_72245200	Europe	Netherlands	2017	PCV10	78	_	_	_	53	CC53	2	5	1	11	16	3	14	3	8	3	6	5	<=0.03	S	S	<=0.03	S	<=0.06	S	<=0.06	S	S	<=0.5	S	S	<=0.5	S	0.06	S	0.06	S	<=1	S	<=2	S	neg	0.5	S
WTCHG_904269_72275203	WTCHG_904269_72275203	Europe	Netherlands	2017	PCV10	69	_	_	_	53	CC53	2	5	1	11	16	3	14	3	8	3	6	5	<=0.03	S	S	<=0.03	S	<=0.06	S	<=0.06	S	S	<=0.5	S	S	<=0.5	S	0.06	S	0.06	S	<=1	S	<=2	S	neg	0.5	S
WTCHG_904269_72285204	WTCHG_904269_72285204	Europe	Netherlands	2017	PCV10	0	_	_	_	53	CC53	2	5	1	11	16	3	14	3	8	3	6	5	<=0.03	S	S	<=0.03	S	<=0.06	S	<=0.06	S	S	<=0.5	S	S	<=0.5	S	0.06	S	0.06	S	<=1	S	<=2	S	neg	0.5	S
WTCHG_904269_72345210	WTCHG_904269_72345210	Europe	Netherlands	2017	PCV10	80	_	_	_	53	CC53	2	5	1	11	16	3	14	3	8	3	6	5	<=0.03	S	S	<=0.03	S	<=0.06	S	<=0.06	S	S	<=0.5	S	S	<=0.5	S	0.06	S	0.06	S	<=1	S	<=2	S	neg	0.5	S
WTCHG_904269_72365212	WTCHG_904269_72365212	Europe	Netherlands	2017	PCV10	78	_	_	_	53	CC53	2	5	1	11	16	3	14	3	8	3	6	5	<=0.03	S	S	<=0.03	S	<=0.06	S	<=0.06	S	S	<=0.5	S	S	<=0.5	S	0.06	S	0.06	S	<=1	S	<=2	S	neg	0.5	S
WTCHG_904269_72405216	WTCHG_904269_72405216	Europe	Netherlands	2017	PCV10	68	_	_	_	53	CC53	2	5	1	11	16	3	14	3	8	3	6	5	<=0.03	S	S	<=0.03	S	<=0.06	S	<=0.06	S	S	<=0.5	S	S	<=0.5	S	0.06	S	0.06	S	<=1	S	<=2	S	neg	0.5	S
WTCHG_904269_72415217	WTCHG_904269_72415217	Europe	Netherlands	2017	PCV10	57	_	_	_	53	CC53	2	5	1	11	16	3	14	3	8	3	6	5	<=0.03	S	S	<=0.03	S	<=0.06	S	<=0.06	S	S	<=0.5	S	S	<=0.5	S	0.06	S	0.06	S	<=1	S	<=2	S	neg	0.5	S
WTCHG_904269_72465222	WTCHG_904269_72465222	Europe	Netherlands	2018	PCV10	48	_	_	_	53	CC53	2	5	1	11	16	3	14	3	8	3	6	5	<=0.03	S	S	<=0.03	S	<=0.06	S	<=0.06	S	S	<=0.5	S	S	<=0.5	S	0.06	S	0.06	S	<=1	S	<=2	S	neg	0.5	S
WTCHG_904269_72535229	WTCHG_904269_72535229	Europe	Netherlands	2018	PCV10	64	_	_	_	53	CC53	2	5	1	11	16	3	14	3	8	3	6	5	<=0.03	S	S	<=0.03	S	<=0.06	S	<=0.06	S	S	<=0.5	S	S	<=0.5	S	0.06	S	0.06	S	<=1	S	<=2	S	neg	0.5	S
WTCHG_904269_72575233	WTCHG_904269_72575233	Europe	Netherlands	2018	PCV10	68	_	_	_	53	CC53	2	5	1	11	16	3	14	3	8	3	6	5	<=0.03	S	S	<=0.03	S	<=0.06	S	<=0.06	S	S	<=0.5	S	S	<=0.5	S	0.06	S	0.06	S	<=1	S	<=2	S	neg	0.5	S
WTCHG_904269_72605236	WTCHG_904269_72605236	Europe	Netherlands	2018	PCV10	62	_	_	_	53	CC53	2	5	1	11	16	3	14	3	8	3	6	5	<=0.03	S	S	<=0.03	S	<=0.06	S	<=0.06	S	S	<=0.5	S	S	<=0.5	S	0.06	S	0.06	S	<=1	S	<=2	S	neg	0.5	S
WTCHG_904269_72635239	WTCHG_904269_72635239	Europe	Netherlands	2018	PCV10	46	_	_	_	53	CC53	2	5	1	11	16	3	14	3	8	3	6	5	<=0.03	S	S	<=0.03	S	<=0.06	S	<=0.06	S	S	<=0.5	S	S	<=0.5	S	0.06	S	0.06	S	<=1	S	<=2	S	neg	0.5	S
WTCHG_904269_72675243	WTCHG_904269_72675243	Europe	Netherlands	2019	PCV10	22	_	_	_	53	CC53	2	5	1	11	16	3	14	3	8	3	6	5	<=0.03	S	S	<=0.03	S	<=0.06	S	<=0.06	S	S	<=0.5	S	S	<=0.5	S	0.06	S	0.06	S	<=1	S	<=2	S	neg	0.5	S
WTCHG_904269_72685244	WTCHG_904269_72685244	Europe	Netherlands	2019	PCV10	0	_	_	_	53	CC53	2	5	1	11	16	3	14	3	8	3	6	5	<=0.03	S	S	<=0.03	S	<=0.06	S	<=0.06	S	S	<=0.5	S	S	<=0.5	S	0.06	S	0.06	S	<=1	S	<=2	S	neg	0.5	S
WTCHG_904269_72695245	WTCHG_904269_72695245	Europe	Netherlands	2019	PCV10	76	_	_	_	53	CC53	2	5	1	11	16	3	14	3	8	3	6	5	<=0.03	S	S	<=0.03	S	<=0.06	S	<=0.06	S	S	<=0.5	S	S	<=0.5	S	0.06	S	0.06	S	<=1	S	<=2	S	neg	0.5	S
WTCHG_904269_72775253	WTCHG_904269_72775253	Europe	Netherlands	2019	PCV10	61	_	_	_	53	CC53	2	5	1	11	16	3	14	3	8	3	6	5	<=0.03	S	S	<=0.03	S	<=0.06	S	<=0.06	S	S	<=0.5	S	S	<=0.5	S	0.06	S	0.06	S	<=1	S	<=2	S	neg	0.5	S
WTCHG_904269_72785254	WTCHG_904269_72785254	Europe	Netherlands	2019	PCV10	72	_	_	_	4338	CC53	2	5	1	11	16	3	68	3	8	3	6	5	<=0.03	S	S	<=0.03	S	<=0.06	S	<=0.06	S	S	<=0.5	S	S	<=0.5	S	0.06	S	0.06	S	<=1	S	<=2	S	neg	0.5	S
WTCHG_904269_72885264	WTCHG_904269_72885264	Europe	Netherlands	2012	PCV10	17	_	_	_	53	CC53	2	5	1	11	16	3	14	3	8	3	6	5	<=0.03	S	S	<=0.03	S	<=0.06	S	<=0.06	S	S	<=0.5	S	S	<=0.5	S	0.06	S	0.06	S	<=1	S	<=2	S	neg	0.5	S
WTCHG_904270_70015073	WTCHG_904270_70015073	Europe	Netherlands	2008	PCV7	81	_	_	_	53	CC53	2	5	1	11	16	3	14	3	8	3	6	5	<=0.03	S	S	<=0.03	S	<=0.06	S	<=0.06	S	S	<=0.5	S	S	<=0.5	S	0.06	S	0.06	S	<=1	S	<=2	S	neg	0.5	S
WTCHG_904270_70205092	WTCHG_904270_70205092	Europe	Netherlands	2006	Pre PCV	35	_	_	_	53	CC53	2	5	1	11	16	3	14	3	8	3	6	5	<=0.03	S	S	<=0.03	S	<=0.06	S	<=0.06	S	S	<=0.5	S	S	<=0.5	S	0.06	S	0.06	S	<=1	S	<=2	S	neg	0.5	S
WTCHG_904270_70785054	WTCHG_904270_70785054	Europe	Netherlands	2006	Pre PCV	88	_	_	_	53	CC53	2	5	1	11	16	3	14	3	8	3	6	5	<=0.03	S	S	<=0.03	S	<=0.06	S	<=0.06	S	S	<=0.5	S	S	<=0.5	S	0.06	S	0.06	S	<=1	S	<=2	S	neg	0.5	S
WTCHG_904270_70935069	WTCHG_904270_70935069	Europe	Netherlands	2007	PCV7	0	_	_	_	53	CC53	2	5	1	11	16	3	14	3	8	3	6	5	<=0.03	S	S	<=0.03	S	<=0.06	S	<=0.06	S	S	<=0.5	S	S	<=0.5	S	0.06	S	0.06	S	<=1	S	<=2	S	neg	0.5	S
WTCHG_904270_72005272	WTCHG_904270_72005272	Europe	Netherlands	2005	Pre PCV	78	_	_	_	53	CC53	2	5	1	11	16	3	14	3	8	3	6	5	<=0.03	S	S	<=0.03	S	<=0.06	S	<=0.06	S	S	<=0.5	S	S	<=0.5	S	0.06	S	0.06	S	<=1	S	<=2	S	neg	0.5	S
WTCHG_904270_72165288	WTCHG_904270_72165288	Europe	Netherlands	2005	Pre PCV	48	_	_	_	53	CC53	2	5	1	11	16	3	14	3	8	3	6	5	<=0.03	S	S	<=0.03	S	<=0.06	S	<=0.06	S	S	<=0.5	S	S	<=0.5	S	0.06	S	0.06	S	<=1	S	<=2	S	neg	0.5	S
WTCHG_904270_72385214	WTCHG_904270_72385214	Europe	Netherlands	2002	Pre PCV	59	_	_	_	53	CC53	2	5	1	11	16	3	14	3	8	3	6	5	<=0.03	S	S	<=0.03	S	<=0.06	S	<=0.06	S	S	<=0.5	S	S	<=0.5	S	0.06	S	0.06	S	<=1	S	<=2	S	neg	0.5	S
WTCHG_904270_72545230	WTCHG_904270_72545230	Europe	Netherlands	2002	Pre PCV	74	_	_	_	53	CC53	2	5	1	11	16	3	14	3	8	3	6	5	<=0.03	S	S	<=0.03	S	<=0.06	S	<=0.06	S	S	<=0.5	S	S	<=0.5	S	0.06	S	0.06	S	<=1	S	<=2	S	neg	0.5	S
PATH2539	12291_1#43	Latin America	Peru	2007	_	17	_	Nasopharyngeal Swab	23F	1012	CC1012	2	5	29	18	42	3	18	3	23F	0	0	2	<=0.03	S	S	<=0.03	S	<=0.06	S	<=0.06	S	S	<=0.5	S	S	<=0.5	S	0.06	S	0.06	S	<=1	S	<=2	S	neg	0.5	S
PATH2549	12291_1#53	Latin America	Peru	2007	_	15	_	Nasopharyngeal Swab	33F	1012	CC1012	2	5	29	18	42	3	18	3	33F	2	0	2	<=0.03	S	S	<=0.03	S	<=0.06	S	<=0.06	S	S	<=0.5	S	S	<=0.5	S	0.06	S	0.06	S	<=1	S	<=2	S	neg	0.5	S
PATH3224	12291_2#43	Latin America	Peru	2008	_	13	_	Nasopharyngeal Swab	19F	1012	CC1012	2	5	29	18	42	3	18	3	23F	0	0	2	<=0.03	S	S	<=0.03	S	<=0.06	S	<=0.06	S	S	<=0.5	S	S	<=0.5	S	0.06	S	0.06	S	<=1	S	<=2	S	neg	0.5	S
PATH3411	12291_3#12	Latin America	Peru	2008	_	18	_	Nasopharyngeal Swab	11A	62	CC62	2	5	29	12	16	3	14	3	11A	2	6	10	<=0.03	S	S	<=0.03	S	<=0.06	S	<=0.06	S	S	<=0.5	S	S	<=0.5	S	0.06	S	0.06	S	<=1	S	<=2	S	neg	2	I
PATH3276	12291_3#5	Latin America	Peru	2008	_	6	_	Nasopharyngeal Swab	33F	1012	CC1012	2	5	29	18	42	3	18	3	33F	2	0	2	<=0.03	S	S	<=0.03	S	<=0.06	S	<=0.06	S	S	<=0.5	S	S	<=0.5	S	0.06	S	0.06	S	<=1	S	<=2	S	neg	0.5	S
PATH3478	12291_3#78	Latin America	Peru	2009	_	13	_	Nasopharyngeal Swab	11A	3000	CC62	2	5	29	12	16	3	6	3	11A	2	2	10	<=0.03	S	S	<=0.03	S	<=0.06	S	<=0.06	S	S	<=0.5	S	S	<=0.5	S	0.06	S	0.06	S	<=1	S	<=2	S	neg	2	I
0521_09	21127_2#164	Latin America	Brazil	2009	_	62	_	Blood	8	53	CC53	2	5	1	11	16	3	14	3	8	3	6	5	<=0.03	S	S	<=0.03	S	<=0.06	S	<=0.06	S	S	<=0.5	S	S	<=0.5	S	0.06	S	0.06	S	<=1	S	<=2	S	neg	0.5	S
0558_12	21999_7#114	Latin America	Brazil	2012	_	81	_	Blood	8	53	CC53	2	5	1	11	16	3	14	3	8	3	6	5	<=0.03	S	S	<=0.03	S	<=0.06	S	<=0.06	S	S	<=0.5	S	S	<=0.5	S	0.06	S	0.06	S	<=1	S	<=2	S	neg	0.5	S
1041_12	21999_7#164	Latin America	Brazil	2012	_	79	_	Blood	3	53	CC53	2	5	1	11	16	3	14	3	8	3	6	5	<=0.03	S	S	<=0.03	S	<=0.06	S	<=0.06	S	S	<=0.5	S	S	<=0.5	S	0.06	S	0.06	S	<=1	S	<=2	S	neg	0.5	S
1071_12	21999_7#170	Latin America	Brazil	2012	_	_	_	CSF	8	53	CC53	2	5	1	11	16	3	14	3	8	3	6	5	<=0.03	S	S	<=0.03	S	<=0.06	S	<=0.06	S	S	<=0.5	S	S	<=0.5	S	0.06	S	0.06	S	<=1	S	<=2	S	neg	0.5	S
0365_13	21999_8#39	Latin America	Brazil	2013	_	49	_	Blood	8	53	CC53	2	5	1	11	16	3	14	3	8	3	6	5	<=0.03	S	S	<=0.03	S	<=0.06	S	<=0.06	S	S	<=0.5	S	S	<=0.5	S	0.06	S	0.06	S	<=1	S	<=2	S	neg	0.5	S
0405_13	21999_8#45	Latin America	Brazil	2013	_	55	_	CSF	8	53	CC53	2	5	1	11	16	3	14	3	8	3	6	5	<=0.03	S	S	<=0.03	S	<=0.06	S	<=0.06	S	S	<=0.5	S	S	<=0.5	S	0.06	S	0.06	S	<=1	S	<=2	S	neg	0.5	S
0603_13	21999_8#69	Latin America	Brazil	2013	_	_	_	Blood	8	12574	CC53	2	5	1	11	16	703	14	3	8	3	6	5	<=0.03	S	S	<=0.03	S	<=0.06	S	<=0.06	S	S	<=0.5	S	S	<=0.5	S	0.06	S	0.06	S	<=1	S	<=2	S	neg	0.5	S
0963_12	24775_1#165	Latin America	Brazil	2012	_	1	_	Blood	12F	53	CC53	2	5	1	11	16	3	14	3	8	3	6	5	<=0.03	S	S	<=0.03	S	<=0.06	S	<=0.06	S	S	<=0.5	S	S	<=0.5	S	0.06	S	0.06	S	<=1	S	<=2	S	neg	0.5	S
0687_13	24775_1#180	Latin America	Brazil	2013	_	68	_	Blood	8	53	CC53	2	5	1	11	16	3	14	3	8	3	6	5	<=0.03	S	S	<=0.03	S	<=0.06	S	<=0.06	S	S	<=0.5	S	S	<=0.5	S	0.06	S	0.06	S	<=1	S	<=2	S	neg	0.5	S
PATH3186	24861_1#321	Latin America	Peru	2008	_	13	_	Nasopharyngeal Swab	11A	62	CC62	2	5	29	12	16	3	14	3	11A	2	6	10	<=0.03	S	S	<=0.03	S	<=0.06	S	<=0.06	S	S	<=0.5	S	S	<=0.5	S	0.06	S	0.06	S	<=1	S	<=2	S	neg	2	I
PATH3204	24861_1#330	Latin America	Peru	2008	_	7	_	Nasopharyngeal Swab	11A	62	CC62	2	5	29	12	16	3	14	3	11A	2	6	10	<=0.03	S	S	<=0.03	S	<=0.06	S	<=0.06	S	S	<=0.5	S	S	<=0.5	S	0.06	S	0.06	S	<=1	S	<=2	S	neg	2	I
PATH3234	24861_1#348	Latin America	Peru	2008	_	18	_	Nasopharyngeal Swab	19F	1012	CC1012	2	5	29	18	42	3	18	3	33F	2	0	2	<=0.03	S	S	<=0.03	S	<=0.06	S	<=0.06	S	S	<=0.5	S	S	<=0.5	S	0.06	S	0.06	S	<=1	S	<=2	S	neg	0.5	S
PATH3235	24861_1#349	Latin America	Peru	2008	_	19	_	Nasopharyngeal Swab	33F	1012	CC1012	2	5	29	18	42	3	18	3	33F	2	0	2	<=0.03	S	S	<=0.03	S	<=0.06	S	<=0.06	S	S	<=0.5	S	S	<=0.5	S	0.06	S	0.06	S	<=1	S	<=2	S	neg	0.5	S
PATH3236	24861_1#350	Latin America	Peru	2008	_	2	_	Nasopharyngeal Swab	33F	62	CC62	2	5	29	12	16	3	14	3	11A	2	6	10	<=0.03	S	S	<=0.03	S	<=0.06	S	<=0.06	S	S	<=0.5	S	S	<=0.5	S	0.06	S	0.06	S	<=1	S	<=2	S	neg	2	I
3428_00	11511_7#49	North America	United States	1999	_	2	_	Blood	18C	496	ST496	42	35	29	36	9	39	18	3	18C	0	0	0	<=0.03	S	S	<=0.03	S	<=0.06	S	<=0.06	S	S	<=0.5	S	S	<=0.5	S	0.06	S	0.06	S	<=1	S	<=2	S	neg	0.5	S
2009206439	11511_8#34	North America	United States	2009	_	1	_	Blood	33F	100	CC100	5	12	29	12	9	39	18	3	33F	2	0	6	<=0.03	S	S	<=0.03	S	<=0.06	S	<=0.06	S	S	<=0.5	S	S	<=0.5	S	8	R	0.06	S	<=1	S	<=2	S	neg	2	I
2010220104	11657_8#15	North America	United States	2009	_	0	_	Blood	33F	100	CC100	5	12	29	12	9	39	18	3	33F	2	0	6	<=0.03	S	S	<=0.03	S	<=0.06	S	<=0.06	S	S	<=0.5	S	S	<=0.5	S	0.06	S	0.06	S	<=1	S	<=2	S	neg	>=4	R
2009215690	11657_8#29	North America	United States	2009	_	0	_	Blood	33F	100	CC100	5	12	29	12	9	39	18	3	33F	2	0	6	<=0.03	S	S	<=0.03	S	<=0.06	S	<=0.06	S	S	<=0.5	S	S	<=0.5	S	0.06	S	0.06	S	<=1	S	<=2	S	neg	2	I
2009215743	11657_8#30	North America	United States	2009	_	1	_	Blood	33F	2705	ST2705	5	12	29	16	9	39	1	3	33F	2	0	6	<=0.03	S	S	<=0.03	S	<=0.06	S	<=0.06	S	S	<=0.5	S	S	<=0.5	S	8	R	0.06	S	<=1	S	<=2	S	neg	2	I
2009209140	11658_8#3	North America	United States	2009	_	1	_	Blood	33F	2705	ST2705	5	12	29	16	9	39	1	3	33F	2	0	6	<=0.03	S	S	<=0.03	S	<=0.06	S	<=0.06	S	S	<=0.5	S	S	<=0.5	S	8	R	0.06	S	<=1	S	<=2	S	neg	2	I
2009212862	11658_8#4	North America	United States	2009	_	0	_	Blood	33F	60	ST60	2	5	23	18	10	3	1	3	33F	2	4	2	<=0.03	S	S	<=0.03	S	<=0.06	S	<=0.06	S	S	<=0.5	S	S	<=0.5	S	0.06	S	0.06	S	<=1	S	<=2	S	neg	0.5	S
0487_00	11822_1#25	North America	United States	1999	_	0	_	CSF	18C	496	ST496	42	35	29	36	9	39	18	3	18C	0	0	0	<=0.03	S	S	<=0.03	S	<=0.06	S	<=0.06	S	S	<=0.5	S	S	<=0.5	S	0.06	S	0.06	S	<=1	S	<=2	S	neg	0.5	S
3913_99	11826_1#10	North America	United States	1999	_	3	_	Blood	33F	100	CC100	5	12	29	12	9	39	18	3	33F	2	0	6	<=0.03	S	S	<=0.03	S	<=0.06	S	<=0.06	S	S	<=0.5	S	S	<=0.5	S	0.06	S	0.06	S	<=1	S	<=2	S	neg	2	I
0602_99	11826_1#39	North America	United States	1998	_	5	_	Blood	11A	62	CC62	2	5	29	12	16	3	14	3	11A	2	6	10	<=0.03	S	S	<=0.03	S	<=0.06	S	<=0.06	S	S	<=0.5	S	S	<=0.5	S	0.06	S	0.06	S	<=1	S	<=2	S	neg	0.5	S
2010216221	12291_4#54	North America	United States	2009	_	0	_	Blood	33F	100	CC100	5	12	29	12	9	39	18	3	33F	2	0	6	<=0.03	S	S	<=0.03	S	<=0.06	S	<=0.06	S	S	<=0.5	S	S	<=0.5	S	8	R	0.06	S	<=1	S	<=2	S	neg	2	I
2009205600	12291_4#67	North America	United States	2009	_	1	_	Blood	33F	100	CC100	5	12	29	12	9	39	18	3	33F	2	0	6	<=0.03	S	S	<=0.03	S	<=0.06	S	<=0.06	S	S	<=0.5	S	S	<=0.5	S	0.06	S	0.06	S	<=1	S	<=2	S	neg	2	I
2010216081	12291_5#2	North America	United States	2009	_	0	_	Blood	11A	62	CC62	2	5	29	12	16	3	14	3	11A	2	6	0	<=0.03	S	S	<=0.03	S	<=0.06	S	<=0.06	S	S	<=0.5	S	S	<=0.5	S	0.06	S	0.06	S	<=1	S	<=2	S	neg	0.5	S
2010220110	12291_5#44	North America	United States	2009	_	1	_	Blood	33F	10145	ST10145	5	12	440	12	9	39	1	3	33F	2	0	6	<=0.03	S	S	<=0.03	S	<=0.06	S	<=0.06	S	S	<=0.5	S	S	<=0.5	S	0.06	S	0.06	S	<=1	S	<=2	S	neg	2	I
2010216137	12291_5#6	North America	United States	2009	_	0	_	Blood	33F	2705	ST2705	5	12	29	16	9	39	1	3	33F	2	0	6	<=0.03	S	S	<=0.03	S	<=0.06	S	<=0.06	S	S	<=0.5	S	S	<=0.5	S	8	R	0.06	S	<=1	S	<=2	S	neg	2	I
2009215670	12299_1#15	North America	United States	2009	_	85	_	Blood	33F	100	CC100	5	12	29	12	9	39	18	3	33F	2	0	6	<=0.03	S	S	<=0.03	S	<=0.06	S	<=0.06	S	S	<=0.5	S	S	<=0.5	S	0.06	S	0.06	S	<=1	S	<=2	S	neg	2	I
2010207959	12299_1#40	North America	United States	2009	_	30	_	Blood	11A	62	CC62	2	5	29	12	16	3	14	3	11A	2	6	10	<=0.03	S	S	<=0.03	S	<=0.06	S	<=0.06	S	S	<=0.5	S	S	<=0.5	S	0.06	S	0.06	S	<=1	S	<=2	S	neg	2	I
2013202624	13353_7#58	North America	United States	2012	_	55	_	Blood	33F	2705	ST2705	5	12	29	16	9	39	1	3	33F	2	0	6	<=0.03	S	S	<=0.03	S	<=0.06	S	<=0.06	S	S	<=0.5	S	S	<=0.5	S	Flag	Flag	Flag	Flag	Flag	Flag	Flag	Flag	Flag	2	I
2012215622	13353_7#64	North America	United States	2012	_	54	_	Blood	33F	2705	ST2705	5	12	29	16	9	39	1	3	33F	2	0	6	<=0.03	S	S	<=0.03	S	<=0.06	S	<=0.06	S	S	<=0.5	S	S	<=0.5	S	8	R	0.06	S	<=1	S	<=2	S	neg	2	I
2012215639	13353_7#65	North America	United States	2012	_	60	_	Blood	11A	62	CC62	2	5	29	12	16	3	14	3	11A	2	6	0	<=0.03	S	S	<=0.03	S	<=0.06	S	<=0.06	S	S	<=0.5	S	S	<=0.5	S	8	R	0.06	S	<=1	S	<=2	S	neg	0.5	S
2012219856	13353_7#72	North America	United States	2012	_	54	_	Blood	11A	62	CC62	2	5	29	12	16	3	14	3	11A	2	6	10	<=0.03	S	S	<=0.03	S	<=0.06	S	<=0.06	S	S	<=0.5	S	S	<=0.5	S	0.06	S	0.06	S	<=1	S	<=2	S	neg	2	I
2013212454	13353_7#90	North America	United States	2012	_	41	_	Blood	11A	62	CC62	2	5	29	12	16	3	14	3	11A	2	6	0	<=0.03	S	S	<=0.03	S	<=0.06	S	<=0.06	S	S	<=0.5	S	S	<=0.5	S	8	R	0.06	S	<=1	S	<=2	S	neg	0.5	S
2009218262	13414_1#11	North America	United States	2009	_	76	_	Blood	11A	62	CC62	2	5	29	12	16	3	14	3	11A	2	6	10	<=0.03	S	S	<=0.03	S	<=0.06	S	<=0.06	S	S	<=0.5	S	S	<=0.5	S	0.06	S	0.06	S	<=1	S	<=2	S	neg	2	I
2010200679	13414_1#26	North America	United States	2009	_	41	_	Blood	33F	100	CC100	5	12	29	12	9	39	18	3	33F	2	0	6	<=0.03	S	S	<=0.03	S	<=0.06	S	<=0.06	S	S	<=0.5	S	S	<=0.5	S	0.06	S	0.06	S	<=1	S	<=2	S	neg	2	I
2009218242	13414_1#8	North America	United States	2009	_	55	_	Blood	8	53	CC53	2	5	1	11	16	3	14	3	8	3	6	5	<=0.03	S	S	<=0.03	S	<=0.06	S	<=0.06	S	S	<=0.5	S	S	<=0.5	S	0.06	S	0.06	S	<=1	S	<=2	S	neg	0.5	S
2013201122	13414_1#81	North America	United States	2012	_	0	_	Blood	18C	496	ST496	42	35	29	36	9	39	18	3	18C	0	0	0	<=0.03	S	S	<=0.03	S	<=0.06	S	<=0.06	S	S	<=0.5	S	S	<=0.5	S	0.06	S	0.06	S	<=1	S	<=2	S	neg	0.5	S
2013208527	13414_1#87	North America	United States	2012	_	1	_	Blood	33F	2705	ST2705	5	12	29	16	9	39	1	3	33F	2	0	6	<=0.03	S	S	<=0.03	S	<=0.06	S	<=0.06	S	S	<=0.5	S	S	<=0.5	S	8	R	0.06	S	<=1	S	<=2	S	neg	2	I
2012215849	13414_2#12	North America	United States	2012	_	0	_	Blood	33F	2705	ST2705	5	12	29	16	9	39	1	3	33F	2	0	6	<=0.03	S	S	<=0.03	S	<=0.06	S	<=0.06	S	S	<=0.5	S	S	<=0.5	S	8	R	0.06	S	<=1	S	<=2	S	neg	2	I
2012217274	13414_2#14	North America	United States	2012	_	1	_	Blood	33F	2705	ST2705	5	12	29	16	9	39	1	3	33F	2	0	6	<=0.03	S	S	<=0.03	S	<=0.06	S	<=0.06	S	S	<=0.5	S	S	<=0.5	S	8	R	0.06	S	<=1	S	<=2	S	neg	2	I
2012212663	13414_2#2	North America	United States	2012	_	1	_	Blood	33F	100	CC100	5	12	29	12	9	39	18	3	33F	2	0	6	<=0.03	S	S	<=0.03	S	<=0.06	S	<=0.06	S	S	<=0.5	S	S	<=0.5	S	8	R	0.06	S	<=1	S	<=2	S	neg	2	I
2012214919	13414_2#21	North America	United States	2012	_	0	_	Blood	33F	717	ST717	5	35	29	1	45	39	18	3	33F	2	72	6	<=0.03	S	S	<=0.03	S	<=0.06	S	<=0.06	S	S	<=0.5	S	S	<=0.5	S	>32	R	>2	R	<=1	S	<=2	S	POS	0.5	S
2013209135	13414_2#32	North America	United States	2012	_	0	_	Blood	11A	62	CC62	2	5	29	12	16	3	14	3	11A	2	6	0	<=0.03	S	S	<=0.03	S	<=0.06	S	<=0.06	S	S	<=0.5	S	S	<=0.5	S	8	R	0.06	S	<=1	S	<=2	S	neg	0.5	S
2012225592	13414_2#38	North America	United States	2012	_	1	_	Blood	33F	2705	ST2705	5	12	29	16	9	39	1	3	33F	2	0	6	<=0.03	S	S	<=0.03	S	<=0.06	S	<=0.06	S	S	<=0.5	S	S	<=0.5	S	8	R	0.06	S	<=1	S	<=2	S	neg	2	I
2012213946	13414_2#4	North America	United States	2012	_	1	_	Blood	33F	100	CC100	5	12	29	12	9	39	18	3	33F	2	0	6	<=0.03	S	S	<=0.03	S	<=0.06	S	<=0.06	S	S	<=0.5	S	S	<=0.5	S	8	R	0.06	S	<=1	S	<=2	S	neg	2	I
2013202261	13414_2#42	North America	United States	2012	_	0	_	Blood	33F	100	CC100	5	12	29	12	9	39	18	3	33F	2	0	6	<=0.03	S	S	<=0.03	S	<=0.06	S	<=0.06	S	S	<=0.5	S	S	<=0.5	S	8	R	0.06	S	<=1	S	<=2	S	neg	2	I
2012220659	13414_2#57	North America	United States	2012	_	0	_	Blood	33F	100	CC100	5	12	29	12	9	39	18	3	33F	2	0	6	<=0.03	S	S	<=0.03	S	<=0.06	S	<=0.06	S	S	<=0.5	S	S	<=0.5	S	0.06	S	0.06	S	<=1	S	<=2	S	neg	2	I
2012219980	13414_2#68	North America	United States	2012	_	2	_	Blood	33F	100	CC100	5	12	29	12	9	39	18	3	33F	64	0	6	<=0.03	S	S	<=0.03	S	<=0.06	S	<=0.06	S	S	<=0.5	S	S	<=0.5	S	0.06	S	0.06	S	<=1	S	<=2	S	neg	2	I
2012219972	13414_2#69	North America	United States	2012	_	1	_	Blood	33F	2705	ST2705	5	12	29	16	9	39	1	3	33F	2	0	6	<=0.03	S	S	<=0.03	S	<=0.06	S	<=0.06	S	S	<=0.5	S	S	<=0.5	S	8	R	0.06	S	<=1	S	<=2	S	neg	2	I
2012218036	13414_2#74	North America	United States	2012	_	0	_	Blood	33F	7507	CC100	5	347	29	12	9	39	18	3	33F	2	0	6	<=0.03	S	S	<=0.03	S	<=0.06	S	<=0.06	S	S	<=0.5	S	S	<=0.5	S	8	R	0.06	S	<=1	S	<=2	S	neg	2	I
2012220352	13414_3#11	North America	United States	2012	_	5	_	Blood	33F	2705	ST2705	5	12	29	16	9	39	1	3	33F	2	0	6	<=0.03	S	S	<=0.03	S	<=0.06	S	<=0.06	S	S	<=0.5	S	S	<=0.5	S	8	R	0.06	S	<=1	S	<=2	S	neg	2	I
2013205805	13414_3#29	North America	United States	2012	_	3	_	Blood	11A	62	CC62	2	5	29	12	16	3	14	3	11A	2	6	0	<=0.03	S	S	<=0.03	S	<=0.06	S	<=0.06	S	S	<=0.5	S	S	<=0.5	S	0.06	S	0.06	S	<=1	S	<=2	S	neg	2	I
2012224889	13414_3#34	North America	United States	2012	_	5	_	Blood	33F	9029	CC100	5	12	4	12	9	39	18	3	33F	2	0	6	<=0.03	S	S	<=0.03	S	<=0.06	S	<=0.06	S	S	<=0.5	S	S	<=0.5	S	8	R	0.06	S	<=1	S	<=2	S	neg	2	I
2012211697	13414_3#55	North America	United States	2012	_	39	_	Blood	33F	2705	ST2705	5	12	29	16	9	39	1	3	33F	2	0	6	<=0.03	S	S	<=0.03	S	<=0.06	S	<=0.06	S	S	<=0.5	S	S	<=0.5	S	8	R	0.06	S	<=1	S	<=2	S	neg	2	I
3666_06	13414_4#31	North America	United States	2005	_	2	_	Blood	33F	100	CC100	5	12	29	12	9	39	18	3	33F	2	0	6	<=0.03	S	S	<=0.03	S	<=0.06	S	<=0.06	S	S	<=0.5	S	S	<=0.5	S	0.06	S	0.06	S	<=1	S	<=2	S	neg	2	I
5090_06	13414_4#41	North America	United States	2005	_	1	_	Blood	33F	100	CC100	5	12	29	12	9	39	18	3	33F	2	0	6	<=0.03	S	S	<=0.03	S	<=0.06	S	<=0.06	S	S	<=0.5	S	S	<=0.5	S	0.06	S	0.06	S	<=1	S	<=2	S	neg	0.5	S
2012225724	13710_1#19	North America	United States	2012	_	64	_	Blood	11A	62	CC62	2	5	29	12	16	3	14	3	11A	2	6	0	<=0.03	S	S	<=0.03	S	<=0.06	S	<=0.06	S	S	<=0.5	S	S	<=0.5	S	0.06	S	0.06	S	<=1	S	<=2	S	neg	0.5	S
2013211290	13710_1#26	North America	United States	2012	_	88	_	Blood	11A	62	CC62	2	5	29	12	16	3	14	3	11A	2	6	10	<=0.03	S	S	<=0.03	S	<=0.06	S	<=0.06	S	S	<=0.5	S	S	<=0.5	S	8	R	0.06	S	<=1	S	<=2	S	neg	>=4	R
2012224859	13710_1#67	North America	United States	2012	_	0	_	Blood	11A	3276	CC62	2	5	29	12	171	3	14	3	11A	2	6	0	<=0.03	S	S	<=0.03	S	<=0.06	S	<=0.06	S	S	<=0.5	S	S	<=0.5	S	8	R	0.06	S	<=1	S	<=2	S	neg	0.5	S
2013211431	13710_1#71	North America	United States	2012	_	1	_	Blood	11A	62	CC62	2	5	29	12	16	3	14	3	11A	2	6	0	<=0.03	S	S	<=0.03	S	<=0.06	S	<=0.06	S	S	<=0.5	S	S	<=0.5	S	8	R	0.06	S	<=1	S	<=2	S	neg	0.5	S
2012222475	13710_2#14	North America	United States	2012	_	0	_	Blood	11A	62	CC62	2	5	29	12	16	3	14	3	11A	2	6	0	<=0.03	S	S	<=0.03	S	<=0.06	S	<=0.06	S	S	<=0.5	S	S	<=0.5	S	0.06	S	0.06	S	<=1	S	<=2	S	neg	0.5	S
2012220500	13710_2#54	North America	United States	2012	_	29	_	Blood	11A	62	CC62	2	5	29	12	16	3	14	3	11A	2	6	0	<=0.03	S	S	<=0.03	S	<=0.06	S	<=0.06	S	S	<=0.5	S	S	<=0.5	S	8	R	0.06	S	<=1	S	<=2	S	neg	0.5	S
2012214433	13710_2#7	North America	United States	2012	_	0	_	Blood	11A	62	CC62	2	5	29	12	16	3	14	3	11A	2	6	153	<=0.03	S	S	<=0.03	S	<=0.06	S	<=0.06	S	S	<=0.5	S	S	<=0.5	S	0.06	S	0.06	S	<=1	S	<=2	S	neg	0.5	S
8189_05	13710_2#71	North America	United States	2005	_	2	_	Blood	11A	12715	ST12715	2	5	2	12	16	3	827	3	11A	2	6	0	<=0.03	S	S	<=0.03	S	<=0.06	S	<=0.06	S	S	<=0.5	S	S	<=0.5	S	0.06	S	0.06	S	<=1	S	<=2	S	neg	0.5	S
5739_03	14673_3#53	North America	United States	2002	_	40	_	Blood	8	53	CC53	2	5	1	11	16	3	14	3	8	3	6	5	<=0.03	S	S	<=0.03	S	<=0.06	S	<=0.06	S	S	<=0.5	S	S	<=0.5	S	0.06	S	0.06	S	<=1	S	<=2	S	neg	0.5	S
6650_06	19084_8#119	North America	United States	2005	_	58	_	Blood	8	53	CC53	2	5	1	11	16	3	14	3	8	3	6	5	<=0.03	S	S	<=0.03	S	<=0.06	S	<=0.06	S	S	<=0.5	S	S	<=0.5	S	0.06	S	0.06	S	<=1	S	<=2	S	neg	0.5	S
3067_99	9950_3#68	North America	United States	1998	_	0	_	Blood	18C	496	ST496	42	35	29	36	9	39	18	3	18C	0	0	0	<=0.03	S	S	<=0.03	S	<=0.06	S	<=0.06	S	S	<=0.5	S	S	<=0.5	S	0.06	S	0.06	S	<=1	S	<=2	S	neg	0.5	S
14SP1193	21053_8#110	Oceania	New Zealand	2014	_	_	_	Blood	8	53	CC53	2	5	1	11	16	3	14	3	8	3	6	5	<=0.03	S	S	<=0.03	S	<=0.06	S	<=0.06	S	S	<=0.5	S	S	<=0.5	S	0.06	S	0.06	S	<=1	S	<=2	S	neg	0.5	S
15SP0714	21053_8#125	Oceania	New Zealand	2015	_	_	_	Blood	8	53	CC53	2	5	1	11	16	3	14	3	8	3	6	5	<=0.03	S	S	<=0.03	S	<=0.06	S	<=0.06	S	S	<=0.5	S	S	<=0.5	S	0.06	S	0.06	S	<=1	S	<=2	S	neg	0.5	S
SPN1112	21053_8#65	Oceania	New Zealand	2011	_	_	_	Blood	8	53	CC53	2	5	1	11	16	3	14	3	8	3	6	5	<=0.03	S	S	<=0.03	S	<=0.06	S	<=0.06	S	S	<=0.5	S	S	<=0.5	S	0.06	S	0.06	S	<=1	S	<=2	S	neg	0.5	S
SPN11303	21053_8#75	Oceania	New Zealand	2011	_	_	_	CSF	8	53	CC53	2	5	1	11	16	3	14	3	8	3	6	5	<=0.03	S	S	<=0.03	S	<=0.06	S	<=0.06	S	S	<=0.5	S	S	<=0.5	S	0.06	S	0.06	S	<=1	S	<=2	S	neg	0.5	S
SPN1438	21053_8#93	Oceania	New Zealand	2014	_	_	4	Blood	8	53	CC53	2	5	1	11	16	3	14	3	8	3	6	5	<=0.03	S	S	<=0.03	S	<=0.06	S	<=0.06	S	S	<=0.5	S	S	<=0.5	S	0.06	S	0.06	S	<=1	S	<=2	S	neg	0.5	S
[truncated: 15 more columns]
